# Supplementary material for: Interrogation of T Cell–enriched Tumors Reveals Prognostic and Immunotherapeutic Implications of Polyamine Metabolism
Source: Cancer Res Commun. 2022 Jul 13;2(7):639–52. doi: 10.1158/2767-9764.CRC-22-0061 (PMC9432485; doi:10.1158/2767-9764.CRC-22-0061)
Supplement: Supplementary Tables S1-S17 — Supplementary Tables [file crc-22-0061-s01.xlsx]

## Sheet: Table of contents
	Table of Contents - Supplemental Tables
	Supplemental Table S1. Immune gene sets.
	Supplemental Table S2. TCGA HPV+ T cell infiltration classification by single sample gene set enrichment.
	Supplemental Table S3. Metabolism-related genes.
	Supplemental Table S4. Differential expression of HPV+Thi C1hi vs C1lo HNSCs.
	Supplemental Table S5. DAVID pathway analysis among HPV+Thi C1 high tumors.
	Supplemental Table S6. Differential expression of HPV+Thi Classical vs Mesenchymal HNSCs.
	Supplemental Table S7. DAVID pathway analysis among HPV+Thi classical subtype HNSCs.
	Supplemental Table S8. Clinical and molecular characteristics of TCGA HPV+ HNSC polyamine clusters stratified by T cell status.
	Supplemental Table S9. Differential expression analysis TCGA HPV+ HNSC polyamine cluster 3 vs clusters 1&2.
	Supplemental Table S10. Differential expression analysis TCGA HPV+ Thi vs Tlo HNSC.
	Supplemental Table S11. Differential expression analysis TCGA HPV- vs HPV+ HNSC.
	Supplemental Table S12. Summary statistics polyamine modules Cillo et al. scRNA seq HPV+ HNSC TILs.
	Supplemental Table S13. Wilcoxon test results polyamine modules Cillo et al. scRNA seq HPV+ HNSC TILs.
	Supplemental Table S14. Differential expression analysis for polyamine genes between immune cell types Cillo et al. scRNAseq HPV+ HNSC TILS.
	Supplemental Table S15. Summary statistics polyamine modules Puram et al scRNA seq HPV- HNSCs.
	Supplemental Table S16. Wilcoxon test results polyamine modules Puram et al scRNA seq HPV- HNSCs.
	Supplemental Table S17. TCGA RNAseq dataset filenames.

## Sheet: S1
CD8TCELLS_BINDEA	> Bindea CD8 T cells	ABT1	AES	APBA2	ARHGAP8	C12orf47	C19orf6	C4orf15	CAMLG	CD8A	CD8B	CDKN2AIP	DNAJB1	FLT3LG	GADD45A	GZMM	KLF9	LEPROTL1	LIME1	MYST3	PF4	PPP1R2	PRF1	PRR5	RBM3	SF1	SFRS7	SLC16A7	TBCC	THUMPD1	TMC6	TSC22D3	VAMP2	ZEB1	ZFP36L2	ZNF22	ZNF609	ZNF91
CYTOTOXIC_TCELLS_BINDEA	> Bindea cytotoxic T cells	APBA2	APOL3	CTSW	DUSP2	GNLY	GZMA	GZMH	KLRB1	KLRD1	KLRF1	KLRK1	NKG7	RORA	RUNX3	SIGIRR	WHAMMP3	ZBTB16
REACTOME_INTERFERON_GAMMA_SIGNALING	> Interferon gamma signaling	B2M	CAMK2A	CAMK2B	CAMK2D	CAMK2G	CD44	CIITA	FCGR1A	FCGR1B	GBP1	GBP2	GBP3	GBP4	GBP5	GBP6	GBP7	HLA-A	HLA-B	HLA-C	HLA-DPA1	HLA-DPB1	HLA-DQA1	HLA-DQA2	HLA-DQB1	HLA-DQB2	HLA-DRA	HLA-DRB1	HLA-DRB3	HLA-DRB4	HLA-DRB5	HLA-E	HLA-F	HLA-G	HLA-H	ICAM1	IFI30	IFNG	IFNGR1	IFNGR2	IRF1	IRF2	IRF3	IRF4	IRF5	IRF6	IRF7	IRF8	IRF9
[truncated: 45 more columns]

## Sheet: S2
id	HPV_Status	Tstatus_CD8_BINDEA	Tstatus_CYTOTOXIC_BINDEA	Tstatus_Combined
TCGA.BA.4075	HPV-	Tlo	Tlo	Tlo
TCGA.BA.4077	HPV+	Tlo	Thi	Thi
TCGA.BA.5557	HPV-	Tlo	Thi	Thi
TCGA.BA.5559	HPV+	Thi	Thi	Thi
TCGA.BA.6871	HPV-	Thi	Thi	Thi
TCGA.BA.A4IG	HPV+	Tlo	Tlo	Tlo
TCGA.BA.A4II	HPV+	Tlo	Tlo	Tlo
TCGA.BB.A5HU	HPV-	Tlo	Tlo	Tlo
TCGA.CN.4727	HPV-	Tlo	Tlo	Tlo
TCGA.CN.6021	HPV-	Thi	Tlo	Thi
TCGA.CN.6022	HPV-	Tlo	Tlo	Tlo
TCGA.CN.6023	HPV-	Thi	Thi	Thi
TCGA.CN.6024	HPV-	Tlo	Tlo	Tlo
TCGA.CN.6992	HPV-	Tlo	Tlo	Tlo
TCGA.CN.6997	HPV-	Tlo	Tlo	Tlo
TCGA.CN.A6V1	HPV+	Thi	Thi	Thi
TCGA.CN.A6V3	HPV-	Tlo	Tlo	Tlo
TCGA.CQ.5323	HPV+	Tlo	Tlo	Tlo
TCGA.CQ.6221	HPV-	Tlo	Tlo	Tlo
TCGA.CQ.7063	HPV-	Tlo	Thi	Thi
TCGA.CQ.7067	HPV-	Tlo	Tlo	Tlo
TCGA.CQ.7068	HPV-	Tlo	Thi	Thi
TCGA.CQ.A4C7	HPV-	Tlo	Tlo	Tlo
TCGA.CR.6472	HPV+	Tlo	Tlo	Tlo
TCGA.CR.6478	HPV-	Tlo	Thi	Thi
TCGA.CX.7082	HPV-	Thi	Tlo	Thi
TCGA.CX.7219	HPV-	Tlo	Tlo	Tlo
TCGA.DQ.5629	HPV+	Tlo	Tlo	Tlo
TCGA.DQ.7588	HPV-	Tlo	Tlo	Tlo
TCGA.DQ.7589	HPV-	Tlo	Tlo	Tlo
TCGA.DQ.7593	HPV+	Thi	Thi	Thi
TCGA.H7.A6C4	HPV-	Tlo	Tlo	Tlo
TCGA.HD.8634	HPV-	Tlo	Tlo	Tlo
TCGA.HD.8635	HPV-	Tlo	Tlo	Tlo
TCGA.UF.A71D	HPV-	Tlo	Tlo	Tlo
TCGA.UF.A7JV	HPV-	Tlo	Tlo	Tlo
TCGA.4P.AA8J	HPV-	Tlo	Tlo	Tlo
TCGA.BA.4074	HPV-	Tlo	Tlo	Tlo
TCGA.BA.4076	HPV-	Tlo	Tlo	Tlo
TCGA.BA.4078	HPV-	Tlo	Tlo	Tlo
TCGA.BA.5149	HPV-	Tlo	Tlo	Tlo
TCGA.BA.5151	HPV-	Tlo	Tlo	Tlo
TCGA.BA.5152	HPV+	Tlo	Thi	Thi
TCGA.BA.5153	HPV+	Thi	Thi	Thi
TCGA.BA.5555	HPV-	Tlo	Tlo	Tlo
TCGA.BA.5556	HPV-	Thi	Thi	Thi
TCGA.BA.5558	HPV-	Tlo	Tlo	Tlo
TCGA.BA.6868	HPV-	Tlo	Tlo	Tlo
TCGA.BA.6869	HPV-	Tlo	Tlo	Tlo
TCGA.BA.6870	HPV-	Tlo	Tlo	Tlo
TCGA.BA.6872	HPV-	Tlo	Tlo	Tlo
TCGA.BA.6873	HPV-	Tlo	Tlo	Tlo
TCGA.BA.7269	HPV-	Tlo	Tlo	Tlo
TCGA.BA.A4IF	HPV-	Tlo	Tlo	Tlo
TCGA.BA.A4IH	HPV+	Thi	Tlo	Thi
TCGA.BA.A6D8	HPV-	Tlo	Tlo	Tlo
TCGA.BA.A6DA	HPV-	Tlo	Tlo	Tlo
TCGA.BA.A6DB	HPV-	Thi	Thi	Thi
TCGA.BA.A6DD	HPV-	Thi	Thi	Thi
TCGA.BA.A6DE	HPV-	Tlo	Tlo	Tlo
TCGA.BA.A6DG	HPV-	Thi	Tlo	Thi
TCGA.BA.A6DI	HPV-	Tlo	Tlo	Tlo
TCGA.BA.A6DJ	HPV-	Tlo	Thi	Thi
TCGA.BA.A6DL	HPV-	Tlo	Tlo	Tlo
TCGA.BA.A8YP	HPV-	Tlo	Tlo	Tlo
TCGA.BB.4217	HPV-	Thi	Tlo	Thi
TCGA.BB.4223	HPV+	Thi	Tlo	Thi
TCGA.BB.4224	HPV+	Tlo	Tlo	Tlo
TCGA.BB.4225	HPV+	Thi	Thi	Thi
TCGA.BB.4227	HPV+	Tlo	Tlo	Tlo
TCGA.BB.4228	HPV+	Tlo	Tlo	Tlo
TCGA.BB.7861	HPV+	Thi	Thi	Thi
TCGA.BB.7862	HPV-	Tlo	Tlo	Tlo
TCGA.BB.7863	HPV-	Tlo	Tlo	Tlo
TCGA.BB.7864	HPV+	Tlo	Tlo	Tlo
TCGA.BB.7866	HPV+	Tlo	Tlo	Tlo
TCGA.BB.7870	HPV-	Tlo	Tlo	Tlo
TCGA.BB.7871	HPV-	Tlo	Tlo	Tlo
TCGA.BB.7872	HPV-	Tlo	Tlo	Tlo
TCGA.BB.8596	HPV-	Tlo	Tlo	Tlo
TCGA.BB.8601	HPV-	Tlo	Tlo	Tlo
TCGA.BB.A5HY	HPV-	Tlo	Tlo	Tlo
TCGA.BB.A5HZ	HPV-	Tlo	Tlo	Tlo
TCGA.BB.A6UM	HPV+	Tlo	Thi	Thi
TCGA.BB.A6UO	HPV+	Tlo	Tlo	Tlo
TCGA.C9.A47Z	HPV-	Tlo	Tlo	Tlo
TCGA.C9.A480	HPV-	Tlo	Tlo	Tlo
TCGA.CN.4722	HPV-	Tlo	Tlo	Tlo
TCGA.CN.4723	HPV-	Tlo	Tlo	Tlo
TCGA.CN.4725	HPV-	Tlo	Tlo	Tlo
TCGA.CN.4726	HPV-	Tlo	Tlo	Tlo
TCGA.CN.4728	HPV-	Thi	Tlo	Thi
TCGA.CN.4729	HPV-	Tlo	Tlo	Tlo
TCGA.CN.4730	HPV-	Tlo	Tlo	Tlo
TCGA.CN.4731	HPV-	Tlo	Tlo	Tlo
TCGA.CN.4733	HPV-	Thi	Thi	Thi
TCGA.CN.4734	HPV-	Thi	Thi	Thi
TCGA.CN.4735	HPV-	Thi	Tlo	Thi
TCGA.CN.4736	HPV-	Tlo	Thi	Thi
TCGA.CN.4737	HPV-	Tlo	Tlo	Tlo
TCGA.CN.4738	HPV-	Tlo	Tlo	Tlo
TCGA.CN.4739	HPV-	Thi	Tlo	Thi
TCGA.CN.4740	HPV-	Thi	Tlo	Thi
TCGA.CN.4741	HPV+	Tlo	Tlo	Tlo
TCGA.CN.4742	HPV-	Tlo	Tlo	Tlo
TCGA.CN.5355	HPV-	Tlo	Tlo	Tlo
TCGA.CN.5356	HPV-	Tlo	Tlo	Tlo
TCGA.CN.5358	HPV-	Thi	Thi	Thi
TCGA.CN.5359	HPV-	Tlo	Tlo	Tlo
TCGA.CN.5360	HPV-	Thi	Tlo	Thi
TCGA.CN.5361	HPV-	Tlo	Tlo	Tlo
TCGA.CN.5363	HPV-	Thi	Thi	Thi
TCGA.CN.5364	HPV+	Tlo	Tlo	Tlo
TCGA.CN.5365	HPV+	Tlo	Tlo	Tlo
TCGA.CN.5366	HPV+	Tlo	Tlo	Tlo
TCGA.CN.5367	HPV-	Tlo	Tlo	Tlo
TCGA.CN.5369	HPV-	Tlo	Thi	Thi
TCGA.CN.5370	HPV-	Tlo	Tlo	Tlo
TCGA.CN.5373	HPV-	Tlo	Tlo	Tlo
TCGA.CN.5374	HPV+	Thi	Thi	Thi
TCGA.CN.6010	HPV-	Tlo	Tlo	Tlo
TCGA.CN.6011	HPV-	Tlo	Thi	Thi
TCGA.CN.6012	HPV-	Thi	Tlo	Thi
TCGA.CN.6013	HPV-	Tlo	Thi	Thi
TCGA.CN.6016	HPV-	Tlo	Thi	Thi
TCGA.CN.6017	HPV-	Thi	Thi	Thi
TCGA.CN.6018	HPV-	Tlo	Tlo	Tlo
TCGA.CN.6019	HPV-	Thi	Tlo	Thi
TCGA.CN.6020	HPV-	Tlo	Tlo	Tlo
TCGA.CN.6988	HPV-	Tlo	Tlo	Tlo
TCGA.CN.6989	HPV-	Tlo	Tlo	Tlo
TCGA.CN.6994	HPV-	Tlo	Tlo	Tlo
TCGA.CN.6995	HPV-	Tlo	Thi	Thi
TCGA.CN.6996	HPV-	Tlo	Thi	Thi
TCGA.CN.6998	HPV-	Tlo	Tlo	Tlo
TCGA.CN.A497	HPV-	Tlo	Tlo	Tlo
TCGA.CN.A498	HPV-	Tlo	Tlo	Tlo
TCGA.CN.A499	HPV+	Tlo	Thi	Thi
TCGA.CN.A49A	HPV-	Tlo	Tlo	Tlo
TCGA.CN.A49B	HPV-	Thi	Tlo	Thi
TCGA.CN.A49C	HPV+	Tlo	Tlo	Tlo
TCGA.CN.A63T	HPV-	Thi	Tlo	Thi
TCGA.CN.A63U	HPV-	Tlo	Tlo	Tlo
TCGA.CN.A63V	HPV-	Tlo	Tlo	Tlo
TCGA.CN.A63W	HPV-	Tlo	Tlo	Tlo
TCGA.CN.A641	HPV-	Tlo	Tlo	Tlo
TCGA.CN.A642	HPV-	Tlo	Thi	Thi
TCGA.CN.A6UY	HPV+	Thi	Thi	Thi
TCGA.CN.A6V6	HPV+	Thi	Thi	Thi
TCGA.CN.A6V7	HPV+	Tlo	Tlo	Tlo
TCGA.CQ.5324	HPV-	Tlo	Tlo	Tlo
TCGA.CQ.5325	HPV-	Thi	Thi	Thi
TCGA.CQ.5326	HPV-	Tlo	Tlo	Tlo
TCGA.CQ.5327	HPV-	Tlo	Thi	Thi
TCGA.CQ.5329	HPV-	Tlo	Tlo	Tlo
TCGA.CQ.5330	HPV-	Tlo	Tlo	Tlo
TCGA.CQ.5331	HPV-	Thi	Thi	Thi
TCGA.CQ.5332	HPV-	Tlo	Tlo	Tlo
TCGA.CQ.5333	HPV-	Tlo	Thi	Thi
TCGA.CQ.5334	HPV-	Tlo	Thi	Thi
TCGA.CQ.6218	HPV-	Tlo	Tlo	Tlo
TCGA.CQ.6219	HPV-	Tlo	Thi	Thi
TCGA.CQ.6220	HPV-	Tlo	Tlo	Tlo
TCGA.CQ.6222	HPV-	Thi	Thi	Thi
TCGA.CQ.6223	HPV-	Tlo	Tlo	Tlo
TCGA.CQ.6224	HPV-	Tlo	Tlo	Tlo
TCGA.CQ.6225	HPV-	Tlo	Tlo	Tlo
TCGA.CQ.6227	HPV-	Tlo	Tlo	Tlo
TCGA.CQ.6228	HPV-	Tlo	Tlo	Tlo
TCGA.CQ.6229	HPV-	Tlo	Tlo	Tlo
TCGA.CQ.7065	HPV-	Tlo	Tlo	Tlo
TCGA.CQ.7069	HPV-	Tlo	Tlo	Tlo
TCGA.CQ.7071	HPV-	Tlo	Tlo	Tlo
TCGA.CQ.7072	HPV-	Tlo	Tlo	Tlo
TCGA.CQ.A4C6	HPV-	Tlo	Tlo	Tlo
TCGA.CQ.A4C9	HPV-	Tlo	Tlo	Tlo
TCGA.CQ.A4CA	HPV-	Tlo	Thi	Thi
TCGA.CQ.A4CB	HPV-	Tlo	Tlo	Tlo
TCGA.CQ.A4CD	HPV-	Tlo	Tlo	Tlo
TCGA.CQ.A4CE	HPV-	Thi	Tlo	Thi
TCGA.CQ.A4CG	HPV-	Tlo	Tlo	Tlo
TCGA.CQ.A4CH	HPV-	Tlo	Tlo	Tlo
TCGA.CQ.A4CI	HPV-	Tlo	Tlo	Tlo
TCGA.CR.5243	HPV+	Thi	Tlo	Thi
TCGA.CR.5247	HPV-	Tlo	Tlo	Tlo
TCGA.CR.5248	HPV+	Thi	Thi	Thi
TCGA.CR.5249	HPV+	Thi	Thi	Thi
TCGA.CR.5250	HPV+	Tlo	Tlo	Tlo
TCGA.CR.6467	HPV+	Thi	Thi	Thi
TCGA.CR.6470	HPV+	Thi	Thi	Thi
TCGA.CR.6471	HPV+	Thi	Thi	Thi
TCGA.CR.6473	HPV+	Tlo	Tlo	Tlo
TCGA.CR.6474	HPV+	Tlo	Tlo	Tlo
TCGA.CR.6477	HPV-	Tlo	Tlo	Tlo
TCGA.CR.6480	HPV+	Tlo	Tlo	Tlo
TCGA.CR.6481	HPV+	Thi	Thi	Thi
TCGA.CR.6482	HPV+	Tlo	Thi	Thi
TCGA.CR.6484	HPV+	Thi	Tlo	Thi
TCGA.CR.6487	HPV+	Thi	Thi	Thi
TCGA.CR.6488	HPV-	Tlo	Tlo	Tlo
TCGA.CR.6491	HPV+	Tlo	Tlo	Tlo
TCGA.CR.6492	HPV-	Tlo	Tlo	Tlo
TCGA.CR.6493	HPV+	Tlo	Tlo	Tlo
TCGA.CR.7364	HPV-	Tlo	Tlo	Tlo
TCGA.CR.7365	HPV-	Tlo	Tlo	Tlo
TCGA.CR.7367	HPV-	Tlo	Tlo	Tlo
TCGA.CR.7368	HPV+	Thi	Tlo	Thi
TCGA.CR.7369	HPV+	Tlo	Tlo	Tlo
TCGA.CR.7371	HPV-	Tlo	Tlo	Tlo
TCGA.CR.7372	HPV-	Tlo	Tlo	Tlo
TCGA.CR.7373	HPV-	Tlo	Thi	Thi
TCGA.CR.7374	HPV-	Thi	Tlo	Thi
TCGA.CR.7376	HPV-	Thi	Thi	Thi
TCGA.CR.7377	HPV-	Thi	Thi	Thi
TCGA.CR.7379	HPV+	Tlo	Tlo	Tlo
TCGA.CR.7380	HPV-	Tlo	Tlo	Tlo
TCGA.CR.7382	HPV-	Tlo	Thi	Thi
TCGA.CR.7383	HPV-	Tlo	Tlo	Tlo
TCGA.CR.7385	HPV+	Thi	Thi	Thi
TCGA.CR.7386	HPV-	Tlo	Thi	Thi
TCGA.CR.7388	HPV-	Tlo	Tlo	Tlo
TCGA.CR.7389	HPV-	Tlo	Tlo	Tlo
TCGA.CR.7390	HPV-	Tlo	Tlo	Tlo
TCGA.CR.7391	HPV-	Thi	Tlo	Thi
TCGA.CR.7392	HPV-	Tlo	Tlo	Tlo
TCGA.CR.7393	HPV-	Thi	Thi	Thi
TCGA.CR.7394	HPV-	Thi	Thi	Thi
TCGA.CR.7395	HPV-	Thi	Thi	Thi
TCGA.CR.7397	HPV-	Tlo	Tlo	Tlo
TCGA.CR.7398	HPV-	Tlo	Tlo	Tlo
TCGA.CR.7399	HPV-	Thi	Thi	Thi
TCGA.CR.7401	HPV+	Tlo	Tlo	Tlo
TCGA.CR.7402	HPV+	Tlo	Tlo	Tlo
TCGA.CR.7404	HPV-	Tlo	Thi	Thi
TCGA.CV.5430	HPV-	Thi	Thi	Thi
TCGA.CV.5431	HPV-	Thi	Thi	Thi
TCGA.CV.5432	HPV-	Tlo	Tlo	Tlo
TCGA.CV.5434	HPV-	Tlo	Tlo	Tlo
TCGA.CV.5435	HPV-	Tlo	Tlo	Tlo
TCGA.CV.5436	HPV-	Tlo	Tlo	Tlo
TCGA.CV.5439	HPV-	Thi	Tlo	Thi
TCGA.CV.5440	HPV-	Tlo	Tlo	Tlo
TCGA.CV.5441	HPV-	Tlo	Tlo	Tlo
TCGA.CV.5442	HPV+	Tlo	Tlo	Tlo
TCGA.CV.5443	HPV+	Tlo	Thi	Thi
TCGA.CV.5444	HPV-	Tlo	Thi	Thi
TCGA.CV.5966	HPV-	Tlo	Thi	Thi
TCGA.CV.5970	HPV-	Tlo	Tlo	Tlo
TCGA.CV.5971	HPV+	Thi	Thi	Thi
TCGA.CV.5973	HPV-	Tlo	Tlo	Tlo
TCGA.CV.5976	HPV-	Tlo	Tlo	Tlo
TCGA.CV.5977	HPV-	Tlo	Tlo	Tlo
TCGA.CV.5978	HPV-	Tlo	Tlo	Tlo
TCGA.CV.5979	HPV-	Tlo	Tlo	Tlo
TCGA.CV.6003	HPV-	Tlo	Tlo	Tlo
TCGA.CV.6433	HPV+	Thi	Thi	Thi
TCGA.CV.6436	HPV-	Thi	Thi	Thi
TCGA.CV.6441	HPV-	Tlo	Tlo	Tlo
TCGA.CV.6933	HPV-	Tlo	Tlo	Tlo
TCGA.CV.6934	HPV-	Thi	Thi	Thi
TCGA.CV.6935	HPV-	Tlo	Tlo	Tlo
TCGA.CV.6936	HPV-	Thi	Tlo	Thi
TCGA.CV.6937	HPV-	Tlo	Tlo	Tlo
TCGA.CV.6938	HPV-	Tlo	Thi	Thi
TCGA.CV.6939	HPV+	Thi	Tlo	Thi
TCGA.CV.6940	HPV-	Tlo	Tlo	Tlo
TCGA.CV.6941	HPV+	Tlo	Tlo	Tlo
TCGA.CV.6942	HPV-	Thi	Thi	Thi
TCGA.CV.6943	HPV-	Thi	Thi	Thi
TCGA.CV.6945	HPV-	Tlo	Tlo	Tlo
TCGA.CV.6948	HPV-	Thi	Tlo	Thi
TCGA.CV.6950	HPV-	Tlo	Tlo	Tlo
TCGA.CV.6951	HPV-	Tlo	Tlo	Tlo
TCGA.CV.6952	HPV-	Tlo	Tlo	Tlo
TCGA.CV.6953	HPV-	Tlo	Tlo	Tlo
TCGA.CV.6954	HPV-	Tlo	Tlo	Tlo
TCGA.CV.6955	HPV-	Tlo	Thi	Thi
TCGA.CV.6956	HPV-	Tlo	Tlo	Tlo
TCGA.CV.6959	HPV-	Tlo	Tlo	Tlo
TCGA.CV.6960	HPV-	Tlo	Tlo	Tlo
TCGA.CV.6961	HPV+	Tlo	Tlo	Tlo
TCGA.CV.6962	HPV-	Tlo	Tlo	Tlo
TCGA.CV.7089	HPV-	Tlo	Tlo	Tlo
TCGA.CV.7090	HPV-	Tlo	Tlo	Tlo
TCGA.CV.7091	HPV-	Tlo	Tlo	Tlo
TCGA.CV.7095	HPV-	Tlo	Tlo	Tlo
TCGA.CV.7097	HPV+	Tlo	Tlo	Tlo
TCGA.CV.7099	HPV-	Tlo	Thi	Thi
TCGA.CV.7100	HPV+	Tlo	Tlo	Tlo
TCGA.CV.7101	HPV+	Thi	Tlo	Thi
TCGA.CV.7102	HPV+	Tlo	Tlo	Tlo
TCGA.CV.7103	HPV+	Tlo	Tlo	Tlo
TCGA.CV.7104	HPV+	Tlo	Tlo	Tlo
TCGA.CV.7177	HPV-	Tlo	Tlo	Tlo
TCGA.CV.7178	HPV-	Tlo	Tlo	Tlo
TCGA.CV.7180	HPV-	Tlo	Tlo	Tlo
TCGA.CV.7183	HPV-	Tlo	Tlo	Tlo
TCGA.CV.7235	HPV-	Thi	Thi	Thi
TCGA.CV.7236	HPV-	Tlo	Tlo	Tlo
TCGA.CV.7238	HPV-	Tlo	Tlo	Tlo
TCGA.CV.7242	HPV-	Thi	Tlo	Thi
TCGA.CV.7243	HPV-	Tlo	Tlo	Tlo
TCGA.CV.7245	HPV-	Tlo	Tlo	Tlo
TCGA.CV.7247	HPV-	Tlo	Tlo	Tlo
TCGA.CV.7248	HPV-	Tlo	Tlo	Tlo
TCGA.CV.7250	HPV-	Tlo	Tlo	Tlo
TCGA.CV.7252	HPV-	Tlo	Tlo	Tlo
TCGA.CV.7253	HPV-	Tlo	Tlo	Tlo
TCGA.CV.7254	HPV-	Thi	Thi	Thi
TCGA.CV.7255	HPV-	Tlo	Tlo	Tlo
TCGA.CV.7261	HPV-	Tlo	Tlo	Tlo
TCGA.CV.7263	HPV-	Tlo	Tlo	Tlo
TCGA.CV.7406	HPV+	Tlo	Tlo	Tlo
TCGA.CV.7407	HPV-	Tlo	Thi	Thi
TCGA.CV.7409	HPV-	Tlo	Tlo	Tlo
TCGA.CV.7410	HPV-	Thi	Thi	Thi
TCGA.CV.7411	HPV-	Thi	Tlo	Thi
TCGA.CV.7413	HPV-	Tlo	Tlo	Tlo
TCGA.CV.7414	HPV-	Tlo	Tlo	Tlo
TCGA.CV.7415	HPV-	Tlo	Tlo	Tlo
TCGA.CV.7416	HPV-	Tlo	Tlo	Tlo
TCGA.CV.7418	HPV-	Tlo	Tlo	Tlo
TCGA.CV.7421	HPV-	Tlo	Tlo	Tlo
TCGA.CV.7422	HPV-	Tlo	Tlo	Tlo
TCGA.CV.7423	HPV-	Tlo	Tlo	Tlo
TCGA.CV.7424	HPV-	Thi	Tlo	Thi
TCGA.CV.7425	HPV-	Tlo	Tlo	Tlo
TCGA.CV.7427	HPV-	Tlo	Thi	Thi
TCGA.CV.7428	HPV-	Tlo	Tlo	Tlo
TCGA.CV.7429	HPV-	Tlo	Tlo	Tlo
TCGA.CV.7430	HPV-	Tlo	Tlo	Tlo
TCGA.CV.7432	HPV-	Tlo	Tlo	Tlo
TCGA.CV.7433	HPV-	Thi	Thi	Thi
TCGA.CV.7434	HPV-	Tlo	Tlo	Tlo
TCGA.CV.7435	HPV-	Tlo	Tlo	Tlo
TCGA.CV.7437	HPV-	Tlo	Tlo	Tlo
TCGA.CV.7438	HPV-	Tlo	Tlo	Tlo
TCGA.CV.7440	HPV-	Tlo	Tlo	Tlo
TCGA.CV.7446	HPV-	Tlo	Tlo	Tlo
TCGA.CV.7568	HPV-	Tlo	Tlo	Tlo
TCGA.CV.A45O	HPV-	Tlo	Tlo	Tlo
TCGA.CV.A45P	HPV-	Tlo	Tlo	Tlo
TCGA.CV.A45Q	HPV-	Tlo	Thi	Thi
TCGA.CV.A45R	HPV-	Thi	Tlo	Thi
TCGA.CV.A45T	HPV-	Thi	Thi	Thi
TCGA.CV.A45U	HPV-	Tlo	Tlo	Tlo
TCGA.CV.A45V	HPV-	Tlo	Tlo	Tlo
TCGA.CV.A45W	HPV-	Thi	Tlo	Thi
TCGA.CV.A45X	HPV-	Tlo	Tlo	Tlo
TCGA.CV.A45Y	HPV-	Thi	Tlo	Thi
TCGA.CV.A45Z	HPV-	Thi	Tlo	Thi
TCGA.CV.A460	HPV-	Thi	Tlo	Thi
TCGA.CV.A461	HPV-	Thi	Thi	Thi
TCGA.CV.A463	HPV-	Tlo	Tlo	Tlo
TCGA.CV.A464	HPV-	Tlo	Tlo	Tlo
TCGA.CV.A465	HPV-	Tlo	Tlo	Tlo
TCGA.CV.A468	HPV-	Thi	Thi	Thi
TCGA.CV.A6JD	HPV-	Thi	Tlo	Thi
TCGA.CV.A6JE	HPV-	Thi	Thi	Thi
TCGA.CV.A6JM	HPV-	Tlo	Tlo	Tlo
TCGA.CV.A6JN	HPV-	Thi	Tlo	Thi
TCGA.CV.A6JO	HPV-	Tlo	Thi	Thi
TCGA.CV.A6JT	HPV-	Thi	Tlo	Thi
TCGA.CV.A6JU	HPV-	Tlo	Tlo	Tlo
TCGA.CV.A6JY	HPV-	Tlo	Tlo	Tlo
TCGA.CV.A6JZ	HPV-	Thi	Thi	Thi
TCGA.CV.A6K0	HPV-	Thi	Tlo	Thi
TCGA.CV.A6K1	HPV-	Thi	Tlo	Thi
TCGA.CV.A6K2	HPV-	Tlo	Tlo	Tlo
TCGA.CX.7085	HPV-	Thi	Tlo	Thi
TCGA.CX.7086	HPV-	Tlo	Tlo	Tlo
TCGA.CX.A4AQ	HPV-	Thi	Thi	Thi
TCGA.D6.6515	HPV-	Tlo	Thi	Thi
TCGA.D6.6516	HPV-	Tlo	Thi	Thi
TCGA.D6.6517	HPV-	Tlo	Tlo	Tlo
TCGA.D6.6823	HPV-	Tlo	Tlo	Tlo
TCGA.D6.6824	HPV-	Thi	Tlo	Thi
TCGA.D6.6825	HPV-	Tlo	Thi	Thi
TCGA.D6.6826	HPV-	Tlo	Tlo	Tlo
TCGA.D6.6827	HPV-	Tlo	Tlo	Tlo
TCGA.D6.8568	HPV-	Tlo	Tlo	Tlo
TCGA.D6.8569	HPV-	Tlo	Tlo	Tlo
TCGA.D6.A4Z9	HPV-	Tlo	Tlo	Tlo
TCGA.D6.A4ZB	HPV-	Tlo	Tlo	Tlo
TCGA.D6.A6EK	HPV-	Thi	Thi	Thi
TCGA.D6.A6EM	HPV-	Thi	Thi	Thi
TCGA.D6.A6EN	HPV-	Thi	Thi	Thi
TCGA.D6.A6EO	HPV-	Tlo	Tlo	Tlo
TCGA.D6.A6EP	HPV+	Tlo	Tlo	Tlo
TCGA.D6.A6EQ	HPV-	Tlo	Tlo	Tlo
TCGA.D6.A6ES	HPV-	Tlo	Tlo	Tlo
TCGA.D6.A74Q	HPV-	Tlo	Tlo	Tlo
TCGA.DQ.5624	HPV-	Tlo	Tlo	Tlo
TCGA.DQ.5625	HPV-	Tlo	Thi	Thi
TCGA.DQ.5631	HPV+	Tlo	Tlo	Tlo
TCGA.DQ.7590	HPV+	Thi	Thi	Thi
TCGA.DQ.7591	HPV+	Thi	Thi	Thi
TCGA.DQ.7592	HPV-	Tlo	Tlo	Tlo
TCGA.DQ.7594	HPV+	Tlo	Tlo	Tlo
TCGA.DQ.7595	HPV-	Tlo	Tlo	Tlo
TCGA.DQ.7596	HPV+	Tlo	Tlo	Tlo
TCGA.F7.7848	HPV-	Tlo	Tlo	Tlo
TCGA.F7.8298	HPV-	Tlo	Tlo	Tlo
TCGA.F7.8489	HPV-	Thi	Thi	Thi
TCGA.F7.A50G	HPV-	Tlo	Thi	Thi
TCGA.F7.A50I	HPV-	Thi	Tlo	Thi
TCGA.F7.A50J	HPV-	Tlo	Tlo	Tlo
TCGA.F7.A61S	HPV-	Tlo	Thi	Thi
TCGA.F7.A61V	HPV-	Tlo	Tlo	Tlo
TCGA.F7.A61W	HPV-	Tlo	Tlo	Tlo
TCGA.F7.A620	HPV-	Thi	Thi	Thi
TCGA.F7.A622	HPV-	Tlo	Tlo	Tlo
TCGA.F7.A623	HPV-	Thi	Tlo	Thi
TCGA.F7.A624	HPV-	Thi	Thi	Thi
TCGA.H7.7774	HPV-	Tlo	Tlo	Tlo
TCGA.H7.8501	HPV-	Thi	Thi	Thi
TCGA.H7.8502	HPV-	Tlo	Tlo	Tlo
TCGA.H7.A76A	HPV+	Thi	Thi	Thi
TCGA.HD.7229	HPV-	Tlo	Tlo	Tlo
TCGA.HD.7753	HPV-	Tlo	Tlo	Tlo
TCGA.HD.7754	HPV+	Tlo	Tlo	Tlo
TCGA.HD.7831	HPV+	Tlo	Tlo	Tlo
TCGA.HD.7832	HPV+	Tlo	Tlo	Tlo
TCGA.HD.7917	HPV-	Tlo	Tlo	Tlo
TCGA.HD.8224	HPV-	Tlo	Tlo	Tlo
TCGA.HD.8314	HPV+	Tlo	Tlo	Tlo
TCGA.HD.A4C1	HPV-	Tlo	Tlo	Tlo
TCGA.HD.A633	HPV-	Tlo	Tlo	Tlo
TCGA.HD.A634	HPV+	Tlo	Tlo	Tlo
TCGA.HD.A6HZ	HPV-	Tlo	Tlo	Tlo
TCGA.HD.A6I0	HPV-	Thi	Thi	Thi
TCGA.HL.7533	HPV+	Tlo	Tlo	Tlo
TCGA.IQ.7630	HPV-	Tlo	Tlo	Tlo
TCGA.IQ.7631	HPV-	Tlo	Tlo	Tlo
TCGA.IQ.7632	HPV-	Tlo	Tlo	Tlo
TCGA.IQ.A61E	HPV-	Tlo	Tlo	Tlo
TCGA.IQ.A61G	HPV-	Tlo	Tlo	Tlo
TCGA.IQ.A61H	HPV-	Tlo	Tlo	Tlo
TCGA.IQ.A61I	HPV+	Tlo	Thi	Thi
TCGA.IQ.A61J	HPV-	Tlo	Tlo	Tlo
TCGA.IQ.A61O	HPV-	Tlo	Tlo	Tlo
TCGA.IQ.A6SG	HPV-	Tlo	Tlo	Tlo
TCGA.IQ.A6SH	HPV-	Tlo	Tlo	Tlo
TCGA.KU.A6H7	HPV+	Thi	Thi	Thi
TCGA.KU.A6H8	HPV-	Thi	Tlo	Thi
TCGA.MT.A51W	HPV-	Tlo	Tlo	Tlo
TCGA.MT.A51X	HPV-	Tlo	Tlo	Tlo
TCGA.MT.A67A	HPV-	Tlo	Thi	Thi
TCGA.MT.A67D	HPV-	Tlo	Tlo	Tlo
TCGA.MT.A67F	HPV-	Thi	Thi	Thi
TCGA.MT.A7BN	HPV-	Thi	Thi	Thi
TCGA.MZ.A5BI	HPV+	Thi	Thi	Thi
TCGA.MZ.A6I9	HPV+	Tlo	Tlo	Tlo
TCGA.MZ.A7D7	HPV-	Tlo	Tlo	Tlo
TCGA.P3.A5Q5	HPV+	Thi	Thi	Thi
TCGA.P3.A5Q6	HPV-	Tlo	Tlo	Tlo
TCGA.P3.A5QA	HPV-	Tlo	Tlo	Tlo
TCGA.P3.A5QE	HPV+	Thi	Thi	Thi
TCGA.P3.A5QF	HPV+	Tlo	Tlo	Tlo
TCGA.P3.A6SW	HPV+	Thi	Thi	Thi
TCGA.P3.A6SX	HPV-	Tlo	Tlo	Tlo
TCGA.P3.A6T0	HPV-	Tlo	Tlo	Tlo
TCGA.P3.A6T2	HPV-	Tlo	Tlo	Tlo
TCGA.P3.A6T3	HPV-	Tlo	Tlo	Tlo
TCGA.P3.A6T4	HPV-	Tlo	Tlo	Tlo
TCGA.P3.A6T5	HPV-	Tlo	Tlo	Tlo
TCGA.P3.A6T6	HPV+	Tlo	Tlo	Tlo
TCGA.P3.A6T7	HPV-	Tlo	Tlo	Tlo
TCGA.P3.A6T8	HPV-	Tlo	Tlo	Tlo
TCGA.QK.A64Z	HPV-	Tlo	Tlo	Tlo
TCGA.QK.A652	HPV-	Tlo	Tlo	Tlo
TCGA.QK.A6IF	HPV+	Thi	Thi	Thi
TCGA.QK.A6IG	HPV-	Tlo	Thi	Thi
TCGA.QK.A6IH	HPV-	Tlo	Tlo	Tlo
TCGA.QK.A6II	HPV-	Tlo	Tlo	Tlo
TCGA.QK.A6IJ	HPV-	Tlo	Tlo	Tlo
TCGA.QK.A6V9	HPV+	Tlo	Thi	Thi
TCGA.QK.A6VB	HPV-	Tlo	Tlo	Tlo
TCGA.QK.A6VC	HPV-	Thi	Thi	Thi
TCGA.QK.A8Z7	HPV-	Tlo	Tlo	Tlo
TCGA.QK.A8Z8	HPV-	Tlo	Tlo	Tlo
TCGA.QK.A8Z9	HPV-	Tlo	Tlo	Tlo
TCGA.QK.A8ZA	HPV-	Tlo	Tlo	Tlo
TCGA.QK.A8ZB	HPV-	Tlo	Tlo	Tlo
TCGA.QK.AA3J	HPV-	Thi	Tlo	Thi
TCGA.QK.AA3K	HPV-	Thi	Tlo	Thi
TCGA.RS.A6TO	HPV-	Tlo	Tlo	Tlo
TCGA.RS.A6TP	HPV+	Tlo	Tlo	Tlo
TCGA.T2.A6WX	HPV-	Thi	Thi	Thi
TCGA.T2.A6WZ	HPV-	Tlo	Tlo	Tlo
TCGA.T2.A6X0	HPV+	Thi	Tlo	Thi
TCGA.T2.A6X2	HPV-	Thi	Thi	Thi
TCGA.T3.A92M	HPV-	Tlo	Tlo	Tlo
TCGA.T3.A92N	HPV-	Tlo	Tlo	Tlo
TCGA.TN.A7HI	HPV+	Thi	Thi	Thi
TCGA.TN.A7HJ	HPV-	Tlo	Tlo	Tlo
TCGA.TN.A7HL	HPV+	Thi	Thi	Thi
TCGA.UF.A718	HPV-	Tlo	Tlo	Tlo
TCGA.UF.A719	HPV-	Tlo	Tlo	Tlo
TCGA.UF.A71A	HPV-	Tlo	Tlo	Tlo
TCGA.UF.A71B	HPV-	Tlo	Tlo	Tlo
TCGA.UF.A71E	HPV-	Tlo	Tlo	Tlo
TCGA.UF.A7J9	HPV-	Tlo	Tlo	Tlo
TCGA.UF.A7JA	HPV-	Tlo	Tlo	Tlo
TCGA.UF.A7JC	HPV-	Tlo	Tlo	Tlo
TCGA.UF.A7JD	HPV-	Tlo	Tlo	Tlo
TCGA.UF.A7JF	HPV-	Tlo	Tlo	Tlo
TCGA.UF.A7JH	HPV-	Tlo	Tlo	Tlo
TCGA.UF.A7JJ	HPV-	Thi	Thi	Thi
TCGA.UF.A7JK	HPV-	Tlo	Tlo	Tlo
TCGA.UF.A7JO	HPV-	Tlo	Thi	Thi
TCGA.UF.A7JS	HPV-	Tlo	Thi	Thi
TCGA.UF.A7JT	HPV-	Thi	Thi	Thi
TCGA.UP.A6WW	HPV+	Tlo	Tlo	Tlo
TCGA.WA.A7GZ	HPV-	Tlo	Tlo	Tlo
TCGA.WA.A7H4	HPV-	Tlo	Tlo	Tlo
TCGA.KU.A66S	HPV-	Thi	Tlo	Thi
TCGA.KU.A66T	HPV-	Tlo	Tlo	Tlo

## Sheet: S3
Metabolic genes
MYC
SLC2A1
PADI1
HIF1A
CPT1A
PC
ACOD1
ADORA2A
DERA
G6PC
G6PC2
G6PC3
G6PD
GCK
GPI
H6PD
HK1
HK2
HK3
HKDC1
NFE2L1
PGAM1
PGD
PGLS
PGM2
RBKS
RPE
RPEL1
RPIA
SHPK
TALDO1
TIGAR
TKT
CEMIP
CEMIP2
GM2A
HEXA
HEXB
HEXD
HYAL1
HYAL2
HYAL3
HYAL4
NAGA
NAGLU
NAGPA
OGA
SPAM1
A3GALT2
A4GALT
ABCA2
ABCB11
ABCD1
ABCD2
ABCD3
ABCG1
ABHD3
ABHD5
ABHD6
ACAA2
ACACA
ACACB
ACADL
ACADVL
ACAT2
ACBD3
ACER1
ACER2
ACER3
ACHE
ACLY
ACOT4
ACOT7
ACOT8
ACOX2
ACP6
ACSF3
ACSL1
ACSL3
ACSL4
ACSM1
ACSM2A
ACSM2B
ACSM3
ACSM4
ACSM5
ACSM6
ACSS1
ACSS2
ADGRF5
ADIPOQ
ADIPOR1
ADIPOR2
ADM
AGAP2
AGK
AGMO
AGPAT1
AGPAT2
AGPAT3
AGPAT4
AGPAT5
AGPS
AJUBA
AKR1B1
AKR1B15
AKR1C3
AKR1C4
AKR1D1
AKT1
ALDH1A2
ALDH1A3
ALDH3A2
ALDH3B1
ALDH3B2
ALDH8A1
ALOX12
ALOX12B
ALOX15
ALOX15B
ALOX5
ALOX5AP
ALOXE3
ALPI
AMACR
ANG
ANXA1
APOA1
APOA2
APOA4
APOA5
APOB
APOC1
APOC2
APOC3
APOE
ARF1
ARF3
ARV1
ASAH1
ASAH2
ASAH2B
ATM
ATP1A1
AVP
AVPR1A
B3GALT1
B3GALT2
B3GALT4
B3GNT5
B4GALNT1
B4GALT3
B4GALT5
B4GALT6
BAAT
BCO1
BMP2
BMP5
BMP6
BMX
BRCA1
C3
CACNA1H
CAPN2
CBR1
CBR4
CCDC3
CCN1
CD74
CDIPT
CDK4
CDS1
CDS2
CEACAM1
CEPT1
CERKL
CERS1
CERS2
CERS3
CERS4
CERS5
CERS6
CERT1
CES1
CFTR
CGA
CH25H
CHAT
CHKA
CHKB
CHPT1
CLCN2
CLN8
CNBP
CNEP1R1
COQ2
CPNE1
CPNE3
CPNE6
CPNE7
CRABP2
CREB1
CREBL2
CRH
CRLS1
CRPPA
CSNK1G2
CSNK2A1
CSNK2A2
CSNK2B
CTDNEP1
CWH43
CYB5R1
CYB5R2
CYB5R3
CYP11A1
CYP11B1
CYP11B2
CYP17A1
CYP19A1
CYP1A1
CYP1A2
CYP21A2
CYP26A1
CYP26B1
CYP26C1
CYP27A1
CYP27B1
CYP2C8
CYP2C9
CYP2D6
CYP2E1
CYP2R1
CYP39A1
CYP3A4
CYP3A7
CYP46A1
CYP4A11
CYP4F11
CYP51A1
CYP7A1
CYP7B1
CYP8B1
DDHD1
DDHD2
DDX20
DECR2
DEGS1
DEGS2
DGAT1
DGAT2
DGKA
DGKE
DGKQ
DGKZ
DHCR24
DHCR7
DHDDS
DHH
DHRS11
DHRS7B
DHRS9
DKK3
DKKL1
DOLK
DOLPP1
DPAGT1
DPM1
DPM2
DPM3
EBP
EDN1
EDN2
EGR1
EIF6
ELOVL1
ELOVL2
ELOVL3
ELOVL4
ELOVL5
ELOVL6
ELOVL7
ENHO
EPHX2
ERG28
ERLIN1
ERLIN2
ETNK1
ETNK2
ETNPPL
FA2H
FABP3
FABP5
FADS1
FADS2
FADS2B
FADS3
FADS6
FAM3A
FAR1
FASN
FAXDC2
FBXW7
FDFT1
FDPS
FDX1
FDX2
FDXR
FGF1
FGF19
FGF2
FGFR4
FIG4
FITM1
FITM2
FPR2
FSHB
GAL3ST1
GAL3ST2
GAL3ST3
GAL3ST4
GBA
GBGT1
GFI1
GGPS1
GIP
GK
GNPAT
GPAA1
GPAM
GPAT2
GPAT3
GPAT4
GPD1
GPD1L
GPER1
GPLD1
GPX4
GSTM4
HACD1
HACD2
HACD3
HACD4
HDHD5
HINT2
HMGCR
HMGCS1
HMGCS2
HPGD
HPGDS
HSD11B1
HSD11B2
HSD17B1
HSD17B11
HSD17B12
HSD17B13
HSD17B14
HSD17B2
HSD17B3
HSD17B4
HSD17B6
HSD17B7
HSD17B8
HSD3B1
HSD3B2
HSD3B7
HTR2A
HTR2B
HTR2C
IDH1
IDI1
IDI2
IFNG
IGFBP7
IL1B
IMPA1
INPP4A
INPP4B
INPP5D
INPP5E
INPP5F
INPP5J
INPP5K
INPPL1
INS
INSIG1
INSIG2
ISYNA1
KDSR
KPNB1
LARGE1
LBR
LCAT
LCLAT1
LDLR
LEP
LHB
LIAS
LIPC
LIPH
LIPI
LPCAT1
LPCAT2
LPCAT3
LPCAT4
LPGAT1
LPIN1
LPIN2
LPIN3
LPL
LSS
LTA4H
LTC4S
MALRD1
MBOAT1
MBOAT2
MBOAT7
MBTPS1
MBTPS2
MCAT
MECR
MED1
MFSD2A
MGLL
MID1IP1
MIF
MIR132
MIR182
MIR183
MIR185
MIR204
MIR29B1
MIR29B2
MIR30C1
MIR30C2
MIR33A
MIR548P
MIR766
MIR96
MLXIPL
MLYCD
MOGAT1
MOGAT2
MOGAT3
MPPE1
MSMO1
MTM1
MTMR1
MTMR12
MTMR14
MTMR2
MTMR3
MTMR4
MTMR6
MTMR7
MTMR8
MTMR9
MTOR
MVD
MVK
MYO5A
NDUFAB1
NFKB1
NFYA
NFYB
NFYC
NPC1L1
NR0B1
NR1D1
NR1H2
NR1H3
NR1H4
NR5A1
NSDHL
NSMAF
NUS1
OCRL
OLAH
ORMDL1
ORMDL2
ORMDL3
OSBP
OSBPL1A
OSBPL2
OSBPL3
OSBPL6
OSBPL7
OSBPL9
OXSM
P2RX1
P2RX7
PBX1
PCK1
PCK2
PCTP
PCYT1A
PCYT1B
PCYT2
PDGFA
PDGFB
PDK4
PDSS1
PDSS2
PECR
PEMT
PEX7
PGAP1
PGAP2
PGAP3
PGS1
PHOSPHO1
PI4K2A
PI4K2B
PI4KA
PI4KB
PIBF1
PIGA
PIGB
PIGC
PIGF
PIGG
PIGH
PIGK
PIGL
PIGM
PIGN
PIGO
PIGP
PIGQ
PIGS
PIGT
PIGU
PIGV
PIGW
PIGX
PIGY
PIGZ
PIK3C2A
PIK3C2B
PIK3C2G
PIK3C3
PIK3CA
PIK3CB
PIK3CD
PIK3CG
PIK3R1
PIK3R2
PIK3R3
PIK3R4
PIK3R5
PIK3R6
PIKFYVE
PIP4K2A
PIP4K2B
PIP4K2C
PIP5K1A
PIP5K1B
PIP5K1C
PISD
PITPNM1
PITPNM2
PITPNM3
PLA2G10
PLA2G12A
PLA2G1B
PLA2G2A
PLA2G2D
PLA2G2E
PLA2G2F
PLA2G4A
PLA2G4B
PLA2G4D
PLA2G4F
PLA2G5
PLA2G6
PLAAT3
PLCE1
PLCG2
PLD1
PLD2
PLD6
PLEKHA1
PLEKHA2
PLEKHA3
PLEKHA4
PLEKHA8
PLIN5
PLP1
PLPP1
PLPP2
PLPP3
PLPP6
PLSCR1
PMVK
PNPLA3
PNPLA8
POR
PPARD
PPARGC1A
PPM1L
PRKAA1
PRKAA2
PRKAB1
PRKAB2
PRKAG1
PRKAG2
PRKAG3
PRKCD
PRKD1
PRKD2
PRKD3
PRLR
PROX1
PRPF19
PRXL2B
PTDSS1
PTDSS2
PTEN
PTGDS
PTGES
PTGES2
PTGES3
PTGIS
PTGS1
PTGS2
PTPMT1
PTPN13
PYURF
QKI
RAB14
RAB38
RAB4A
RAB5A
RACK1
RAN
RBP1
RDH10
RDH8
REST
RGN
RPE65
RUFY1
SACM1L
SAMD8
SBF1
SC5D
SCAP
SCARB1
SCCPDH
SCD
SCD5
SCP2
SCP2D1
SDR42E1
SDR42E2
SEC14L2
SELENOI
SERAC1
SERINC1
SERINC4
SERINC5
SERPINA12
SF1
SGMS1
SGMS2
SGPL1
SGPP1
SGPP2
SH3YL1
SIK1
SIRT1
SIRT3
SIRT4
SLC27A1
SLC27A2
SLC27A5
SLC44A1
SLC44A2
SLC44A3
SLC44A4
SLC44A5
SLC45A3
SMPD1
SMPD2
SMPD3
SMPD4
SNAI1
SNAI2
SOD1
SORBS1
SP1
SPHK1
SPHK2
SPTLC1
SPTLC2
SPTLC3
SPTSSA
SPTSSB
SQLE
SRD5A1
SRD5A2
SRD5A3
SREBF1
SREBF2
ST3GAL2
ST3GAL4
ST3GAL5
ST3GAL6
ST6GALNAC3
ST6GALNAC4
ST6GALNAC5
ST6GALNAC6
ST8SIA1
ST8SIA2
ST8SIA3
ST8SIA4
ST8SIA5
ST8SIA6
STAR
STARD10
STARD3
STARD3NL
STARD4
STARD7
SYNJ1
SYNJ2
TAMM41
TAZ
TBXAS1
TECR
TECRL
TFCP2L1
THNSL2
THRSP
TLCD3B
TM7SF2
TMEM38B
TNF
TNFRSF1A
TPTE2
TRERF1
TREX1
TRIB3
TSPO
TSPOAP1
UGCG
UGT8
VAC14
VAPA
VAPB
VDR
WDTC1
WNT4
XBP1
ZBTB20
ZP3
ABCB6
AC010618.1
AC074143.1
ADORA2B
AGL
AGRN
AK3
AK4
AKR1A1
ALDH7A1
ALDH9A1
ALDOA
ALDOB
ALG1
ANGPTL4
ANKZF1
ARPP19
ARTN
AURKA
B3GALT6
B3GAT1
B3GAT3
B3GNT3
B4GALT1
B4GALT2
B4GALT4
B4GALT7
BIK
BPNT1
CAPN5
CASP6
CD44
CDK1
CENPA
CHPF
CHPF2
CHST1
CHST12
CHST2
CHST4
CHST6
CITED2
CLDN3
CLDN9
CLN6
COG2
COL5A1
COPB2
CTH
CXCR4
CYB5A
DCN
DDIT4
DEPDC1
DLD
DPYSL4
DSC2
ECD
EFNA3
EGFR
EGLN3
ELF3
ENO1
ENO2
ERO1A
EXT1
EXT2
FAM162A
FBP2
FKBP4
FUT8
GALE
GALK1
GALK2
GAPDHS
GCLC
GFPT1
GLCE
GLRX
GMPPA
GMPPB
GNE
GNPDA1
GOT1
GOT2
GPC1
GPC3
GPC4
GPR87
GUSB
GYS1
GYS2
HAX1
HDLBP
HMMR
HOMER1
HS2ST1
HS6ST2
HSPA5
IDUA
IER3
IGFBP3
IL13RA1
IRS2
ISG20
KDELR3
KIF20A
KIF2A
LCT
LDHA
LDHC
LHPP
LHX9
MDH1
MDH2
ME1
ME2
MED24
MERTK
MET
MIOX
MPI
MXI1
NANP
NASP
NDST3
NDUFV3
NT5E
P4HA1
P4HA2
PAM
PAXIP1
PDK3
PFKFB1
PFKP
PGAM2
PGK1
PHKA2
PKM
PKP2
PLOD1
PLOD2
PMM2
POLR3K
PPFIA4
PPIA
PPP2CB
PRPS1
PSMC4
PYGB
PYGL
QSOX1
RARS
RBCK1
RRAGD
SAP30
SDC1
SDC2
SDC3
SDHC
SLC16A3
SLC25A10
SLC25A13
SLC35A3
SLC37A4
SOX9
SPAG4
STC1
STC2
STMN1
TFF3
TGFA
TGFBI
TKTL1
TPBG
TPI1
TPST1
TSTA3
TXN
UGP2
VCAN
VEGFA
VLDLR
XYLT2
ZNF292
ACKR3
AKAP12
ALDOC
AMPD3
ANXA2
ATF3
ATP7A
B4GALNT2
BCAN
BCL2
BGN
BHLHE40
BNIP3L
BRS3
BTG1
CA12
CAV1
CAVIN1
CAVIN3
CCN2
CCN5
CCNG2
CDKN1A
CDKN1B
CDKN1C
CHST3
CP
CSRP2
DDIT3
DTNA
DUSP1
EFNA1
ENO3
ERRFI1
ETS1
F3
FBP1
FOS
FOSL2
FOXO3
GAA
GAPDH
GBE1
GCNT2
GRHPR
HAS1
HMOX1
HOXB9
HS3ST1
IDS
IGFBP1
IL6
ILVBL
INHA
JMJD6
JUN
KDM3A
KIF5A
KLF6
KLF7
KLHL24
LALBA
LOX
LXN
MAFF
MAP3K1
MT1E
MT2A
MYH9
NAGK
NCAN
NDRG1
NDST1
NDST2
NEDD4L
NFIL3
NOCT
NR3C1
PDK1
PFKFB3
PFKL
PGF
PGM1
PHKG1
PIM1
PKLR
PKP1
PLAC8
PLAUR
PLIN2
PNRC1
PPP1R15A
PPP1R3C
PRDX5
PRKCA
PYGM
RBPJ
RORA
S100A4
SDC4
SELENBP1
SERPINE1
SIAH2
SLC25A1
SLC2A3
SLC2A5
SLC6A6
SRPX
STBD1
SULT2B1
TES
TGFB3
TGM2
TIPARP
TMEM45A
TNFAIP3
TPD52
TPST2
VHL
WSB1
XPNPEP1
ZFP36
ABCB7
ACAA1
ACADM
ACADSB
ACAT1
ACO2
AFG3L2
AIFM1
ALAS1
ALDH6A1
ATP1B1
ATP5F1A
ATP5F1B
ATP5F1C
ATP5F1D
ATP5F1E
ATP5MC1
ATP5MC2
ATP5MC3
ATP5ME
ATP5MF
ATP5MG
ATP5PB
ATP5PD
ATP5PF
ATP5PO
ATP6AP1
ATP6V0B
ATP6V0C
ATP6V0E1
ATP6V1C1
ATP6V1D
ATP6V1E1
ATP6V1F
ATP6V1G1
ATP6V1H
BAX
BCKDHA
BDH2
CASP7
COX10
COX11
COX15
COX17
COX4I1
COX5A
COX5B
COX6A1
COX6B1
COX6C
COX7A2
COX7A2L
COX7B
COX7C
COX8A
CS
CYC1
CYCS
DECR1
DLAT
DLST
ECH1
ECHS1
ECI1
ETFA
ETFB
ETFDH
FH
FXN
GLUD1
GRPEL1
HADHA
HADHB
HCCS
HSD17B10
HSPA9
HTRA2
IDH2
IDH3A
IDH3B
IDH3G
IMMT
ISCA1
ISCU
LDHB
LRPPRC
MAOB
MFN2
MGST3
MPC1
MRPL11
MRPL15
MRPL34
MRPL35
MRPS11
MRPS12
MRPS15
MRPS22
MRPS30
MTRF1
MTRR
MTX2
NDUFA1
NDUFA2
NDUFA3
NDUFA4
NDUFA5
NDUFA6
NDUFA7
NDUFA8
NDUFA9
NDUFB1
NDUFB2
NDUFB3
NDUFB4
NDUFB5
NDUFB6
NDUFB7
NDUFB8
NDUFC1
NDUFC2
NDUFS1
NDUFS2
NDUFS3
NDUFS4
NDUFS6
NDUFS7
NDUFS8
NDUFV1
NDUFV2
NNT
NQO2
OAT
OGDH
OPA1
OXA1L
PDHA1
PDHB
PDHX
PDP1
PHB2
PHYH
PMPCA
POLR2F
PRDX3
RETSAT
RHOT1
RHOT2
SDHA
SDHB
SDHD
SLC25A11
SLC25A12
SLC25A20
SLC25A3
SLC25A4
SLC25A5
SLC25A6
SUCLA2
SUCLG1
SUPV3L1
SURF1
TCIRG1
TIMM10
TIMM13
TIMM17A
TIMM50
TIMM8B
TIMM9
TOMM22
TOMM70
UQCR10
UQCR11
UQCRB
UQCRC1
UQCRC2
UQCRFS1
UQCRH
UQCRQ
VDAC1
VDAC2
VDAC3
ABAT
ACY3
ADSL
ADSS
ADSSL1
AGXT
AGXT2
ALDH4A1
ALDH5A1
ASL
ASNS
ASPA
ASS1
CAD
CPS1
DDO
GAD1
GAD2
GFPT2
GLS
GLS2
GLUD2
GLUL
GPT
GPT2
IL4I1
NIT2
PPAT
ACY1
AGMAT
ALDH18A1
ALDH1B1
ALDH2
AMD1
AOC1
ARG1
ARG2
AZIN2
CKB
CKM
CKMT1A
CKMT1B
CKMT2
DAO
GAMT
GATM
LAP3
MAOA
NAGS
NOS1
NOS2
NOS3
ODC1
OTC
P4HA3
PRODH
PRODH2
PYCR1
PYCR2
PYCR3
SAT1
SAT2
SMS
SRM
ACADS
ACOX1
ACOX3
ACSL5
ACSL6
ADH1A
ADH1B
ADH1C
ADH4
ADH5
ADH6
ADH7
CPT1B
CPT1C
CPT2
CYP4A22
ECI2
EHHADH
GCDH
HADH
ALAS2
AMT
AOC2
AOC3
BHMT
CBS
CHDH
DMGDH
GCAT
GLDC
GLYCTK
GNMT
PHGDH
PIPOX
PSAT1
PSPH
SARDH
SDS
SHMT1
SHMT2
SRR
AKT2
AKT3
ARAF
BAD
BRAF
CALM1
CALM2
CALM3
CALML3
CALML5
CALML6
CBL
CBLB
CBLC
CRK
CRKL
EIF4E
EIF4E1B
EIF4E2
EIF4EBP1
ELK1
EXOC7
FLOT1
FLOT2
FOXO1
GRB2
GSK3B
HRAS
IKBKB
INSR
IRS1
IRS4
KRAS
LIPE
MAP2K1
MAP2K2
MAPK1
MAPK10
MAPK3
MAPK8
MAPK9
MKNK1
MKNK2
NRAS
PDE3A
PDE3B
PDPK1
PHKA1
PHKB
PHKG2
PPP1CA
PPP1CB
PPP1CC
PPP1R3A
PPP1R3B
PPP1R3D
PRKACA
PRKACB
PRKACG
PRKAR1A
PRKAR1B
PRKAR2A
PRKAR2B
PRKCI
PRKCZ
PRKX
PTPN1
PTPRF
RAF1
RAPGEF1
RHEB
RHOQ
RPS6
RPS6KB1
RPS6KB2
RPTOR
SH2B2
SHC1
SHC2
SHC3
SHC4
SLC2A4
SOCS1
SOCS2
SOCS3
SOCS4
SOS1
SOS2
TRIP10
TSC1
TSC2
ALDH1L1
ATIC
DHFR
FTCD
GART
MTFMT
MTHFD1
MTHFD1L
MTHFD2
MTHFD2L
MTHFR
MTHFS
MTR
TYMS
PFKM
PRPS1L1
PRPS2
TKTL2
AQP7
CD36
DBI
FABP1
FABP2
FABP4
FABP6
FABP7
GK2
ILK
MMP1
OLR1
PLIN1
PLTP
PPARA
PPARG
RXRA
RXRB
RXRG
SLC27A4
SLC27A6
UBC
UCP1
CANT1
CDA
CMPK1
CMPK2
CTPS1
CTPS2
DCK
DCTD
DHODH
DPYD
DPYS
DTYMK
DUT
ENTPD1
ENTPD3
ENTPD4
ENTPD5
ENTPD6
ENTPD8
ITPA
NME1
NME1-NME2
NME2
NME3
NME4
NME5
NME6
NME7
NT5C
NT5C1A
NT5C1B
NT5C2
NT5C3A
NT5M
NUDT2
PNP
PNPT1
POLA1
POLA2
POLD1
POLD2
POLD3
POLD4
POLE
POLE2
POLE3
POLE4
POLR1A
POLR1B
POLR1C
POLR1D
POLR1E
POLR2A
POLR2B
POLR2C
POLR2D
POLR2E
POLR2G
POLR2H
POLR2I
POLR2J
POLR2J2
POLR2J3
POLR2K
POLR2L
POLR3A
POLR3B
POLR3C
POLR3D
POLR3F
POLR3G
POLR3GL
POLR3H
PRIM1
PRIM2
RRM1
RRM2
RRM2B
TK1
TK2
TXNRD1
TXNRD2
TYMP
UCK1
UCK2
UCKL1
UMPS
UPB1
UPP1
UPP2
UPRT
ZNRD1
ACO1
OGDHL
PDHA2
SUCLG2
SUCLG2P2
AADAT
AANAT
ACMSD
AFMID
AOX1
ASMT
CAT
CYP1B1
DDC
HAAO
IDO1
IDO2
INMT
KMO
KYNU
TDO2
TPH1
TPH2
WARS
WARS2
ACAD8
AUH
BCAT1
BCAT2
BCKDHB
DBT
HIBADH
HIBCH
HMGCL
IVD
MCCC1
MCCC2
MCEE
MMUT
OXCT1
OXCT2
PCCA
PCCB
NNMT
GPX8
DSE
HS3ST3A1
PAPSS2
GLT8D2
CYBRD1
ARSJ
DPYSL3
PTGR1
MSRB3
GXYLT2
MICAL2
PPAPDC1A
HAS2
DDAH1
SULF1
DSEL
PLCB4
MME
MGST1
PPAP2B
COX7A1
GALNT10
ENPP1
PDE1C
UAP1
ENPP2
CHI3L1
LPPR4
B3GNT9
AK5
NCEH1
DPYSL2
BST1
FUCA2
CHSY3
CBR3
PGM3
PPAP2A
ACOT9
PON2
NUDT11
NPR3
PCYOX1
ARSK
PDE5A
MAN2A1
CHST7
GNPDA2
B3GALNT1
UGGT2
NQO1
GALNT5
AKR1C1
UST
DGKI
SOAT1
AASS
MOCS1
BPGM
GLT8D1
GPX7
HYI
CYP27C1
DIO2
NOX4
GALNT11
SQRDL
GALNTL2
CCDC102B
CHSY1
AK1
UROD
CRAT
CDO1
ACSS3
VKORC1
SGSH
GSTO1
MANBAL
PLA2G15
UGDH
MAN2B2
FUT11
GALNS
PMM1
SRXN1
ARSB
GCLM
GNS
UEVLD
GCNT1
GSTM3
MSRA
CSGALNACT1
PTS
IMPAD1
MOCS2
CYP2U1
GALNTL1
GALNT1
IAH1
COQ10B
PDE7B
C1GALT1
CHST14
PLA2G4C
MGAT4B
NUDT12
ADCY9
BLVRA
EXTL2
FMO3
CROT
PLA2G16
ALDH1L2
GPX3
AMPD2
INPP1
CTBS
ACYP2
CSGALNACT2
GALNT2
DDAH2
NMNAT2
NPR2
SOD2
BHMT2
GLB1
MINPP1
PPAPDC3
PRDX4
PGM2L1
HNMT
LIPA
ECHDC1
GSTA4
AGPAT9
B3GALTL
ECHDC2
B3GNT1
ALG14
TXNRD3
INPP5A
FAH
UAP1L1
PDE1A
HGSNAT
GSTT1
ABHD12
BTD
MAN1B1
FAHD1
CYP20A1
SMPDL3A
DAGLB
ALG2
GYG1
PKM2
AKR1B10
ME3
CYB5D2
EPHX1
GLT25D1
GMPR
SOD3
LPPR2
NT5DC2
ENOX1
PLCZ1
SDSL
ABHD4
NMNAT1
MGAT1
POMGNT1
ST3GAL1
GUCY1B3
PDE4B
PDE10A
SULF2
MGAT2
GGH
PNPLA6
COX7B2
GLRX2
XYLT1
POMT1
CHST15
AS3MT
HS3ST3B1
TPMT
CERK
GNPTG
CUBN
GGT5
ACAD11
MICAL1
GLT25D2
CA5A
ADK
B3GNTL1
NT5C3L
MUT
NANS
DHRS3
NDUFA4L2
MANEA
CA9
BLVRB
MAN1A2
HAS3
MGAM
MSRB2
PPAPDC1B
DAD1
ADC
ALG9
CRYZL1
ESD
SIAE
PGM5
AGA
PANK2
OGFOD1
NAALADL1
PLD5
ENTPD7
PDE8A
NT5DC3
CPOX
GLYATL2
GALC
PPIP5K2
AHCYL1
SMOX
EDEM2
LNPEP
FN3KRP
CRYZ
UGGT1
ACE
RDH5
C9orf95
PLD3
CA13
PLCD3
HSDL2
NAT14
POFUT1
PLCL1
ARSD
EPHX4
UROS
FDX1L
CA3
POFUT2
PLCXD3
PLCD1
ASNSD1
B3GNT7
RDH11
GALNT7
GGT7
ALG13
PRDX1
HAO1
ST3GAL3
CTPS
PRPSAP1
GTDC1
CMBL
ADCY8
NUDT18
CYBASC3
MMADHC
GUK1
UXS1
GLB1L
ABHD8
MOCOS
GUCY1A2
ENPP6
RDH14
PRDX6
NUDT16
NT5DC4
MICAL3
GK5
CYP2A13
HS6ST3
PAPSS1
PLCD4
IP6K3
CHID1
ADO
HSD11B1L
NEU1
PDXK
DGKH
GSTM5
AADAC
GNPNAT1
NDUFAF1
NAA20
MAN1C1
XDH
UGT1A8
GUCY2D
DDOST
HLCS
OASL
MOSC2
PDE11A
NDUFA12
ADCY7
LIPJ
COX8C
AKR7A2
CDADC1
ITPKA
ACOT12
ARSA
ALAD
MGAT5B
LYZL6
TAT
NUDT19
NDUFS5
COMT
THEM5
PGK2
PDE4A
IMPDH1
GANC
EXTL3
IP6K1
NAA35
CYB5D1
BCHE
GOT1L1
AKR1C2
HS3ST6
TREH
FPGT
ACAD9
ABHD2
GLYATL1
PGAM5
NAALADL2
GLRX3
RFK
LYPLAL1
PDE6C
GANAB
FAR2
NDUFA11
CYP4V2
GUCY2F
SDR9C7
NAT1
NAPEPLD
PLCG1
CNP
CHIT1
FN3K
B3GALT5
FAHD2A
LIPG
ADCY10
ADCY4
AADACL2
STS
PNPLA1
CES2
GCNT7
LDHD
ISCA2
NUDT6
KL
CYP2C19
PFKFB4
[truncated: 521 more rows]

## Sheet: S4
Differential expression of HPV+Thi C1hi vs C1lo HNSCs (Positive log2 fold change represents upregulation in the C1hi tumors)
id	baseMean	log2FoldChange	lfcSE	stat	pvalue	padj
UPP1	1657.41	2.92165	0.32698	8.93527	4.06185e-19	7.04325e-15
THSD1	415.959	3.53003	0.419751	8.40981	4.10675e-17	3.56055e-13
PNLIPRP3	66.0304	8.7918	1.092	8.05112	8.2041e-16	2.77204e-12
BCL2	3295.92	-3.38787	0.421308	-8.04131	8.88823e-16	2.77204e-12
LOC730101	961.533	-4.17877	0.520267	-8.03197	9.59182e-16	2.77204e-12
IL17REL	982.672	-8.31132	1.03092	-8.06203	7.50384e-16	2.77204e-12
FBLIM1	3340.28	2.94795	0.369903	7.96952	1.59292e-15	3.94589e-12
CDA	734.719	5.27423	0.665294	7.92767	2.23289e-15	4.8398e-12
SLC27A4	2710.78	2.05368	0.26343	7.79593	6.39334e-15	1.23178e-11
VSIG8	518.804	7.92322	1.02344	7.74177	9.80388e-15	1.69999e-11
CNGB1	181.933	5.73441	0.752272	7.62278	2.48268e-14	3.91361e-11
TUBB6	7336.04	2.33149	0.307634	7.5788	3.48769e-14	5.03972e-11
LETM2	171.845	2.97619	0.396309	7.50979	5.92225e-14	7.89864e-11
ZNF862	877.193	-1.82879	0.243835	-7.50009	6.37722e-14	7.89864e-11
SEPX1	1743.73	1.93962	0.260301	7.45145	9.2322e-14	1.06724e-10
GNRHR	101.966	5.73976	0.775955	7.39702	1.39274e-13	1.50938e-10
SLC7A11	2825.4	5.96784	0.808723	7.37934	1.59075e-13	1.62256e-10
TUBA1C	27923.5	1.59968	0.217779	7.34543	2.05105e-13	1.87186e-10
YWHAZ	59374.7	1.50748	0.205073	7.35095	1.96798e-13	1.87186e-10
C11orf92	4302.28	-7.57605	1.03492	-7.32039	2.47255e-13	2.1437e-10
ARSI	1261.42	4.69257	0.65234	7.19345	6.31763e-13	5.21656e-10
ARHGAP26	4724.32	-2.71571	0.378387	-7.17706	7.12243e-13	5.61377e-10
KEL	810.901	-6.33329	0.888476	-7.12826	1.01642e-12	7.66292e-10
C9orf167	940.424	2.57276	0.362705	7.09326	1.30991e-12	9.18036e-10
C16orf72	2815.69	1.02088	0.143952	7.09182	1.32358e-12	9.18036e-10
TUBB3	1249	2.73637	0.388262	7.04775	1.81833e-12	1.21269e-09
ZNF471	187.383	-4.57687	0.654923	-6.98841	2.78022e-12	1.78552e-09
PXN	5769.86	1.73627	0.249556	6.95742	3.46572e-12	2.07226e-09
COL19A1	570.14	-8.13051	1.1681	-6.96046	3.39168e-12	2.07226e-09
RTN4	8588.03	1.58138	0.227903	6.93884	3.95331e-12	2.28501e-09
FAM45A	723.63	1.34121	0.193583	6.92835	4.25783e-12	2.38164e-09
MDFI	1390.87	2.60004	0.378703	6.86563	6.61981e-12	3.58711e-09
RGS20	101.446	3.70112	0.543836	6.80557	1.0065e-11	5.28868e-09
ZFP14	455.778	-2.21072	0.32529	-6.79616	1.07446e-11	5.47975e-09
IRX6	799.765	-5.34195	0.786737	-6.79001	1.12127e-11	5.55511e-09
COL22A1	2679.69	-5.55631	0.819398	-6.78096	1.19376e-11	5.74995e-09
TTC3	6508.7	-1.06472	0.158509	-6.71712	1.8535e-11	8.68641e-09
ZC3H6	680.355	-1.35284	0.202222	-6.68988	2.23348e-11	1.01917e-08
MYB	1194.49	-3.61885	0.542266	-6.67356	2.49678e-11	1.11011e-08
NR3C2	552.267	-4.08003	0.612482	-6.66146	2.71125e-11	1.17533e-08
CPA4	223.031	5.15085	0.774851	6.64753	2.98043e-11	1.23049e-08
CLGN	1081.87	-5.19665	0.781496	-6.64962	2.93856e-11	1.23049e-08
ZNF470	314.908	-3.33945	0.503598	-6.63118	3.33011e-11	1.34289e-08
SVIP	616.761	-2.61383	0.394462	-6.62632	3.44152e-11	1.35627e-08
RNF165	934.392	-3.83039	0.582531	-6.57542	4.85172e-11	1.86953e-08
CCNYL1	1519.78	1.55367	0.236425	6.57151	4.98067e-11	1.87749e-08
SLC38A5	1386.24	3.4779	0.531933	6.53823	6.22519e-11	2.24885e-08
ERO1LB	1663.07	-2.80723	0.429349	-6.53835	6.22025e-11	2.24885e-08
KCNB2	171.381	-7.10446	1.08845	-6.52713	6.70437e-11	2.37253e-08
FAM3B	2333.95	-4.1471	0.637026	-6.5101	7.51028e-11	2.60456e-08
HLF	2624.39	-3.20548	0.493548	-6.49476	8.31654e-11	2.82762e-08
LOC441089	621.415	1.00955	0.156492	6.45116	1.11e-10	3.70142e-08
TUBA4A	7013.05	2.36702	0.368493	6.42352	1.33156e-10	4.35647e-08
NT5E	950.372	3.21836	0.502805	6.40081	1.54552e-10	4.87261e-08
NRBF2	1198.82	1.13149	0.176731	6.40237	1.52987e-10	4.87261e-08
MOXD1	4892.7	-4.33854	0.681286	-6.36817	1.91302e-10	5.92354e-08
PRKY	918.053	-4.57485	0.719934	-6.35455	2.09037e-10	6.35913e-08
RPSAP52	16.3401	4.50221	0.711089	6.33144	2.4289e-10	7.26158e-08
MGAT3	3990.42	-4.93038	0.779159	-6.32783	2.48637e-10	7.30741e-08
XIST	865.886	8.63424	1.36852	6.30918	2.80517e-10	8.10695e-08
LOC401431	87.2699	-2.95548	0.469495	-6.29502	3.07355e-10	8.73694e-08
SLC25A42	611.207	-1.42957	0.227276	-6.29003	3.17397e-10	8.87687e-08
CREG2	26.7705	5.53314	0.882131	6.27247	3.55359e-10	9.78083e-08
TDG	1402.71	0.938048	0.150193	6.2456	4.22177e-10	1.14384e-07
SLC3A2	10508.4	1.59847	0.256423	6.23372	4.55477e-10	1.21507e-07
GPR68	1195.1	3.00044	0.491066	6.11006	9.95935e-10	2.61659e-07
AGPAT4	412.453	2.97848	0.487679	6.10747	1.01226e-09	2.61949e-07
DCBLD1	957.409	1.46447	0.239876	6.10512	1.02725e-09	2.61949e-07
COL4A3	175.71	-4.03967	0.662019	-6.10204	1.04726e-09	2.63181e-07
SLC22A1	63.3821	4.6482	0.763738	6.08612	1.15681e-09	2.84021e-07
KATNAL2	182.899	-2.63442	0.432917	-6.08527	1.16295e-09	2.84021e-07
ACSS1	4109.94	-2.88914	0.476522	-6.06297	1.33627e-09	3.21818e-07
NIPAL4	1514.22	3.79672	0.626965	6.05571	1.39796e-09	3.32063e-07
KCNA2	145.209	-5.76659	0.954819	-6.03946	1.5463e-09	3.62336e-07
ZNF10	460.662	-1.89914	0.314607	-6.03653	1.5746e-09	3.64048e-07
AMY1A	223.257	-9.66881	1.60582	-6.02112	1.73217e-09	3.95208e-07
FADD	1677.84	1.53661	0.255652	6.01056	1.84889e-09	4.13884e-07
SYNPO2	9387.71	-4.12504	0.686428	-6.00943	1.86176e-09	4.13884e-07
POU2AF1	3106.73	-3.24236	0.540858	-5.99484	2.03688e-09	4.47082e-07
SLC6A2	30.7384	3.988	0.665652	5.99111	2.08415e-09	4.51739e-07
CA2	2687.15	3.71884	0.621287	5.9857	2.1546e-09	4.61244e-07
ZNF667	273.417	-4.69766	0.78556	-5.98001	2.23123e-09	4.71824e-07
CLDN3	1086.07	-7.57916	1.27179	-5.95944	2.53108e-09	5.28783e-07
LOC284440	82.2732	-2.52199	0.423333	-5.95746	2.56183e-09	5.28836e-07
RHOD	1392.16	2.85591	0.479582	5.95501	2.60055e-09	5.30511e-07
YWHAQ	18373.5	0.909697	0.152958	5.94735	2.72524e-09	5.49485e-07
VCAM1	17760.9	-4.41668	0.744054	-5.93597	2.92118e-09	5.82222e-07
REEP3	1008.97	1.68341	0.2838	5.93166	2.99893e-09	5.90925e-07
PPP1R3E	226.822	-1.91629	0.323376	-5.92587	3.10645e-09	6.05234e-07
FAM45B	510.986	1.31023	0.221908	5.90439	3.53963e-09	6.81968e-07
KCNJ11	206.778	-3.72235	0.631163	-5.89762	3.68791e-09	7.02728e-07
IPPK	2437.08	1.76832	0.300047	5.8935	3.78094e-09	7.04963e-07
PGPEP1	1337.27	-1.62848	0.276275	-5.89439	3.76058e-09	7.04963e-07
SLC26A1	66.331	-2.37879	0.404208	-5.88506	3.97901e-09	7.34e-07
IGFBP6	2138.49	4.37333	0.746194	5.86086	4.6048e-09	8.40497e-07
CABC1	1740.66	-1.66966	0.285104	-5.85632	4.73228e-09	8.54768e-07
PCDHGC5	30.2992	3.86806	0.661062	5.85129	4.87785e-09	8.71978e-07
SUSD4	3698.27	-2.6239	0.450052	-5.8302	5.53602e-09	9.79536e-07
NPHS1	61.0029	-8.51779	1.46175	-5.8271	5.63988e-09	9.87833e-07
SLC9A3	144.486	4.81683	0.827774	5.81901	5.91966e-09	1.01631e-06
NDEL1	2434.21	1.32369	0.227459	5.81945	5.9042e-09	1.01631e-06
LRRC59	8563.36	1.20209	0.207452	5.79453	6.85133e-09	1.15652e-06
HVCN1	914.394	-2.12483	0.366724	-5.79408	6.86974e-09	1.15652e-06
CD44	30616.9	1.36838	0.236333	5.79005	7.03642e-09	1.17319e-06
SRRD	643.47	1.25197	0.216335	5.78716	7.15864e-09	1.1822e-06
ZMAT1	566.84	-3.89451	0.673213	-5.78496	7.25289e-09	1.18646e-06
CBX7	3126.92	-1.90931	0.330319	-5.78018	7.46186e-09	1.20924e-06
MCF2L	2092.45	-2.73228	0.473808	-5.76663	8.08724e-09	1.29845e-06
SLC7A5	9955.19	2.13964	0.37146	5.76008	8.40747e-09	1.33748e-06
CYB5RL	312.376	-2.01498	0.35011	-5.7553	8.64898e-09	1.35111e-06
YPEL1	671.565	-2.46629	0.428451	-5.75629	8.59817e-09	1.35111e-06
RNF150	623.164	-3.98438	0.693953	-5.74156	9.38074e-09	1.45234e-06
TNFAIP1	5796.98	1.42653	0.248937	5.73049	1.00143e-08	1.53671e-06
BTNL9	2091.52	-4.58844	0.803989	-5.70709	1.14925e-08	1.74807e-06
GPR1	115.361	4.13121	0.725322	5.69569	1.22877e-08	1.85277e-06
ZFP28	297.521	-3.30673	0.581376	-5.68777	1.28707e-08	1.916e-06
LRRN1	613.361	-5.32632	0.936576	-5.68701	1.2928e-08	1.916e-06
RNF149	2702.96	1.33787	0.235472	5.68164	1.33413e-08	1.96049e-06
CYorf15B	419.544	-4.99318	0.879812	-5.67528	1.38458e-08	2.01753e-06
KRT16	117574	4.51466	0.796938	5.665	1.47026e-08	2.11709e-06
NQO2	822.807	1.47545	0.260488	5.66418	1.47732e-08	2.11709e-06
PYDC1	102.163	-9.26254	1.63635	-5.66048	1.5095e-08	2.14548e-06
PKP3	8626.79	1.81156	0.320194	5.65769	1.53424e-08	2.16291e-06
FCRL5	852.638	-3.14783	0.556659	-5.65487	1.55966e-08	2.18101e-06
C7	1024.73	-7.49345	1.32606	-5.65093	1.59585e-08	2.21376e-06
MMP13	2157.23	6.47484	1.14945	5.63298	1.77127e-08	2.4376e-06
SLC13A5	74.4449	5.56925	0.990438	5.62301	1.87656e-08	2.54215e-06
NPEPPS	5340.17	1.13729	0.202238	5.62349	1.87136e-08	2.54215e-06
B3GNT4	82.3019	3.01047	0.536229	5.61415	1.97533e-08	2.65521e-06
ATP6V1D	2733.71	1.39597	0.248745	5.61206	1.99938e-08	2.65906e-06
HAGHL	290.638	-3.18623	0.567831	-5.61124	2.00886e-08	2.65906e-06
BZW1	8694.76	1.10528	0.197099	5.60776	2.04956e-08	2.69238e-06
CYP27A1	4165.98	-3.63799	0.649401	-5.60207	2.11807e-08	2.76145e-06
C14orf129	1402.18	1.49986	0.268069	5.59506	2.2054e-08	2.85385e-06
ABCA3	7659.77	-4.69085	0.83915	-5.59	2.27064e-08	2.91651e-06
NPB	128.759	-5.56519	0.996342	-5.58562	2.32864e-08	2.96902e-06
PARM1	9835.57	-4.15358	0.744904	-5.576	2.46113e-08	3.11503e-06
MAP7D1	7948.98	1.35724	0.243896	5.56482	2.62429e-08	3.29747e-06
XKR4	190.396	-7.15971	1.28725	-5.56201	2.66692e-08	3.32693e-06
TPCN2	644.422	1.05006	0.189031	5.55496	2.77673e-08	3.43918e-06
L1CAM	273.438	3.11423	0.560811	5.55309	2.80671e-08	3.45166e-06
C8G	281.432	-5.96527	1.07788	-5.53425	3.12562e-08	3.81678e-06
GMCL1	942.596	-1.01648	0.184161	-5.51954	3.39896e-08	4.12154e-06
CST6	334.373	4.61916	0.839664	5.50119	3.77232e-08	4.48742e-06
ACTN1	10512.8	1.79799	0.326853	5.50091	3.77833e-08	4.48742e-06
BCL11A	2959.31	-1.89904	0.34509	-5.50302	3.73342e-08	4.48742e-06
ALOXE3	203.848	3.591	0.653782	5.49265	3.9595e-08	4.64636e-06
GPR153	1255.24	2.07307	0.377527	5.49118	3.99254e-08	4.64636e-06
SEMA6A	3022.26	-2.72611	0.496382	-5.49197	3.97477e-08	4.64636e-06
FAM161A	405.325	-1.86146	0.339326	-5.48577	4.11668e-08	4.72741e-06
KIAA1683	260.249	-3.46543	0.631712	-5.48577	4.11671e-08	4.72741e-06
PIP5K1B	136.229	-2.87843	0.525482	-5.47769	4.30919e-08	4.91588e-06
NGEF	283.047	3.43646	0.627933	5.47266	4.43341e-08	5.02453e-06
SH3BP5	3620.37	-2.34517	0.428647	-5.47109	4.4727e-08	5.03614e-06
SPINK6	53.4869	6.33471	1.15877	5.46677	4.58315e-08	5.12722e-06
TNRC6C	1419.67	-1.86949	0.342219	-5.46286	4.68532e-08	5.20791e-06
NOVA1	201.431	-4.79605	0.878171	-5.46141	4.72379e-08	5.21723e-06
SPIB	3135.2	-4.929	0.903768	-5.45383	4.92956e-08	5.41004e-06
ASCL4	107.866	-6.6714	1.22418	-5.44967	5.04621e-08	5.50322e-06
FAM150B	88.6684	-6.0626	1.11314	-5.44639	5.14034e-08	5.57084e-06
STRN3	1579.95	0.961858	0.1767	5.44345	5.2257e-08	5.62818e-06
MICALL1	6650.64	1.59397	0.293306	5.43449	5.4954e-08	5.88212e-06
LIPG	342.851	3.25537	0.599956	5.42601	5.76271e-08	6.12728e-06
FCRL2	100.726	-4.40087	0.811218	-5.42501	5.79512e-08	6.12728e-06
OTUD1	1310.82	1.73542	0.320181	5.42012	5.95591e-08	6.25912e-06
GCDH	1623.31	-1.31668	0.243067	-5.41695	6.06251e-08	6.33277e-06
ZNF546	128.971	-1.85855	0.343554	-5.40977	6.31049e-08	6.55233e-06
REXO2	1229.4	1.34434	0.248599	5.40766	6.38537e-08	6.59061e-06
KIAA1609	1606.08	2.03512	0.376653	5.40316	6.54783e-08	6.71606e-06
LOC654433	701.808	-3.33497	0.61734	-5.40216	6.58437e-08	6.71606e-06
LOC100170939	181.042	-2.55897	0.476191	-5.37383	7.70807e-08	7.81625e-06
CIAPIN1	1899.61	1.15091	0.214358	5.36911	7.9124e-08	7.9768e-06
LOC284837	652.296	-2.62695	0.489473	-5.3669	8.01005e-08	8.02857e-06
BZRAP1	794.364	-2.65441	0.494805	-5.36456	8.11483e-08	8.08685e-06
RORB	747.547	-4.3984	0.820571	-5.36017	8.31459e-08	8.23857e-06
SBK1	576.753	-2.95949	0.552723	-5.35438	8.58511e-08	8.45828e-06
UBAP1	4544.71	0.90173	0.168923	5.3381	9.39251e-08	9.20148e-06
TMEM150C	1144.8	-3.19147	0.597992	-5.33698	9.45065e-08	9.20642e-06
GCET2	640.482	-2.11927	0.39721	-5.33539	9.53381e-08	9.23554e-06
KRT6B	114773	3.90881	0.73329	5.33051	9.79359e-08	9.38237e-06
CLCN1	19.1828	3.57763	0.671119	5.33084	9.77578e-08	9.38237e-06
KALRN	431.777	2.4983	0.469159	5.32505	1.00923e-07	9.61546e-06
PPP2R4	8960.66	1.01562	0.19093	5.31933	1.04152e-07	9.8688e-06
ITGA5	4988.73	2.06218	0.388076	5.31386	1.07326e-07	1.01143e-05
ZFYVE1	1507.89	0.998102	0.18809	5.30652	1.11739e-07	1.04733e-05
ACTL8	27.7096	5.61342	1.05896	5.30086	1.15259e-07	1.07451e-05
NBPF4	9.41759	5.65716	1.06824	5.29576	1.18525e-07	1.09905e-05
BAK1	2270.56	1.38041	0.260856	5.29184	1.21095e-07	1.1169e-05
CDH3	17398.7	2.09561	0.396405	5.28654	1.24654e-07	1.14365e-05
COL4A4	1564.28	-4.11412	0.779074	-5.28078	1.28638e-07	1.17399e-05
GUCY1B3	1410.99	-1.89261	0.358869	-5.27381	1.33619e-07	1.21307e-05
ZNF235	233.714	-1.5755	0.299092	-5.26762	1.38203e-07	1.24815e-05
NRBP1	6807.2	1.11346	0.211455	5.26571	1.39651e-07	1.25469e-05
NPPC	85.5228	-7.51715	1.42818	-5.26344	1.41385e-07	1.26372e-05
RPS6KB2	2836.99	1.26495	0.24053	5.25901	1.44831e-07	1.28788e-05
MEGF10	1088.67	-4.83812	0.922419	-5.24503	1.56254e-07	1.38237e-05
WFDC12	25.2081	5.03559	0.960515	5.2426	1.58333e-07	1.39365e-05
FABP5	5054.83	3.94425	0.752492	5.24158	1.59208e-07	1.39427e-05
ZNF540	83.7127	-2.46819	0.471311	-5.23686	1.63334e-07	1.42322e-05
FAM25B	261.377	8.80757	1.68386	5.23057	1.68991e-07	1.45787e-05
TMEM200C	112.039	-4.40987	0.843015	-5.23107	1.68534e-07	1.45787e-05
TUBB2C	27235	1.13429	0.216913	5.22924	1.70204e-07	1.46106e-05
C14orf176	53.8944	2.63645	0.504631	5.2245	1.74622e-07	1.4916e-05
NKX2-3	534.569	-5.32762	1.02029	-5.2217	1.77292e-07	1.50698e-05
SLC35D2	790.549	0.97511	0.1871	5.21169	1.87124e-07	1.58279e-05
IL24	80.9304	3.51031	0.674366	5.20535	1.93631e-07	1.62989e-05
CASP4	2540.03	1.6534	0.318358	5.19352	2.06359e-07	1.72616e-05
EIF5AL1	7272.76	1.0015	0.192861	5.19289	2.0706e-07	1.72616e-05
ALDH1A1	4979.07	-4.63528	0.893399	-5.18836	2.12154e-07	1.76017e-05
ISG15	9357.21	3.22489	0.622337	5.1819	2.19634e-07	1.81355e-05
WNT7A	52.19	4.27634	0.826144	5.17626	2.26377e-07	1.8518e-05
CXCL11	2781.44	3.64377	0.704062	5.17536	2.27471e-07	1.8518e-05
CAV1	5218.28	2.5807	0.498647	5.17542	2.27404e-07	1.8518e-05
RINL	636.399	-1.26711	0.244956	-5.1728	2.30609e-07	1.86858e-05
LASS4	1995.01	2.07144	0.400614	5.17066	2.33265e-07	1.8726e-05
MEF2B	234.051	-2.22947	0.431159	-5.17087	2.33012e-07	1.8726e-05
VAMP3	5966.18	0.959602	0.185691	5.16774	2.36936e-07	1.8933e-05
PDE6B	463.22	-4.17423	0.808262	-5.16446	2.4114e-07	1.91806e-05
SERPINB5	14146.9	2.33304	0.451979	5.16183	2.44542e-07	1.93623e-05
AMDHD1	80.3167	3.9507	0.765961	5.15784	2.49821e-07	1.96221e-05
CCDC120	1470.69	1.42756	0.276799	5.15737	2.50445e-07	1.96221e-05
ACBD7	539.807	-2.89817	0.562011	-5.15679	2.51217e-07	1.96221e-05
WNK2	5276.18	-3.13636	0.60897	-5.15026	2.60123e-07	2.01836e-05
C9orf172	265.81	-3.38426	0.657268	-5.14899	2.61897e-07	2.01836e-05
EPHA6	91.2963	-6.88284	1.33656	-5.14966	2.60966e-07	2.01836e-05
KLK8	837.714	5.76088	1.11928	5.14697	2.64732e-07	2.02929e-05
LIME1	931.892	-1.82971	0.355538	-5.14631	2.65656e-07	2.02929e-05
PLIN3	5973.11	1.61259	0.31355	5.14302	2.70361e-07	2.05255e-05
TNFRSF17	285.643	-3.16751	0.615945	-5.14253	2.71069e-07	2.05255e-05
NRXN1	243.462	-5.65005	1.09915	-5.14036	2.74207e-07	2.06728e-05
MME	612.846	4.08014	0.794239	5.13717	2.78906e-07	2.09361e-05
PKDCC	1878.71	-4.41056	0.858898	-5.13514	2.81941e-07	2.10726e-05
GUK1	5752.88	0.825092	0.160769	5.13216	2.86432e-07	2.12253e-05
SV2B	913.972	-4.55757	0.88803	-5.13223	2.8633e-07	2.12253e-05
NKAIN2	26.8544	4.5345	0.884015	5.12944	2.90601e-07	2.14426e-05
ZNF420	327.728	-1.96657	0.383455	-5.12854	2.91998e-07	2.14545e-05
PAX8	263.243	-3.06245	0.59791	-5.12193	3.0243e-07	2.21272e-05
AFF2	440.419	-3.61815	0.706525	-5.12105	3.03841e-07	2.2137e-05
KLRG2	203.643	-2.68046	0.52369	-5.11842	3.08109e-07	2.22627e-05
LGI2	971.598	-4.41604	0.862776	-5.1184	3.08134e-07	2.22627e-05
LOC286367	83.5443	-2.9471	0.576768	-5.10967	3.22722e-07	2.32199e-05
MTMR9L	99.0059	-2.10946	0.413088	-5.10655	3.2809e-07	2.35086e-05
SP9	88.5267	-4.18467	0.819987	-5.10334	3.33712e-07	2.3813e-05
LMX1B	41.283	4.49198	0.880884	5.09941	3.40721e-07	2.41147e-05
FSTL3	528.402	2.26904	0.444939	5.09966	3.4027e-07	2.41147e-05
SNX6	3340.97	0.8635	0.169477	5.09508	3.486e-07	2.4572e-05
IL20	13.699	4.07457	0.800023	5.09306	3.52323e-07	2.46342e-05
ZNF512	1531.32	-1.49231	0.292993	-5.09335	3.518e-07	2.46342e-05
ZBTB12	335.052	-1.8464	0.362693	-5.09081	3.56533e-07	2.48284e-05
KLRG1	74.1776	-1.98015	0.38906	-5.08957	3.58867e-07	2.4891e-05
VASP	5615.61	0.76183	0.149947	5.08066	3.76125e-07	2.59841e-05
REEP1	125.698	3.28561	0.646809	5.07973	3.77981e-07	2.60087e-05
PMS2L11	452.684	-2.02171	0.398092	-5.0785	3.8043e-07	2.60737e-05
RAB10	12261.4	1.12842	0.22225	5.07726	3.82918e-07	2.61409e-05
ERAP2	4084.86	-3.11424	0.61351	-5.0761	3.85257e-07	2.61975e-05
ZNF329	489.252	-2.38838	0.470624	-5.07493	3.8764e-07	2.62566e-05
TWF1	5229.16	1.12106	0.22123	5.06741	4.03256e-07	2.7208e-05
UBA6	4690.49	1.3105	0.258702	5.06565	4.07e-07	2.73542e-05
DCUN1D3	430.147	1.18364	0.233816	5.06226	4.14316e-07	2.75355e-05
CXCR4	7436.3	-2.12797	0.420413	-5.06163	4.15697e-07	2.75355e-05
C9orf45	423.224	-2.14832	0.424342	-5.0627	4.13359e-07	2.75355e-05
STAR	843.399	-4.23002	0.835731	-5.06146	4.16049e-07	2.75355e-05
ZNF238	1651.93	-1.94598	0.384546	-5.06044	4.18283e-07	2.7578e-05
SLC26A11	580.173	-1.08693	0.214902	-5.0578	4.24116e-07	2.78567e-05
HMGN3	3567.16	-1.42	0.28082	-5.05662	4.2676e-07	2.79246e-05
C5orf62	1382.35	1.84321	0.364884	5.0515	4.38353e-07	2.85754e-05
CCRN4L	460.246	1.68265	0.333341	5.04782	4.46888e-07	2.90226e-05
C16orf57	2497.54	1.30192	0.258225	5.04181	4.61159e-07	2.98377e-05
CCDC109A	1584.17	1.31155	0.260236	5.03985	4.65902e-07	3.00325e-05
SURF4	13164.9	1.00655	0.199858	5.03635	4.74504e-07	3.04302e-05
NRXN3	184.647	-4.50918	0.895405	-5.03591	4.75582e-07	3.04302e-05
BEND4	28.074	-4.71273	0.936228	-5.03374	4.81009e-07	3.06643e-05
VASH2	253.39	-3.08817	0.613767	-5.0315	4.86652e-07	3.09104e-05
VEGFC	295.144	2.30259	0.45772	5.03055	4.89066e-07	3.09504e-05
EIF2S1	4954.15	0.977077	0.194518	5.02306	5.08553e-07	3.20666e-05
IFI35	2625.56	1.31599	0.262238	5.01831	5.21278e-07	3.27498e-05
AQP10	9.58012	4.02677	0.802829	5.01572	5.28348e-07	3.29811e-05
ST14	13300.8	1.47706	0.294496	5.01557	5.28763e-07	3.29811e-05
DUSP14	2009.77	1.76288	0.351614	5.01369	5.33965e-07	3.31862e-05
CSNK1A1	21145.5	1.20935	0.241551	5.00662	5.53943e-07	3.43049e-05
CAMK2N1	433.023	2.29979	0.459625	5.00362	5.62634e-07	3.47191e-05
NOXO1	407.125	-4.13239	0.826246	-5.0014	5.69141e-07	3.49961e-05
RBMS2	1676.63	1.60618	0.321292	4.99912	5.75915e-07	3.52875e-05
DERL3	2686.97	-2.1054	0.421464	-4.99545	5.86977e-07	3.58387e-05
NCRNA00162	5.1907	4.73484	0.948487	4.99199	5.9759e-07	3.63586e-05
FER1L6	26.6897	4.77085	0.956584	4.98738	6.12027e-07	3.70199e-05
DOLK	1253.2	1.09045	0.218652	4.98716	6.12729e-07	3.70199e-05
KLK9	112.519	4.75707	0.954066	4.9861	6.16112e-07	3.70951e-05
SMARCA2	12505.9	-1.52788	0.306568	-4.98383	6.23377e-07	3.74026e-05
FOSL1	1361.57	2.50995	0.504035	4.97972	6.36768e-07	3.80743e-05
DHRS7	1936.69	1.33887	0.268916	4.97875	6.39966e-07	3.81341e-05
MMP1	4522.35	4.20651	0.845172	4.9771	6.45435e-07	3.83282e-05
KRT15	122921	-3.15223	0.633645	-4.97476	6.53302e-07	3.8663e-05
GLS2	1209.82	-2.37343	0.477535	-4.97017	6.68935e-07	3.94535e-05
TRIM15	21.0667	4.98361	1.00489	4.95936	7.07271e-07	4.15732e-05
CCDC163P	58.7601	-1.47838	0.298161	-4.95831	7.11085e-07	4.16561e-05
FILIP1	277.881	-3.05897	0.617227	-4.95599	7.19611e-07	4.20136e-05
BPIL2	20.5168	5.60466	1.13161	4.95283	7.31432e-07	4.22768e-05
S100A3	127.762	2.15575	0.43516	4.95392	7.27332e-07	4.22768e-05
LIMK2	5732.67	1.12943	0.228018	4.95326	7.29816e-07	4.22768e-05
FCER2	164.912	-5.22868	1.05618	-4.95054	7.40084e-07	4.26347e-05
CLCF1	151.567	2.06109	0.416396	4.94984	7.42739e-07	4.2646e-05
IPW	344.4	-2.86558	0.579285	-4.94675	7.54623e-07	4.31854e-05
PCP2	28.3626	-3.1834	0.644561	-4.93886	7.85823e-07	4.4823e-05
LHX9	10.9172	5.16337	1.04801	4.92684	8.35708e-07	4.75121e-05
OAS3	14295.2	1.59951	0.324785	4.92482	8.44367e-07	4.78475e-05
TMEM79	2254.52	2.28684	0.465071	4.91718	8.77983e-07	4.94293e-05
TXNDC9	1579.78	0.69546	0.141425	4.9175	8.76555e-07	4.94293e-05
EZH1	1698.04	-1.25466	0.255692	-4.90692	9.25159e-07	5.19167e-05
KCTD7	521.242	-1.49207	0.304311	-4.90313	9.43209e-07	5.27588e-05
KLK5	233.18	4.95153	1.01011	4.90199	9.48705e-07	5.28956e-05
MEMO1	829.102	1.08743	0.2221	4.89614	9.77369e-07	5.43192e-05
SCNN1G	1049.32	-3.4519	0.706474	-4.88609	1.02858e-06	5.69827e-05
BEND5	106.322	-3.29184	0.674245	-4.88227	1.04874e-06	5.79146e-05
MAP3K14	3748.42	-2.03749	0.417409	-4.88129	1.05396e-06	5.80178e-05
SIM2	4196.85	-3.78889	0.776366	-4.88029	1.0593e-06	5.81276e-05
MMP10	962.128	4.53389	0.929412	4.87823	1.07042e-06	5.85522e-05
PTGDS	3172.79	-3.44418	0.706172	-4.87726	1.07572e-06	5.86571e-05
TMEM84	120.862	-6.59393	1.35217	-4.87655	1.07958e-06	5.8683e-05
C13orf30	44.8266	-8.07482	1.65627	-4.8753	1.08646e-06	5.88725e-05
EIF5A	19829.6	0.936904	0.192254	4.87326	1.09771e-06	5.9297e-05
NEK7	2670.18	1.13453	0.232878	4.87177	1.10602e-06	5.95604e-05
HDHD1A	926.081	1.54407	0.317315	4.86604	1.13854e-06	6.11215e-05
RAD51L1	297.688	2.05317	0.42258	4.85867	1.1818e-06	6.3248e-05
SEPW1	5855.11	1.23234	0.253777	4.85598	1.1979e-06	6.37168e-05
RGNEF	2936.24	-1.70318	0.350728	-4.85612	1.1971e-06	6.37168e-05
TTC39A	285.066	2.52614	0.520508	4.85322	1.21471e-06	6.42853e-05
SLC35E4	272.164	1.43883	0.296483	4.85301	1.21601e-06	6.42853e-05
DHX32	1815.05	1.34685	0.277919	4.8462	1.25847e-06	6.63278e-05
ZNF428	1275.66	-1.29823	0.268139	-4.84161	1.28794e-06	6.76756e-05
SCAI	937.072	-1.22475	0.253248	-4.83618	1.3236e-06	6.93392e-05
SGEF	1001.63	-2.2669	0.468845	-4.83506	1.33104e-06	6.95185e-05
KCTD11	2726.08	1.57216	0.325463	4.83054	1.36162e-06	7.09022e-05
C21orf88	126.798	-5.39964	1.12067	-4.81823	1.44835e-06	7.51929e-05
NT5C3	1208.18	1.23757	0.257212	4.81146	1.49829e-06	7.75533e-05
STK17A	2683.25	1.0632	0.221045	4.80986	1.51035e-06	7.79446e-05
PCDHGC3	2899.12	1.76395	0.367011	4.80627	1.53774e-06	7.88964e-05
MAN2A2	2368.48	-1.52417	0.317124	-4.80625	1.53789e-06	7.88964e-05
CDK7	1159.82	1.25792	0.261766	4.80549	1.54373e-06	7.89627e-05
MTTP	22.0936	-5.03325	1.04777	-4.80375	1.55719e-06	7.94168e-05
DYNLL1	10664.7	0.834436	0.173757	4.80231	1.56849e-06	7.97586e-05
RAB5C	7002.29	0.699904	0.14579	4.80077	1.58053e-06	8.01356e-05
PPIF	5885.74	1.27068	0.264976	4.79547	1.62297e-06	8.20473e-05
BTBD11	785.131	3.29304	0.687034	4.79313	1.64201e-06	8.27689e-05
AGTRAP	2815.71	1.66097	0.346646	4.79154	1.65504e-06	8.31837e-05
UNKL	969.961	-1.35212	0.282753	-4.78199	1.73565e-06	8.69831e-05
FAM184B	81.9475	-4.02086	0.84143	-4.77861	1.76514e-06	8.7998e-05
LOC728989	15.4555	-5.10791	1.06894	-4.7785	1.76605e-06	8.7998e-05
ZNF71	478.802	-1.9743	0.413226	-4.77777	1.77249e-06	8.80657e-05
ADH1B	81.8491	-4.8503	1.01549	-4.77633	1.78526e-06	8.84469e-05
TRIM6	209.82	2.80015	0.587139	4.76914	1.85018e-06	9.14018e-05
PVR	2065.77	1.28918	0.270439	4.76699	1.86995e-06	9.18553e-05
COLQ	123.362	-2.52308	0.52926	-4.76718	1.86818e-06	9.18553e-05
LOC283174	455.58	-4.40161	0.923475	-4.76636	1.87586e-06	9.18854e-05
FCRL1	98.9593	-4.59702	0.964959	-4.76395	1.89839e-06	9.27268e-05
NOS2	5030.19	-5.78982	1.21576	-4.76232	1.91384e-06	9.32189e-05
LOC202181	185.931	-2.13342	0.448276	-4.75916	1.94397e-06	9.44215e-05
DDX60L	1478.51	1.72553	0.362743	4.7569	1.96587e-06	9.52184e-05
KRT14	244941	4.80546	1.01035	4.75623	1.9724e-06	9.52685e-05
ARPC5L	3089.5	1.19072	0.250459	4.75413	1.99305e-06	9.59987e-05
IL1A	1726.17	4.2806	0.900521	4.75347	1.99955e-06	9.60446e-05
ANKMY1	496.79	-1.23321	0.259548	-4.75138	2.02032e-06	9.67745e-05
LRMP	798.082	-2.45126	0.5168	-4.74315	2.1042e-06	0.000100515
PRDM15	1497.18	-1.32134	0.278673	-4.74154	2.12103e-06	0.00010104
ZNF227	831.398	-1.03508	0.218367	-4.7401	2.13614e-06	0.000101481
CSF2	56.7451	3.6398	0.768198	4.7381	2.15729e-06	0.000101928
CAP1	17361.8	0.864649	0.182482	4.73827	2.15548e-06	0.000101928
RALB	3958.24	1.75212	0.369874	4.73708	2.1682e-06	0.000102003
MTAP	2716.99	1.04246	0.220086	4.7366	2.1733e-06	0.000102003
PSME3	7039.21	0.670393	0.141593	4.73466	2.19417e-06	0.000102003
DNMT3A	1746.36	-1.07491	0.226976	-4.73579	2.18201e-06	0.000102003
ZNF517	579.451	-1.21751	0.257121	-4.73518	2.18862e-06	0.000102003
AACSL	137.624	-5.46415	1.1539	-4.73536	2.18672e-06	0.000102003
DDX60	4828.13	2.20975	0.467174	4.73003	2.24485e-06	0.000103526
TPM4	30722.5	1.14927	0.242925	4.73098	2.23441e-06	0.000103526
LOC440173	202.623	-5.81602	1.22949	-4.73042	2.24057e-06	0.000103526
SOX21	855.109	-2.73411	0.578312	-4.72774	2.2703e-06	0.000104422
ZNF345	162.474	-2.11628	0.447713	-4.72688	2.28e-06	0.00010459
MRGPRX3	153.569	5.60021	1.18557	4.72363	2.31674e-06	0.000105996
ENDOD1	1862.04	1.63249	0.345737	4.72177	2.33802e-06	0.000106688
TYMP	23116.6	1.5448	0.327408	4.71828	2.3785e-06	0.00010825
INSM1	143.883	-4.7278	1.00218	-4.7175	2.38756e-06	0.000108378
AGPS	2895.36	1.03126	0.218679	4.71585	2.40701e-06	0.000108713
MDM1	872.655	-1.32187	0.280305	-4.71581	2.40747e-06	0.000108713
TSPAN10	130.577	2.84517	0.603683	4.71302	2.44068e-06	0.000109926
PPPDE2	738.372	1.08759	0.231041	4.70737	2.50935e-06	0.00011258
STX12	2624.71	1.02127	0.216963	4.7071	2.5126e-06	0.00011258
EXT2	4370.86	1.5151	0.321942	4.70612	2.5248e-06	0.000112835
ZNF775	281.189	-1.65184	0.351056	-4.70535	2.53425e-06	0.000112966
KIF25	55.9254	-4.99379	1.0649	-4.68944	2.73954e-06	0.000121804
SBDS	3013.7	0.888568	0.189544	4.68793	2.75981e-06	0.000122079
RAN	13064.9	0.809079	0.172579	4.68817	2.75656e-06	0.000122079
JKAMP	1485.77	0.743075	0.158584	4.6857	2.79008e-06	0.000123104
CORO2B	81.323	3.2633	0.696678	4.68409	2.81209e-06	0.000123761
SLC5A10	24.2084	1.94308	0.415151	4.6804	2.86311e-06	0.000125687
PRKCDBP	675.873	1.59124	0.340188	4.67753	2.90352e-06	0.000126836
NRIP2	120.163	-2.08064	0.444818	-4.6775	2.9039e-06	0.000126836
GLDC	256.036	3.22657	0.690382	4.6736	2.95971e-06	0.000128948
SLC1A2	85.6479	-3.19243	0.683219	-4.67263	2.97361e-06	0.000129229
PLK2	2445.11	1.82813	0.391317	4.67173	2.98673e-06	0.000129475
C2orf18	3752.97	1.36625	0.292553	4.67011	3.01045e-06	0.000130177
ZNF37B	895.491	-2.10936	0.451814	-4.66865	3.03182e-06	0.000130776
PVRIG	451.892	-1.46837	0.314616	-4.66719	3.05353e-06	0.000131385
USP2	193.116	3.56401	0.763884	4.66565	3.07643e-06	0.000132043
S100A6	28243.5	1.98741	0.426189	4.66321	3.1132e-06	0.000132963
SH2B2	163.75	-1.67444	0.359056	-4.66346	3.1094e-06	0.000132963
LOC729678	969.201	-0.919568	0.197299	-4.66078	3.1501e-06	0.000133936
C9orf72	1105.72	-1.25203	0.268635	-4.66069	3.15144e-06	0.000133936
YKT6	5623.72	0.708271	0.152177	4.65425	3.25157e-06	0.000137854
FGF1	656.602	-2.86116	0.615005	-4.65225	3.28335e-06	0.000138862
PHLDA1	7607.81	2.35788	0.506891	4.65165	3.29291e-06	0.000138927
TGFBR1	3940.47	1.16452	0.250452	4.64968	3.32451e-06	0.00013992
PAX1	3661.38	-7.57389	1.62938	-4.64833	3.34629e-06	0.000140496
KIAA0125	350.296	-3.07475	0.662452	-4.64147	3.45937e-06	0.000144892
PGAM1	15198.5	1.19172	0.256848	4.6398	3.48743e-06	0.000145716
UBA1	20716.3	0.864784	0.186606	4.63428	3.58183e-06	0.000149301
MXD1	3462.3	2.06335	0.445299	4.63363	3.59314e-06	0.000149412
NUP37	1351.86	0.824501	0.177983	4.63248	3.61315e-06	0.000149885
SLITRK5	68.5644	-5.55486	1.1997	-4.63021	3.65288e-06	0.000151172
ZCWPW1	446.24	-1.99442	0.431039	-4.62701	3.70984e-06	0.000152913
NTN5	29.5244	-3.61764	0.78188	-4.62686	3.71259e-06	0.000152913
ZMYND10	40.2715	-3.10458	0.671221	-4.62527	3.74115e-06	0.000153555
CD19	435.538	-3.36213	0.726946	-4.625	3.7459e-06	0.000153555
HN1	6059.01	1.56056	0.337464	4.62437	3.75733e-06	0.000153661
AGPAT2	2027.48	1.6535	0.357836	4.62083	3.82204e-06	0.000155939
C14orf34	43.7027	3.69183	0.799282	4.61894	3.85708e-06	0.000156632
ENKUR	28.5917	3.66126	0.792584	4.61941	3.84842e-06	0.000156632
CXCR2	150.135	3.35503	0.726463	4.61831	3.86885e-06	0.000156743
CTTNBP2	342.754	-3.2389	0.701459	-4.61738	3.88618e-06	0.000157078
ATP6V0D1	4779.7	1.42575	0.30884	4.61648	3.90303e-06	0.000157392
SERPINB3	9631	4.84141	1.05014	4.61026	4.0217e-06	0.000161801
ARL4D	1020.27	2.6346	0.571572	4.6094	4.03841e-06	0.000162097
AR	207.514	-5.76206	1.25068	-4.60714	4.08248e-06	0.000163488
TMC7	108.508	1.71709	0.372774	4.60625	4.09989e-06	0.000163807
WARS	31099.9	2.44767	0.531498	4.60523	4.12002e-06	0.000164233
DISC1	454.658	-1.99857	0.434307	-4.60175	4.18953e-06	0.00016662
CCDC78	111.883	-3.46056	0.752386	-4.59944	4.23622e-06	0.000168091
GLB1L3	14.0679	4.5526	0.99004	4.5984	4.25747e-06	0.000168549
AMIGO2	506.108	2.07918	0.452668	4.59317	4.36558e-06	0.000172435
CAPZA2	3947.75	0.793855	0.173	4.58876	4.45881e-06	0.000175718
SLC17A9	281.851	-1.82638	0.398126	-4.58745	4.48693e-06	0.000176425
MSMB	554.673	-5.66915	1.23715	-4.58242	4.59632e-06	0.000180317
SYT7	551.873	3.02545	0.660305	4.58189	4.60793e-06	0.000180365
FAM153A	34.2756	-4.57077	0.997832	-4.58069	4.63434e-06	0.00018099
IFT172	1038.51	-1.21481	0.265376	-4.57772	4.70082e-06	0.000183094
JSRP1	237.057	-3.15278	0.688781	-4.57734	4.70933e-06	0.000183094
RAPGEF3	483.115	1.92273	0.42016	4.57619	4.73516e-06	0.000183686
FOXA1	2631.78	-2.43367	0.532127	-4.57346	4.79726e-06	0.00018568
DGKD	1380.46	-1.32985	0.291174	-4.5672	4.94281e-06	0.000190887
NDST1	7388.99	1.20647	0.264362	4.56369	5.02614e-06	0.000193674
MMP3	1104.32	4.64113	1.0195	4.55235	5.3051e-06	0.00020397
ELOVL1	4035.08	0.974589	0.214239	4.54908	5.38798e-06	0.000206698
UPK3B	644.054	-3.84417	0.845655	-4.54579	5.47293e-06	0.000209494
CYB5B	3450.24	1.14481	0.251867	4.5453	5.48559e-06	0.000209516
TG	566.366	-4.15502	0.914251	-4.54472	5.50076e-06	0.000209634
SLC44A1	8182.59	0.88974	0.19616	4.53578	5.73899e-06	0.000218148
MS4A1	1805.3	-4.09418	0.902715	-4.5354	5.74935e-06	0.000218148
PAQR5	325.972	2.73735	0.603666	4.53455	5.77274e-06	0.000218558
S100A10	12535.2	1.73304	0.382268	4.53359	5.79901e-06	0.000218598
PAR-SN	76.9129	-2.36803	0.522318	-4.5337	5.7959e-06	0.000218598
PRRG1	351.756	3.41449	0.753811	4.52963	5.90863e-06	0.000222092
PINK1	3203.76	1.36856	0.302176	4.52901	5.92617e-06	0.000222092
CD79A	3046.07	-2.7705	0.611742	-4.52887	5.93013e-06	0.000222092
CD276	5847.3	1.71824	0.379796	4.52413	6.06457e-06	0.000226637
KIAA2022	248.428	-4.48653	0.992355	-4.52109	6.15217e-06	0.000229417
BTG1	16139.2	-0.981114	0.21724	-4.51626	6.29411e-06	0.000234206
C6orf48	3059.11	-1.42177	0.314896	-4.51506	6.3299e-06	0.000235033
TMC8	3635.9	-1.58417	0.351205	-4.51065	6.46278e-06	0.000239454
LUM	16216.5	2.8968	0.642312	4.50997	6.48379e-06	0.000239675
TNFRSF12A	2178.98	2.26978	0.503328	4.50955	6.49639e-06	0.000239675
ZNF410	2590.17	0.828793	0.183868	4.50753	6.55863e-06	0.00023993
PHF21A	2312.45	-0.712831	0.158128	-4.50793	6.54646e-06	0.00023993
ZNF3	1331.51	-0.742524	0.164688	-4.50866	6.52374e-06	0.00023993
RNF44	6115.57	-1.15036	0.255182	-4.50799	6.54443e-06	0.00023993
MAP2K4	1812.93	0.778432	0.17275	4.50611	6.60276e-06	0.000240529
CYTIP	1564.54	-1.16598	0.258742	-4.50635	6.59512e-06	0.000240529
FTSJ1	2431.1	1.02554	0.227761	4.50271	6.7091e-06	0.000243442
N4BP2L1	646.309	-1.38731	0.30811	-4.50266	6.71081e-06	0.000243442
ALDH1A2	208.189	4.81363	1.06959	4.50042	6.78184e-06	0.000245506
CROCCL2	123.662	-1.79185	0.398201	-4.49986	6.7999e-06	0.000245646
MSN	35382.2	1.29962	0.289242	4.49318	7.0166e-06	0.000252948
SLC9A3R1	12200.8	1.47285	0.327992	4.49049	7.10581e-06	0.000255632
HIGD1A	3071.77	1.47185	0.327875	4.48906	7.1538e-06	0.000256295
GPAT2	662.226	-4.97709	1.10862	-4.48943	7.14151e-06	0.000256295
OSBP2	403.28	2.46736	0.549754	4.4881	7.186e-06	0.000256389
PLD6	602.898	-1.85068	0.412314	-4.48852	7.17183e-06	0.000256389
USP15	3048.12	0.830789	0.185185	4.48626	7.24845e-06	0.000258087
MX2	3260.8	1.94125	0.433124	4.48199	7.39512e-06	0.00026145
PLSCR1	5897.62	1.74349	0.389019	4.48175	7.40322e-06	0.00026145
XPR1	3153.16	1.21963	0.272097	4.48233	7.38336e-06	0.00026145
CCDC28B	644.989	-2.10785	0.470232	-4.48257	7.37504e-06	0.00026145
C2orf44	693.068	-0.634892	0.141784	-4.47788	7.53868e-06	0.000265692
CR2	625.057	-5.03366	1.12462	-4.47589	7.60927e-06	0.000267637
GALNT6	892.949	2.27217	0.507826	4.47431	7.66579e-06	0.000268282
FAM40B	361.157	1.52436	0.340721	4.47392	7.67982e-06	0.000268282
HMOX2	2740.81	1.23046	0.275045	4.47365	7.68952e-06	0.000268282
TSGA10	105.189	-1.65327	0.369472	-4.4747	7.65199e-06	0.000268282
SESN2	1083.29	1.25346	0.280227	4.47302	7.71211e-06	0.00026853
ZNF397	650.379	-1.10083	0.24621	-4.47108	7.78257e-06	0.00027044
C19orf46	78.0115	-4.12783	0.923864	-4.468	7.89544e-06	0.000273814
LOC100130093	214.718	-1.38417	0.309891	-4.46662	7.94636e-06	0.00027503
TGFBI	15180	2.15833	0.483331	4.46554	7.9866e-06	0.000275872
PPP2CA	9257.16	0.98695	0.221155	4.46271	8.09297e-06	0.000278437
MGC23284	46.4359	-1.55567	0.34857	-4.46301	8.08163e-06	0.000278437
PPARD	3749.77	1.04253	0.233805	4.45899	8.23477e-06	0.000282754
ZHX2	3489.12	-1.19874	0.268921	-4.4576	8.2884e-06	0.000284033
ZNF599	244.093	-1.51851	0.341128	-4.45144	8.5297e-06	0.000291726
PATZ1	2252.62	-0.987366	0.22187	-4.45021	8.5788e-06	0.000292828
C17orf97	194.769	-2.15609	0.484708	-4.44823	8.65816e-06	0.000294956
CXCL14	5418.72	3.48513	0.783608	4.44754	8.68577e-06	0.000295316
D2HGDH	865.964	-1.4445	0.324879	-4.44629	8.73671e-06	0.000296467
RASA4P	293.684	-1.11299	0.250405	-4.44477	8.79873e-06	0.000297988
SLC25A39	5952.79	0.949601	0.2138	4.44154	8.9318e-06	0.000301905
TREM1	83.8951	2.18614	0.49229	4.44076	8.96412e-06	0.000302408
VTI1B	2024.46	0.983983	0.221659	4.43918	9.0301e-06	0.000304043
ZNF84	1592.46	-1.59483	0.359311	-4.43858	9.05543e-06	0.000304305
MSRB2	517.91	1.39782	0.314966	4.43801	9.07932e-06	0.000304517
PITPNB	5113.31	0.708904	0.159765	4.43716	9.11533e-06	0.000305135
TDRD9	434.591	-6.33051	1.42713	-4.43583	9.17165e-06	0.000306429
PDLIM2	1116.73	1.31227	0.295876	4.43519	9.19917e-06	0.000306757
WBSCR17	810.366	-4.82593	1.0884	-4.43399	9.25053e-06	0.000307877
NCRNA00185	29.6057	-5.54784	1.2518	-4.4319	9.34073e-06	0.000310284
KRT6A	317141	3.0795	0.695081	4.43042	9.40494e-06	0.00031182
PLA2G4E	374.419	3.85323	0.871393	4.42192	9.78256e-06	0.000323721
ZNF181	430.669	-1.09337	0.24732	-4.42088	9.82994e-06	0.000324669
KLF15	59.3182	-3.22731	0.730138	-4.42014	9.86371e-06	0.000325165
DGKB	20.053	-3.6512	0.826209	-4.41922	9.90599e-06	0.000325939
ELL2	5082.55	1.78233	0.403695	4.41503	1.00994e-05	0.000331047
CD47	10693.7	1.36199	0.30849	4.41504	1.00993e-05	0.000331047
PYGL	3343.83	2.95253	0.669788	4.40816	1.04254e-05	0.000340626
MAP4K4	5870.41	1.09578	0.248587	4.40804	1.04309e-05	0.000340626
S100A11	39215.8	1.15063	0.261183	4.40548	1.05551e-05	0.000344033
CDH23	952.278	-3.45891	0.785219	-4.40502	1.05773e-05	0.000344111
PARP9	8277.97	1.52842	0.347056	4.40394	1.06302e-05	0.000345184
PTCH1	1070.98	-2.32507	0.528006	-4.40349	1.06523e-05	0.000345252
DUSP28	179.78	-1.1964	0.271839	-4.40114	1.07683e-05	0.000348364
EIF2B2	1401.56	0.889722	0.202259	4.39893	1.08787e-05	0.000351279
SP5	215.844	-3.8049	0.86545	-4.39645	1.10037e-05	0.000354653
KLHL14	40.8971	-3.9614	0.901425	-4.3946	1.10977e-05	0.000357019
IFI6	8508.01	2.1571	0.490974	4.39352	1.11529e-05	0.000358133
DEFB103B	59.6536	4.86952	1.1089	4.39132	1.12666e-05	0.000360712
LYNX1	3436.02	3.31064	0.753933	4.39116	1.12749e-05	0.000360712
LRRC24	64.6422	-3.54808	0.808566	-4.38812	1.14337e-05	0.00036512
CACNA1D	133.259	-3.54349	0.807622	-4.38756	1.14632e-05	0.000365389
SLAIN1	167.245	-1.97733	0.450752	-4.38673	1.15069e-05	0.000366109
LMO4	10968.4	-1.64771	0.375923	-4.38311	1.16996e-05	0.000371559
CCRL1	117.974	2.41747	0.551828	4.38083	1.18227e-05	0.000374097
FRAS1	1061.72	-3.21022	0.732724	-4.38121	1.18025e-05	0.000374097
DFNA5	997.687	2.57411	0.587934	4.37822	1.19651e-05	0.000377228
RBKS	123.967	1.32089	0.301674	4.37855	1.19472e-05	0.000377228
SPRR4	40.1827	4.49886	1.02782	4.3771	1.20269e-05	0.00037797
CBFA2T2	4485.01	-1.78521	0.407861	-4.377	1.20323e-05	0.00037797
LDHA	47614.4	1.23799	0.282875	4.37645	1.2063e-05	0.000378251
PHF17	1879.66	-1.01043	0.230955	-4.375	1.2143e-05	0.000380071
PSMD7	4973.75	0.830808	0.189987	4.37298	1.22561e-05	0.000382757
SLC9A4	33.1298	-3.44112	0.786959	-4.37268	1.2273e-05	0.000382757
JAK3	2885.27	-1.68836	0.38626	-4.37103	1.23662e-05	0.000384973
FOXD3	152.468	-2.58275	0.591246	-4.36832	1.25203e-05	0.000389073
SEMA3A	254.649	3.22415	0.738255	4.36726	1.25813e-05	0.000389279
OTUB1	4987.44	0.864903	0.198048	4.36714	1.25882e-05	0.000389279
CROCC	2531.82	-1.91311	0.438085	-4.36699	1.25973e-05	0.000389279
RPS6KL1	175.06	-2.60527	0.59663	-4.36665	1.26168e-05	0.000389279
SULT1C2	39.0241	-5.06938	1.16203	-4.36253	1.28565e-05	0.000395972
FAM164A	989.618	-2.15101	0.49325	-4.36089	1.29533e-05	0.00039754
PRCD	36.0356	-3.02739	0.69416	-4.36123	1.29336e-05	0.00039754
B3GALT5	143.024	-4.31443	0.989977	-4.35812	1.31186e-05	0.000401902
ENTPD8	7.70006	5.23992	1.20278	4.3565	1.32161e-05	0.000403042
SLC7A4	113.689	3.66337	0.840896	4.3565	1.32158e-05	0.000403042
KCNK6	1042.65	1.73987	0.399432	4.35586	1.32544e-05	0.000403042
FAM129B	27624.9	1.16657	0.267831	4.35561	1.32697e-05	0.000403042
ZFP62	1534.53	-1.01916	0.233991	-4.35557	1.3272e-05	0.000403042
SELENBP1	924.27	-2.57519	0.591637	-4.35266	1.34496e-05	0.000407722
SGMS2	965.808	1.86959	0.429588	4.35206	1.34866e-05	0.000408129
C12orf75	1877.38	1.85771	0.42711	4.34948	1.36458e-05	0.000412228
SHISA5	13218.4	1.348	0.31003	4.34796	1.37413e-05	0.000414389
NEK8	263.419	-1.13047	0.26011	-4.34613	1.38558e-05	0.000417117
TMEM117	480.856	1.39054	0.320008	4.34533	1.39069e-05	0.000417929
TMEM92	116.246	3.24639	0.747382	4.34368	1.40115e-05	0.00041962
KCTD5	2855.21	0.565715	0.130231	4.34393	1.39957e-05	0.00041962
TOM1	2868.81	1.16882	0.269111	4.34326	1.40386e-05	0.000419707
XRCC6	18745.8	0.637866	0.146954	4.34057	1.42112e-05	0.000424134
PLS3	11565.8	1.38088	0.318188	4.33981	1.42603e-05	0.00042487
CHPF	3426.35	1.55841	0.359133	4.33936	1.42897e-05	0.000425015
WFIKKN1	98.5522	-2.41694	0.557443	-4.33576	1.45255e-05	0.000431288
REPIN1	4213.05	-1.23844	0.285775	-4.33362	1.46674e-05	0.000434757
TSSK6	75.9973	-2.06728	0.477159	-4.33247	1.47447e-05	0.000436301
GP1BA	203.245	-3.60994	0.834836	-4.32413	1.53137e-05	0.000452366
C6orf153	1814.21	0.85483	0.197751	4.32277	1.54085e-05	0.000454337
WSCD1	453.843	-4.16605	0.963907	-4.32204	1.5459e-05	0.000454337
HS3ST4	504.13	-5.05075	1.16855	-4.32223	1.5446e-05	0.000454337
PSMD12	2676.89	0.827425	0.191496	4.32086	1.55425e-05	0.000456018
RIC3	159.42	-3.69063	0.854244	-4.32034	1.55787e-05	0.000456307
ENPP6	365.158	-4.63806	1.0737	-4.31969	1.56247e-05	0.000456883
APCDD1L	83.217	3.52325	0.815754	4.31901	1.5673e-05	0.000457524
USP20	2018.74	-0.669977	0.155174	-4.3176	1.57738e-05	0.000459693
FAT3	193.312	-3.80773	0.88201	-4.31711	1.58089e-05	0.000459942
PRELID1	4065.6	0.888268	0.205803	4.31612	1.58796e-05	0.000461226
PDLIM7	2523.86	1.45057	0.33621	4.31447	1.59983e-05	0.000463897
ITGAM	1597.13	-2.0697	0.479789	-4.31377	1.60493e-05	0.0004646
CCR10	53.1926	-2.75787	0.639834	-4.31028	1.63045e-05	0.000471199
FAM20A	749.237	2.37313	0.551199	4.30539	1.66689e-05	0.000480929
ACOT9	1370.77	1.03748	0.241053	4.30393	1.67794e-05	0.000482991
KCNJ10	197.909	-3.74364	0.869862	-4.30371	1.67961e-05	0.000482991
CLTB	7946.06	1.63058	0.378945	4.30294	1.68544e-05	0.000483066
CINP	903.341	0.947583	0.2202	4.30328	1.68286e-05	0.000483066
FCRLA	381.805	-3.14337	0.731267	-4.29852	1.71943e-05	0.000491995
RSAD2	2299.94	2.27089	0.528416	4.29754	1.727e-05	0.000493348
PODNL1	173.594	1.97325	0.459215	4.297	1.73125e-05	0.000493748
OXER1	187.868	-2.55196	0.594254	-4.2944	1.75168e-05	0.000498754
VPREB3	125.927	-3.24053	0.755097	-4.29155	1.77433e-05	0.000504376
LPIN2	3669.15	-1.88647	0.440314	-4.28437	1.83259e-05	0.000520083
CTTN	8460.02	1.07066	0.249938	4.28369	1.83818e-05	0.000520818
LOC221442	64.7136	-2.74424	0.640752	-4.28284	1.84525e-05	0.000521969
ZNF461	196.956	-1.78882	0.418219	-4.27723	1.89229e-05	0.000533534
SCML2	337.431	-2.11669	0.49484	-4.27753	1.88978e-05	0.000533534
SOX8	191.094	-3.96781	0.9278	-4.27658	1.89783e-05	0.000534228
RAP1GDS1	2400.49	0.916742	0.214539	4.27308	1.92793e-05	0.000541819
SQRDL	5576.88	1.45694	0.341067	4.27171	1.93975e-05	0.000543382
CUL9	3409.7	-1.41765	0.331846	-4.272	1.93723e-05	0.000543382
SERPINB1	7617.99	2.01359	0.471789	4.26799	1.97242e-05	0.000551641
APLN	340.981	2.06	0.482735	4.26736	1.97799e-05	0.000552308
RAB11FIP5	1551.15	1.33217	0.312252	4.26633	1.98714e-05	0.000553971
PTPLA	114.455	2.63469	0.618117	4.26244	2.0221e-05	0.000562811
GRN	31998	1.53674	0.360715	4.26025	2.04196e-05	0.000566925
ZNF780B	672.914	-1.39285	0.326952	-4.26009	2.04342e-05	0.000566925
HOMER2	738.149	3.01574	0.708172	4.25848	2.05819e-05	0.000568586
CDC42	13090.9	0.81405	0.191165	4.25837	2.05924e-05	0.000568586
ALS2CR8	308.145	-1.12862	0.265008	-4.25883	2.05498e-05	0.000568586
NPIP	1753.41	-1.91594	0.450045	-4.25722	2.06984e-05	0.000570604
USP43	470.55	1.41381	0.332306	4.25455	2.09474e-05	0.000576366
CHMP7	3070.37	-0.766558	0.180186	-4.25426	2.09739e-05	0.000576366
FIZ1	1083.64	-0.839788	0.197433	-4.25353	2.10423e-05	0.000577199
LAX1	505.9	-2.17901	0.512318	-4.25323	2.10708e-05	0.000577199
ENO1	131192	1.09405	0.257262	4.25267	2.11237e-05	0.000577738
SERPINB4	5245.58	5.05867	1.19044	4.24942	2.14325e-05	0.00058526
SERPINE1	3879.9	1.78403	0.419921	4.24849	2.15216e-05	0.000586142
DOCK10	1965.92	-1.32527	0.311974	-4.24803	2.15662e-05	0.000586142
RAMP1	949.842	-2.78782	0.656224	-4.24827	2.15427e-05	0.000586142
ZNF225	199.082	-1.09792	0.258541	-4.2466	2.17043e-05	0.00058897
TDRD7	1609.21	0.997241	0.23505	4.24267	2.20874e-05	0.000597498
URGCP	2055.17	0.548325	0.129232	4.24296	2.20589e-05	0.000597498
LOC96610	187813	-2.279	0.537224	-4.24219	2.21351e-05	0.000597855
FBXO7	5181.94	0.553847	0.130614	4.24034	2.23184e-05	0.000600934
C11orf93	259.169	-2.19097	0.516676	-4.24052	2.23006e-05	0.000600934
SPRR2E	9485.86	4.48608	1.05881	4.2369	2.26626e-05	0.000605919
RAET1G	237.887	3.1047	0.732673	4.2375	2.26018e-05	0.000605919
SHCBP1	985.039	1.29781	0.306297	4.2371	2.26422e-05	0.000605919
LMNA	29045.8	1.0704	0.252646	4.23675	2.26783e-05	0.000605919
LRIG1	3582.79	-1.86296	0.439648	-4.2374	2.26122e-05	0.000605919
WDR78	73.3321	-2.37496	0.560632	-4.23622	2.27318e-05	0.000606415
SLC7A1	8350.41	1.3237	0.312544	4.23524	2.28311e-05	0.000608127
MYBPC1	3014.89	-6.69667	1.58365	-4.22862	2.35131e-05	0.000625334
GIPC1	7538.59	1.11439	0.263567	4.22812	2.35656e-05	0.00062577
IL1RN	14103.3	2.96131	0.700723	4.22608	2.37796e-05	0.000630488
DCUN1D5	874.076	1.26684	0.299898	4.22423	2.39754e-05	0.000634707
PIWIL4	189.277	-2.65826	0.629352	-4.2238	2.40212e-05	0.000634951
ABHD11	1485.78	-1.13603	0.269052	-4.22235	2.41771e-05	0.000637129
PDLIM3	3203.92	-3.0579	0.724164	-4.22266	2.41438e-05	0.000637129
SPRR2G	424.299	4.56514	1.08172	4.22026	2.44024e-05	0.000642091
EPSTI1	2039.05	1.61005	0.381564	4.2196	2.44734e-05	0.000642384
KPNA3	2503.4	0.819312	0.194174	4.21947	2.44876e-05	0.000642384
MED27	866.364	0.907444	0.215195	4.21685	2.47738e-05	0.00064891
HHAT	444.372	-1.24285	0.29502	-4.21277	2.52263e-05	0.000659766
STK24	10239.5	0.798739	0.189639	4.21189	2.5324e-05	0.000661322
C17orf76	145.992	-2.02393	0.48059	-4.21135	2.53854e-05	0.000661929
CARD6	850.374	2.41695	0.574209	4.20918	2.56301e-05	0.000665309
SFN	71502.8	1.74114	0.41363	4.20942	2.56031e-05	0.000665309
LOC283663	127.32	-3.34064	0.793554	-4.20972	2.55688e-05	0.000665309
COL13A1	107.735	1.65518	0.393342	4.20799	2.57652e-05	0.000665824
SSFA2	5398.6	1.13179	0.268955	4.20809	2.57539e-05	0.000665824
ZNF879	232.171	-1.30708	0.310582	-4.20847	2.57107e-05	0.000665824
MGC29506	3065.26	-2.46169	0.585257	-4.20618	2.59727e-05	0.000670189
GLCCI1	803.244	-1.31751	0.313349	-4.2046	2.61541e-05	0.000673128
SNAP25	104.374	-4.1042	0.976141	-4.20451	2.61643e-05	0.000673128
SEMA5A	2639.46	-2.64124	0.628449	-4.20279	2.63642e-05	0.000677267
C22orf9	6690.47	0.836262	0.198998	4.20238	2.64128e-05	0.000677511
2021-09-01	1085.5	-1.448	0.344604	-4.20191	2.64668e-05	0.000677893
UCHL3	1170.38	1.34988	0.321335	4.20085	2.65913e-05	0.000679076
EPT1	2887.58	0.805205	0.191672	4.20095	2.65799e-05	0.000679076
SMTN	1750.1	1.50089	0.357594	4.19718	2.70254e-05	0.000687292
SSH3	2457.8	1.40767	0.335389	4.19713	2.70319e-05	0.000687292
KPNA2	10929	0.953828	0.227239	4.19747	2.69918e-05	0.000687292
PTS	439.041	1.17619	0.280313	4.196	2.71674e-05	0.000689727
SOX4	6856.26	-1.66834	0.397651	-4.1955	2.72265e-05	0.000690215
AREG	556.19	3.41413	0.814096	4.19377	2.74361e-05	0.000694514
CALB2	66.2132	3.26565	0.778766	4.19337	2.74842e-05	0.000694716
ADAM22	245.212	-2.91404	0.695088	-4.19234	2.76093e-05	0.000696863
ZNF571	178.391	-1.76562	0.421205	-4.19184	2.76705e-05	0.000697394
KIT	1291.18	-2.82318	0.67369	-4.19062	2.78198e-05	0.000699124
DPEP1	62.7591	-3.25518	0.776773	-4.19064	2.78171e-05	0.000699124
CWH43	275.422	6.25095	1.49216	4.18919	2.79956e-05	0.000702523
OAS2	10215.7	1.87454	0.447614	4.18784	2.81624e-05	0.000704669
MAPK6	5968.77	1.56825	0.374452	4.18812	2.8127e-05	0.000704669
MYL12B	16468.8	0.928598	0.221827	4.18614	2.83744e-05	0.00070895
NET1	8111.39	1.0283	0.24571	4.18502	2.85136e-05	0.000711404
REEP6	237.407	2.44062	0.583422	4.18328	2.87335e-05	0.000715859
IFI27	20308.6	2.10798	0.504196	4.18087	2.90393e-05	0.000722442
GSTA1	513.49	-6.15375	1.47278	-4.17834	2.93649e-05	0.000729495
GNPNAT1	2045.03	0.95783	0.229302	4.17715	2.95182e-05	0.000732253
CAPZA1	11022.5	0.572971	0.137232	4.17519	2.97742e-05	0.000737549
MARK3	3358.46	1.02723	0.246372	4.16944	3.05355e-05	0.000755328
FAM46B	1323.62	3.02105	0.724675	4.16884	3.0616e-05	0.000756241
CNGA1	45.4307	2.80717	0.673518	4.16793	3.0738e-05	0.000758175
HES6	627.418	-1.97745	0.474547	-4.16704	3.08584e-05	0.000760065
KLF10	4531.98	1.48886	0.357505	4.16458	3.11927e-05	0.000767208
CRABP2	5487.82	3.21806	0.772811	4.1641	3.12587e-05	0.000767742
LDOC1	890.812	-3.156	0.758184	-4.16257	3.1468e-05	0.00077179
DNAJA2	2933.85	0.909483	0.218545	4.16153	3.16122e-05	0.000774232
TMEM61	29.9973	2.99742	0.720363	4.16099	3.16876e-05	0.000774983
MED8	1724.42	0.671198	0.161345	4.16001	3.1824e-05	0.000777182
KIAA1147	2446.09	-1.3889	0.333896	-4.1597	3.18671e-05	0.000777182
OASL	2555.98	2.01506	0.484462	4.15937	3.19121e-05	0.000777186
C1orf110	306.194	-5.14499	1.23735	-4.15807	3.20944e-05	0.000780529
RBM7	951.956	0.896119	0.21557	4.15697	3.22497e-05	0.000783208
IFIT1	1990.62	2.38706	0.574563	4.15456	3.25911e-05	0.000790391
AP4S1	130.793	1.13022	0.272225	4.15179	3.29884e-05	0.000798909
ACACB	832.465	-1.70371	0.410527	-4.15005	3.32405e-05	0.000803892
CDC27	3237.41	0.577576	0.139197	4.14933	3.3345e-05	0.000805297
CLDN15	245.109	-1.16139	0.279941	-4.14869	3.34379e-05	0.000806416
LOC100272146	185.133	-1.84385	0.444559	-4.14759	3.36e-05	0.000809201
CASP1	1648.68	1.39667	0.336829	4.14652	3.37567e-05	0.000811845
FLJ40330	230.742	-2.62426	0.632984	-4.14586	3.38534e-05	0.000813043
ZNF114	37.377	3.64554	0.879414	4.14542	3.39198e-05	0.000813511
ZNF280A	19.0736	6.78071	1.63608	4.14448	3.40585e-05	0.000814829
ZNF302	834.96	-1.50548	0.363255	-4.14441	3.40687e-05	0.000814829
METRNL	1486.79	1.39225	0.336033	4.14321	3.42483e-05	0.000817997
ZNF550	557.326	-1.67103	0.403496	-4.14139	3.45203e-05	0.000823358
TPM3	18036.5	0.684057	0.165226	4.14012	3.47118e-05	0.000826789
ARNT2	3883.66	-3.03366	0.732871	-4.13942	3.4819e-05	0.000828204
LTBR	5586.36	0.841606	0.203364	4.13841	3.49716e-05	0.000830696
NPTN	5851.72	0.829757	0.200531	4.1378	3.50645e-05	0.000831763
RARS	3452.05	0.890791	0.215311	4.13723	3.51516e-05	0.00083269
UBE2Q2	1599.22	1.23442	0.298607	4.13394	3.56596e-05	0.000843571
DGCR11	108.141	1.5049	0.364135	4.1328	3.58368e-05	0.000845456
VNN2	230.815	-2.11433	0.511594	-4.13282	3.58332e-05	0.000845456
CARHSP1	5983.78	1.0975	0.265646	4.13143	3.60511e-05	0.00084687
MYST4	1928.55	-1.12801	0.27305	-4.13115	3.60949e-05	0.00084687
MAP4K1	1174.81	-1.39003	0.33646	-4.13134	3.60658e-05	0.00084687
ADAM6	477488	-2.98607	0.722869	-4.13086	3.61409e-05	0.00084687
PP14571	17.4144	-3.84803	0.931277	-4.13199	3.59635e-05	0.00084687
NDFIP1	4637.66	0.871568	0.211133	4.12806	3.65836e-05	0.000856087
C5orf45	208.998	-1.47297	0.356926	-4.12682	3.67806e-05	0.000859536
RHPN1	449.992	-2.24921	0.545481	-4.12335	3.73398e-05	0.00087143
RRN3P3	105.267	-0.864672	0.209805	-4.12131	3.76717e-05	0.000876815
C1orf168	35.8198	-4.96268	1.20413	-4.12136	3.76635e-05	0.000876815
CHPT1	2545.43	-1.82345	0.442768	-4.1183	3.81683e-05	0.000886121
TNFRSF13B	156.003	-3.18243	0.772761	-4.11826	3.81737e-05	0.000886121
CLIP4	1090.44	1.31883	0.320277	4.11777	3.82555e-05	0.000886829
KREMEN2	3399.95	-3.23372	0.785368	-4.11746	3.83065e-05	0.000886829
UBE2N	4696.59	0.52742	0.128238	4.11283	3.90832e-05	0.000902401
ERCC5	2392.21	-0.720478	0.175174	-4.11293	3.90671e-05	0.000902401
GJB2	21154.8	3.20829	0.780434	4.11091	3.94099e-05	0.00090811
NTN3	39.758	-3.26775	0.794924	-4.11076	3.94352e-05	0.00090811
FOXD4L1	23.5201	-1.835	0.446645	-4.10841	3.984e-05	0.000916215
CELF4	56.5574	-3.74119	0.910725	-4.10793	3.99229e-05	0.000916905
TRIP4	1321.38	0.808684	0.196876	4.10757	3.99839e-05	0.000917091
USP35	315.923	0.896321	0.218261	4.10664	4.01453e-05	0.000919578
CRB2	717.071	-4.11416	1.00318	-4.10111	4.1117e-05	0.000940593
BCORL2	19.6761	-4.07037	0.993288	-4.09787	4.16969e-05	0.0009526
RAB18	3917.94	1.01446	0.247681	4.09582	4.20675e-05	0.000958663
ORMDL2	1675.25	1.00881	0.246312	4.09564	4.21001e-05	0.000958663
C20orf108	5227.1	-1.37803	0.336476	-4.09549	4.21281e-05	0.000958663
SERINC2	5297.45	2.4282	0.593031	4.09456	4.22977e-05	0.000959306
FAM20C	1896.21	1.70095	0.415403	4.09469	4.2274e-05	0.000959306
SYTL3	1037.43	-1.80956	0.441958	-4.09442	4.23223e-05	0.000959306
NUTF2	3380.59	1.12279	0.274429	4.09137	4.28825e-05	0.000969468
PPP2R5E	1971.57	0.918677	0.224534	4.09149	4.28615e-05	0.000969468
MECP2	3880.26	-0.92091	0.225167	-4.0899	4.31551e-05	0.00097436
CD200	1264.22	-2.63828	0.645272	-4.08864	4.33915e-05	0.000978425
ACSM3	130.975	-2.48542	0.60868	-4.0833	4.44002e-05	0.000999869
TUBB2A	2975.56	2.02104	0.495311	4.08034	4.49703e-05	0.00101139
NT5DC3	1233.18	-1.9552	0.479423	-4.07824	4.53779e-05	0.00101868
ATF5	9686.05	-2.28683	0.560763	-4.07807	4.54116e-05	0.00101868
MTMR4	2814.37	-0.721823	0.177046	-4.07704	4.56117e-05	0.00102184
STON2	1527.1	1.7145	0.420648	4.07584	4.58484e-05	0.00102373
ITM2B	31232.5	1.0436	0.256052	4.07572	4.58731e-05	0.00102373
PAN2	2011.72	-1.12646	0.276367	-4.07595	4.5826e-05	0.00102373
IFITM2	3510.68	1.515	0.371781	4.07499	4.60172e-05	0.00102431
C19orf36	239.095	-2.06801	0.507469	-4.07514	4.59859e-05	0.00102431
CDKN1B	4431.72	-1.15526	0.283646	-4.07289	4.64328e-05	0.00103035
TSPYL2	1384.6	-1.2017	0.295051	-4.07287	4.64373e-05	0.00103035
ZNF554	353.699	-1.2075	0.296485	-4.07272	4.64668e-05	0.00103035
NT5M	323.604	-2.03327	0.499322	-4.07205	4.66007e-05	0.001032
ARF1	20111.5	0.63587	0.15623	4.07008	4.69965e-05	0.00103944
PLD5	60.941	-6.33292	1.55726	-4.06672	4.76799e-05	0.00105321
RHOXF1	26.525	-5.40096	1.32824	-4.06626	4.77728e-05	0.00105392
SCLY	802.074	-0.942816	0.23192	-4.06527	4.79775e-05	0.00105587
WDR60	743.08	-1.21281	0.298337	-4.06524	4.79832e-05	0.00105587
SYAP1	2152.09	0.850773	0.209331	4.06425	4.81862e-05	0.001059
CCDC30	62.3954	-2.11048	0.519422	-4.06314	4.84175e-05	0.00106273
CD22	793.968	-3.56943	0.878879	-4.06135	4.87896e-05	0.00106955
BPGM	1741.29	1.40071	0.344968	4.06039	4.89898e-05	0.00107258
ZNF766	1151	-0.804728	0.198242	-4.05931	4.92172e-05	0.0010762
SNORD116-4	67.051	-3.25702	0.802477	-4.05871	4.93455e-05	0.00107765
MLLT6	9864.66	-0.905034	0.223076	-4.05706	4.96951e-05	0.00108255
HAAO	313.75	-1.46646	0.361452	-4.05715	4.96758e-05	0.00108255
SLC35C1	1482.07	1.06388	0.262252	4.0567	4.97703e-05	0.00108283
SFI1	1237.65	-1.04744	0.258353	-4.05429	5.02866e-05	0.00109269
CCK	8.31788	7.24892	1.78839	4.05333	5.04941e-05	0.00109583
RLTPR	444.431	-1.59521	0.393882	-4.04997	5.12239e-05	0.00111028
TMEM102	749.98	0.623172	0.15391	4.04894	5.14494e-05	0.00111377
PERP	76880.4	1.60352	0.396205	4.0472	5.18331e-05	0.00112068
ICMT	7315.37	0.884779	0.218655	4.04646	5.19972e-05	0.00112283
SPHK2	889.428	-0.798843	0.197449	-4.04581	5.21424e-05	0.00112456
PLEKHG5	1889.88	1.08984	0.269411	4.04527	5.22623e-05	0.00112575
SEMA6D	457.799	-3.09119	0.764721	-4.04225	5.29409e-05	0.00113895
TMEM87B	2091.25	0.748499	0.185203	4.04151	5.31084e-05	0.00114114
TLR5	930.119	-1.57321	0.389457	-4.0395	5.35656e-05	0.00114954
PGAM4	177.3	1.13384	0.28071	4.0392	5.36347e-05	0.0011496
ATP8B3	139.915	2.27083	0.562342	4.03817	5.3869e-05	0.00115319
ZNF527	280.596	-1.29882	0.321678	-4.03764	5.39919e-05	0.0011544
C1orf186	186.108	3.35025	0.83095	4.03183	5.53449e-05	0.00118187
PPP2R5A	2635.23	0.612098	0.151878	4.0302	5.57303e-05	0.00118718
PCM1	7748.51	-1.01303	0.251343	-4.03046	5.56673e-05	0.00118718
XPNPEP1	3361.91	0.808122	0.20054	4.02973	5.58416e-05	0.00118809
FER1L4	180.807	-2.17485	0.539867	-4.02849	5.61359e-05	0.00119289
SLC31A2	1662.51	1.3391	0.332544	4.02684	5.65316e-05	0.00119843
ITGB1	19246.9	1.05022	0.260806	4.02683	5.65349e-05	0.00119843
F2RL1	717.12	3.36579	0.835907	4.02652	5.66086e-05	0.00119853
WDR19	848.887	-1.55966	0.387396	-4.02601	5.67313e-05	0.00119966
PIM2	4051.53	-1.62848	0.404682	-4.02409	5.71963e-05	0.00120802
KLF14	8.37861	4.54144	1.12972	4.01995	5.82107e-05	0.00122795
ELFN2	41.9593	2.99021	0.744085	4.01864	5.85361e-05	0.00123331
PRDM4	2067.47	0.737661	0.183609	4.01756	5.88035e-05	0.00123445
PDE4DIP	6332.01	-1.54894	0.385535	-4.01765	5.87824e-05	0.00123445
CROCCL1	894.258	-1.58505	0.394495	-4.01791	5.87154e-05	0.00123445
WDFY2	782.935	1.01122	0.251851	4.01517	5.94025e-05	0.00124551
TGM1	10117.3	3.85421	0.96005	4.0146	5.95473e-05	0.00124704
CFL1	45017.8	0.759691	0.18941	4.01083	6.0505e-05	0.00126404
OSBPL7	494.383	-1.1599	0.289176	-4.01105	6.04489e-05	0.00126404
SPOCD1	214.274	3.36719	0.839892	4.00907	6.09584e-05	0.00126741
IL18	852.645	2.0553	0.512657	4.00912	6.09464e-05	0.00126741
N4BP1	4076.51	1.06822	0.266418	4.00958	6.08276e-05	0.00126741
C10orf10	3452.03	-1.64671	0.410737	-4.00915	6.09381e-05	0.00126741
AP3B2	331.01	-2.96785	0.741106	-4.00463	6.21151e-05	0.00128991
PPAP2B	4717.9	-1.74239	0.435259	-4.00311	6.25144e-05	0.00129665
TMEM154	1495.87	2.00798	0.501643	4.00282	6.25929e-05	0.00129673
CCDC146	892.505	-2.44332	0.610514	-4.00206	6.27924e-05	0.00129931
ZNF813	185.283	-2.23069	0.557536	-4.00098	6.30807e-05	0.00130372
MPZL2	7676.32	1.71718	0.429323	3.99974	6.34111e-05	0.00130635
FN3K	358.679	-1.86037	0.465163	-3.99938	6.35085e-05	0.00130635
VAMP1	646.816	-1.93775	0.484472	-3.99971	6.3421e-05	0.00130635
VWCE	149.186	-3.49628	0.874268	-3.9991	6.35849e-05	0.00130635
HCN4	32.0639	-5.59849	1.39989	-3.99923	6.35487e-05	0.00130635
TRAM1L1	36.8246	3.30026	0.82559	3.99746	6.40248e-05	0.00131228
TXN	8769.21	1.36759	0.342112	3.9975	6.40158e-05	0.00131228
HAS2	414.433	2.63801	0.65997	3.99717	6.4105e-05	0.00131237
ITGA3	18520.7	2.0093	0.502942	3.99509	6.46688e-05	0.00132236
LOC728743	395.272	-1.3696	0.342929	-3.99382	6.50173e-05	0.00132791
SLC25A45	267.375	-1.08818	0.272535	-3.99281	6.52937e-05	0.00133199
GPRC5A	2422.91	2.83377	0.710494	3.98845	6.65061e-05	0.00135513
ERP44	4051.23	0.753964	0.189095	3.98722	6.68515e-05	0.00135897
C8orf80	159.366	-2.33653	0.585983	-3.98738	6.68079e-05	0.00135897
PSMA2	6573.38	0.573309	0.143823	3.9862	6.71395e-05	0.00136323
ZNF248	576.965	-1.12907	0.283279	-3.98573	6.72742e-05	0.00136437
EI24	4414.57	0.987302	0.247799	3.98429	6.76823e-05	0.00137104
FAM171A1	1977.2	-2.44764	0.614493	-3.98319	6.79958e-05	0.00137578
CDRT15P	23.8158	-2.3172	0.581894	-3.98216	6.82908e-05	0.00138014
VCP	27266	0.678912	0.170572	3.9802	6.88564e-05	0.00138834
LRRC37A	732.749	-1.04027	0.261352	-3.98033	6.88209e-05	0.00138834
BCL10	1525.04	0.837805	0.210528	3.97954	6.90485e-05	0.00139059
LOC84740	270.311	-4.04023	1.01607	-3.97634	6.9984e-05	0.0014078
TFIP11	2733.93	0.762789	0.191877	3.97542	7.02565e-05	0.00141164
PKM2	105770	1.10396	0.277744	3.97474	7.04571e-05	0.0014124
RAB42	359.24	-2.35616	0.59277	-3.97483	7.04283e-05	0.0014124
C2orf15	104.48	-1.71057	0.430625	-3.97229	7.11855e-05	0.00142535
ZNF224	500.417	-1.26957	0.319633	-3.97197	7.12819e-05	0.00142564
ZNF696	520.093	-1.05278	0.26524	-3.96914	7.21327e-05	0.00144099
UMODL1	28.1132	-3.59722	0.906361	-3.96886	7.2217e-05	0.00144102
FAM65C	988.991	-3.28043	0.827247	-3.96547	7.32502e-05	0.00145828
ESRRG	13.2815	-5.59578	1.41108	-3.96561	7.32087e-05	0.00145828
ZNF589	1009.87	-1.65657	0.417848	-3.96454	7.35385e-05	0.00146234
ZAP70	1053.57	-1.43706	0.362554	-3.96373	7.37874e-05	0.0014656
MYO5A	1841.39	1.40333	0.354207	3.96188	7.43605e-05	0.0014671
DDX3X	19027.9	0.831507	0.209826	3.96285	7.40613e-05	0.0014671
ZNF284	100.577	-1.28212	0.323569	-3.96242	7.41937e-05	0.0014671
FNDC8	35.7121	-1.80255	0.454974	-3.96187	7.43647e-05	0.0014671
LOC100129066	17.6474	-2.84521	0.717932	-3.96306	7.39937e-05	0.0014671
SLC44A4	364.463	-3.89256	0.98251	-3.96185	7.43701e-05	0.0014671
C1orf63	1319.2	-1.7448	0.440542	-3.96059	7.4766e-05	0.00147251
FAM177B	13.84	-5.65394	1.42761	-3.96043	7.48145e-05	0.00147251
SLC38A2	19582	1.11122	0.280611	3.96001	7.49462e-05	0.00147343
ZNF365	98.3743	2.38254	0.60174	3.95942	7.51321e-05	0.00147541
C20orf54	259.753	2.93638	0.741702	3.95897	7.52736e-05	0.00147652
ASCC2	3954.28	0.747125	0.188776	3.95773	7.56665e-05	0.00148255
DENND3	2031.79	-1.40827	0.355924	-3.95668	7.60001e-05	0.00148741
COL4A6	138.846	3.30429	0.835449	3.9551	7.65017e-05	0.00149385
RNF139	2040.57	0.799482	0.202128	3.95532	7.64325e-05	0.00149385
ARHGAP32	2821.47	1.65741	0.419102	3.95467	7.66411e-05	0.00149489
MAGEA4	348.382	6.55072	1.65723	3.95281	7.72398e-05	0.00150319
ICAM5	334.325	-3.17773	0.803869	-3.95305	7.71621e-05	0.00150319
CALM1	15662.5	1.01916	0.257987	3.95042	7.80131e-05	0.00151483
SPDYE5	16.8745	-2.46534	0.624051	-3.95054	7.79754e-05	0.00151483
ACTB	280543	0.758546	0.192262	3.94538	7.96726e-05	0.00154533
AKR1B15	184.712	4.60848	1.16928	3.94131	8.10366e-05	0.00157003
PLEKHM1	2328.95	0.857455	0.217637	3.93984	8.15367e-05	0.00157795
HSD17B1	282.852	1.85344	0.470688	3.93772	8.22585e-05	0.00159015
AAGAB	2760.48	0.844435	0.214545	3.93594	8.28714e-05	0.00160021
RBP5	222.356	-3.07206	0.780583	-3.9356	8.29908e-05	0.00160073
RAB1A	7207.31	0.751139	0.190882	3.9351	8.31634e-05	0.00160228
PLK3	796.715	1.11474	0.283532	3.93163	8.43701e-05	0.00162082
C17orf46	8.81105	-2.65417	0.675086	-3.9316	8.43825e-05	0.00162082
TPTE2P1	35.3969	-4.06804	1.03472	-3.93153	8.4406e-05	0.00162082
C6orf145	1059.5	0.775716	0.197368	3.93031	8.48364e-05	0.00162728
SLC10A6	128.971	3.0733	0.782365	3.92821	8.55795e-05	0.00163791
DCTN2	6394.56	0.627599	0.159757	3.92845	8.54936e-05	0.00163791
MRPL20	2513.44	0.951442	0.242491	3.92361	8.72323e-05	0.00166771
LRRC16B	128.657	-2.26692	0.577847	-3.92304	8.7438e-05	0.0016698
PNP	3333.14	1.30076	0.331627	3.92235	8.76899e-05	0.00167276
KCTD10	3404.47	0.767898	0.195835	3.92115	8.81259e-05	0.00167923
TNFRSF13C	81.4072	-2.27583	0.581052	-3.91674	8.97552e-05	0.0017084
GNAI3	7097.32	0.679766	0.173598	3.91575	9.01252e-05	0.00171356
CD79B	737.84	-2.28021	0.582382	-3.91533	9.02825e-05	0.00171467
DRG1	2813.8	0.610894	0.156058	3.91454	9.05771e-05	0.00171651
LY9	421.294	-1.77143	0.452514	-3.91465	9.05342e-05	0.00171651
PPP2R1B	1419.55	0.974936	0.249121	3.9135	9.09666e-05	0.00172201
CMPK2	1519.06	1.80805	0.46228	3.91117	9.18517e-05	0.00173235
CAB39	5738.68	0.806488	0.206224	3.91074	9.20124e-05	0.00173235
UBE2V1	5366.38	0.713378	0.182396	3.91114	9.18607e-05	0.00173235
VDAC1	10378.7	0.705658	0.180405	3.91153	9.17133e-05	0.00173235
ZNF575	103.883	-1.07137	0.27395	-3.91083	9.19785e-05	0.00173235
MYH7B	39.4865	-2.85642	0.730703	-3.90914	9.26262e-05	0.00174202
BMP3	122.79	-4.25769	1.08957	-3.90767	9.31921e-05	0.00175076
GADD45G	326.59	-2.16357	0.553713	-3.90738	9.3302e-05	0.00175093
TNK1	1169.01	1.27197	0.325703	3.90531	9.41038e-05	0.00176216
ZNF271	1305.92	-0.638923	0.163599	-3.90542	9.40611e-05	0.00176216
SAMD9	4376.51	2.04552	0.524074	3.90312	9.49613e-05	0.0017763
ICAM4	602.845	-3.42886	0.87868	-3.90228	9.52891e-05	0.00178051
TAF1B	698.373	0.871136	0.223269	3.90173	9.55075e-05	0.00178267
ACOT7	3120.32	1.20926	0.309966	3.90126	9.56942e-05	0.00178305
LOC388955	1684.93	0.908174	0.232796	3.90116	9.57336e-05	0.00178305
SOCS6	1177.1	0.97152	0.249215	3.89831	9.68655e-05	0.0018022
IVD	2216.24	-1.29599	0.332482	-3.89792	9.70232e-05	0.00180245
C9orf98	303.528	-2.8866	0.74058	-3.89776	9.70869e-05	0.00180245
SULT2B1	1616.89	2.58058	0.662198	3.89699	9.73959e-05	0.00180625
PHC1	945.394	-1.17373	0.301303	-3.89553	9.79847e-05	0.00181523
CASC1	17.7825	-3.16597	0.813189	-3.89328	9.88997e-05	0.00183023
COL9A1	13.7977	-5.00168	1.28528	-3.8915	9.96274e-05	0.00184173
KCTD21	621.962	1.27631	0.328041	3.89069	9.99588e-05	0.00184589
TTC23L	14.0175	-2.99835	0.770805	-3.88989	0.000100291	0.00185005
ARHGEF37	1288.66	2.06547	0.531149	3.88868	0.00010079	0.00185728
SAMD10	616.149	-1.5959	0.410587	-3.88687	0.000101544	0.00186919
IL22RA1	497.571	2.28944	0.589427	3.88419	0.000102674	0.00188797
SPRR1B	15412	3.73212	0.961669	3.88088	0.000104078	0.00190486
TTC21B	889.092	-1.08718	0.28011	-3.88125	0.000103922	0.00190486
TMTC4	873.897	-1.19741	0.308552	-3.88074	0.000104141	0.00190486
FZD8	752.116	-2.02421	0.521518	-3.88138	0.000103867	0.00190486
ZNF829	29.0621	-3.30619	0.85187	-3.8811	0.000103987	0.00190486
VDR	2356.07	1.23553	0.318588	3.87813	0.000105261	0.00192331
TMEM63C	161.606	2.83774	0.732063	3.87636	0.000106029	0.00193531
PLD2	2570.52	1.18768	0.306439	3.87573	0.000106305	0.00193702
HPCA	22.7959	-2.72065	0.701989	-3.87564	0.000106346	0.00193702
SPTLC1	4301.76	0.747672	0.192947	3.87502	0.000106618	0.00193993
RAPGEF5	2443.4	-0.834059	0.215256	-3.87474	0.00010674	0.00194011
UROS	1073.93	0.937089	0.241995	3.87235	0.000107792	0.00195718
TUBB4	170.738	1.28205	0.331178	3.8712	0.000108302	0.00196438
CDKN1A	14002.1	1.36262	0.352027	3.87079	0.000108482	0.00196561
AMFR	3948.68	1.04153	0.269126	3.87006	0.000108809	0.00196742
PKHD1L1	67.0105	-2.74421	0.709076	-3.87012	0.000108784	0.00196742
SMOX	585.759	2.05338	0.530709	3.86912	0.000109228	0.00196776
CD248	1248.65	1.90969	0.493587	3.869	0.000109282	0.00196776
NAA30	1431.56	0.700612	0.181073	3.86923	0.00010918	0.00196776
NCRNA00092	52.454	-2.61231	0.675152	-3.86922	0.000109185	0.00196776
PIP4K2C	3548.25	0.680246	0.175901	3.86721	0.000110087	0.00198019
MTR	2364.67	-0.839385	0.217098	-3.8664	0.000110456	0.0019842
AMY2B	254.108	-2.47501	0.640163	-3.86621	0.000110538	0.0019842
LAMC2	27581.6	2.13692	0.552808	3.86557	0.000110831	0.00198533
TAL1	67.9159	1.78643	0.462136	3.86561	0.000110813	0.00198533
FAM38A	5907.58	1.19897	0.310204	3.86512	0.000111036	0.00198696
LRCH4	1881.21	-0.527206	0.136481	-3.86284	0.000112075	0.00200349
ZNF767	442.997	-1.86342	0.482456	-3.86237	0.000112291	0.00200529
TMEM40	1424.16	1.57142	0.407049	3.86052	0.000113144	0.00201843
ANKS3	507.442	-1.11113	0.287898	-3.85947	0.000113634	0.00202301
TSPAN8	86.7746	-3.24917	0.841844	-3.85959	0.000113577	0.00202301
C13orf1	540.96	0.936681	0.242742	3.85874	0.000113972	0.00202694
CHST14	2054.06	-1.14846	0.297672	-3.85814	0.000114252	0.00202985
DMD	2418.91	-2.50283	0.648836	-3.85742	0.000114592	0.00203379
TTLL11	137.159	1.15721	0.300074	3.85641	0.000115063	0.00203977
ROBO2	480.933	-3.12074	0.809278	-3.8562	0.000115163	0.00203977
GPR56	7306.31	1.24913	0.324011	3.85522	0.000115627	0.0020459
TMBIM1	11644.2	1.05033	0.272471	3.85484	0.000115807	0.00204698
PMM2	2110.52	0.736097	0.190977	3.85438	0.000116023	0.00204871
RAB35	4073.24	0.549828	0.14266	3.85413	0.000116144	0.00204877
SPAG9	4725.66	0.626917	0.162712	3.85293	0.000116714	0.00205465
FAM46C	3140.54	-1.96421	0.509766	-3.85317	0.0001166	0.00205465
LOC100129726	13.7923	-2.71333	0.704284	-3.8526	0.000116869	0.00205529
KCTD14	344.225	2.63645	0.684519	3.85153	0.00011738	0.00206218
C11orf59	3649.86	0.967965	0.251382	3.85058	0.000117838	0.00206813
IGFL1	661.322	4.85734	1.26161	3.8501	0.000118068	0.00206831
IER3	3108.74	1.36626	0.354871	3.85002	0.000118107	0.00206831
LOC642852	726.975	-1.80823	0.469692	-3.84982	0.000118206	0.00206831
STARD5	1120.64	1.48935	0.38695	3.84896	0.000118622	0.00207349
ZNF764	444.371	-0.647039	0.168154	-3.8479	0.000119134	0.00208035
CASP7	2825.92	1.07737	0.280087	3.84656	0.000119787	0.00208965
PSMB5	5287.62	0.691259	0.17987	3.84311	0.000121486	0.00211502
CAPN10	633.503	-1.01495	0.264095	-3.84312	0.000121479	0.00211502
CBLN3	303.878	-1.96873	0.512331	-3.84269	0.000121693	0.0021165
WIPF3	178.272	-2.71449	0.706807	-3.84049	0.000122788	0.00213341
RNF222	82.3417	3.65125	0.950893	3.83981	0.000123128	0.00213354
MT2A	6558.69	2.28275	0.594517	3.83968	0.000123197	0.00213354
MYOF	7657.08	1.29377	0.33695	3.83964	0.000123215	0.00213354
C19orf54	980.355	-1.11844	0.291299	-3.83949	0.000123288	0.00213354
LIMD2	2470.31	-1.15917	0.301968	-3.83872	0.00012368	0.00213819
KIAA1967	7601.27	-0.749936	0.195399	-3.83798	0.000124052	0.0021425
C18orf18	113.108	-1.5432	0.402538	-3.83367	0.000126246	0.00217821
MPP5	1978.92	0.977198	0.255136	3.8301	0.00012809	0.00220784
OSBPL10	984.102	1.51841	0.39651	3.82943	0.00012844	0.00221166
DENND1C	1151.4	-1.05898	0.276651	-3.82785	0.000129266	0.00222368
UBE2L3	4779.19	0.664635	0.173754	3.82514	0.000130697	0.00224607
HADHA	10605.3	0.630919	0.165064	3.82226	0.000132233	0.00227022
ITPRIP	3699.8	1.199	0.313786	3.82108	0.000132868	0.00227737
BFSP2	17.4992	-2.39388	0.626507	-3.821	0.000132912	0.00227737
CTXN3	14.1342	5.7793	1.5128	3.82028	0.000133301	0.00228178
C11orf53	130.657	-4.9293	1.29066	-3.81922	0.000133876	0.00228936
CYP4F22	119.922	2.77398	0.726529	3.81812	0.00013447	0.00229725
GGT7	1217.2	-1.79755	0.470951	-3.81684	0.000135173	0.00230698
BACE1	1617.83	1.00384	0.26303	3.81645	0.000135386	0.00230836
C9orf96	13.3425	-2.49839	0.655244	-3.81292	0.000137335	0.00233928
CSNK2A2	1005.58	0.915947	0.24031	3.81152	0.000138114	0.00235024
TIGD7	515.288	-1.49655	0.392754	-3.81041	0.000138739	0.00235856
PBX1	4772.98	-1.08311	0.284277	-3.81005	0.000138938	0.00235963
ZNF275	1350.33	-0.985049	0.258571	-3.80959	0.000139196	0.00236171
TRAPPC6A	816.465	-1.19454	0.313763	-3.80713	0.000140587	0.00238297
HDHD3	1171.87	0.92645	0.243397	3.80633	0.000141046	0.00238842
GDF5	45.1851	-3.65918	0.961584	-3.80537	0.000141592	0.00239532
SLC25A24	2366.28	0.777311	0.204323	3.80432	0.000142194	0.00240316
BMP6	180.235	-1.70149	0.447314	-3.80378	0.000142504	0.00240606
CECR7	218.613	-1.69217	0.444904	-3.80345	0.000142694	0.00240692
MELK	2475.53	0.927719	0.243939	3.80308	0.000142909	0.00240821
EIF4A2	19270.6	-1.40007	0.368191	-3.80257	0.000143201	0.00241078
CD55	2573.03	1.70644	0.448889	3.80147	0.000143839	0.00241837
PNOC	119.903	-2.31393	0.608719	-3.80131	0.00014393	0.00241837
SEC14L2	697.857	1.38551	0.364625	3.79983	0.000144797	0.00243057
CHMP5	3455.62	0.945138	0.248898	3.79729	0.000146285	0.00245317
PLCD3	1507.95	1.69874	0.447555	3.79561	0.000147283	0.00246753
BOK	1105.07	1.55709	0.410298	3.79502	0.000147629	0.00247093
PNMAL1	413.106	-4.11654	1.08538	-3.79271	0.000149009	0.00249163
TRPV3	111.138	2.79759	0.737739	3.79211	0.000149374	0.00249532
FUT2	1484.77	2.00648	0.529201	3.79154	0.000149717	0.00249625
VSTM2L	706.332	-3.80529	1.00361	-3.7916	0.000149678	0.00249625
ADAMTSL4	939.423	2.25808	0.595623	3.79112	0.00014997	0.00249806
SRPX	187.978	2.57159	0.678461	3.79032	0.00015045	0.00250125
AMPD1	58.552	-3.23237	0.852742	-3.79056	0.000150308	0.00250125
MORN3	54.3951	-2.22193	0.586579	-3.78794	0.000151901	0.00252093
CNR1	99.3705	-3.32131	0.876821	-3.7879	0.000151924	0.00252093
LOC100128288	69.2015	-2.10472	0.556022	-3.78532	0.000153514	0.00254487
GNA15	4320.55	1.2995	0.343389	3.78433	0.000154122	0.00254764
ZNF528	218.927	-2.39599	0.633085	-3.78463	0.000153938	0.00254764
WBSCR27	110.752	-2.49469	0.659194	-3.78445	0.00015405	0.00254764
NFE2	20.1634	2.86255	0.756758	3.78264	0.000155171	0.00256011
ZNF691	484.313	-0.726921	0.19217	-3.7827	0.000155136	0.00256011
TRAF3IP2	2438.15	1.11118	0.293789	3.78223	0.000155432	0.00256197
SEMA3D	422.412	-3.00536	0.794773	-3.78141	0.000155943	0.00256794
CHTF8	6069.59	0.724624	0.191655	3.78088	0.000156277	0.00257102
ZDHHC5	8939.2	0.769481	0.203629	3.77883	0.000157564	0.00258728
TMEM156	167.859	-1.893	0.500928	-3.77899	0.000157467	0.00258728
IRS2	1696.75	-2.38684	0.631864	-3.77746	0.000158438	0.00259916
SNX33	2274.43	1.3622	0.360665	3.77691	0.000158786	0.00260242
B4GALT6	533.911	-1.90426	0.504506	-3.77451	0.000160323	0.00262512
HBEGF	1584.51	1.86874	0.495203	3.77369	0.000160852	0.00262635
CCDC88B	1379.16	-1.1414	0.302449	-3.77386	0.000160743	0.00262635
ERMN	40.4449	-1.98794	0.526741	-3.77404	0.000160627	0.00262635
USP9Y	1209.68	-2.90841	0.770777	-3.77335	0.00016107	0.00262742
ORAI2	2687.47	-1.46548	0.388515	-3.772	0.000161946	0.00263924
C1orf177	25.0755	3.02844	0.803346	3.76978	0.000163393	0.00265389
HOMER1	549.211	1.53871	0.408206	3.76945	0.000163611	0.00265389
DDX52	1510.91	0.48844	0.129569	3.76973	0.000163425	0.00265389
ZNF300	593.821	-2.07046	0.549158	-3.77025	0.000163084	0.00265389
TMEM151B	83.1701	-3.22683	0.85603	-3.76953	0.000163555	0.00265389
GYG1	2263.44	1.18742	0.315113	3.76824	0.0001644	0.0026642
STAM	1463.37	0.906103	0.240492	3.76771	0.000164754	0.00266745
ADORA2A	590.277	-1.20597	0.320114	-3.76732	0.000165007	0.00266906
PPP4R1	9103.25	1.03811	0.275609	3.7666	0.000165486	0.00267256
MVP	11201.8	1.00678	0.267298	3.76653	0.000165532	0.00267256
ATM	2281.49	-1.12562	0.298956	-3.76517	0.000166436	0.00268018
ZNF606	497.309	-1.41196	0.375011	-3.76512	0.000166468	0.00268018
ZFP2	27.2731	-2.26722	0.602141	-3.76527	0.000166368	0.00268018
CAPN5	377.304	1.50371	0.399443	3.76451	0.000166874	0.00268422
TRPV6	302.771	-3.48493	0.925828	-3.76413	0.000167132	0.00268588
FIBCD1	29.1378	3.52908	0.937786	3.7632	0.000167753	0.00269337
APLP2	18239.8	1.12527	0.299048	3.76283	0.000168005	0.00269491
DUS2L	690.772	1.12662	0.299438	3.76245	0.000168254	0.00269501
KCNN3	203.337	-2.02685	0.538719	-3.76235	0.000168321	0.00269501
KIAA0284	4718.24	1.1375	0.302397	3.7616	0.000168828	0.00270062
STXBP5	945.599	1.48966	0.396247	3.75941	0.000170316	0.00272192
FUZ	712.749	-1.95921	0.521394	-3.75764	0.000171526	0.00273872
LY6D	18016.5	2.45423	0.653282	3.75677	0.000172119	0.00274063
C6orf134	376.528	-1.29929	0.345839	-3.75693	0.00017201	0.00274063
DACT2	968.246	-3.56756	0.949544	-3.75713	0.000171872	0.00274063
OTOP3	64.0579	5.21719	1.38919	3.75556	0.000172956	0.0027489
CCT3	12980.9	0.551241	0.146776	3.75566	0.000172885	0.0027489
GVIN1	611.489	-1.78768	0.476184	-3.75418	0.000173908	0.0027615
PSMB7	7175.43	0.777028	0.207032	3.75319	0.0001746	0.0027649
TMEM194A	4505.58	-0.975296	0.259852	-3.75328	0.000174538	0.0027649
MYCN	427.713	-3.02264	0.805256	-3.75363	0.000174289	0.0027649
WBSCR16	2605.01	0.815843	0.217401	3.7527	0.000174937	0.0027677
SDR9C7	77.5699	3.78583	1.00921	3.75127	0.00017594	0.00277786
CDC42SE1	9805.22	0.617953	0.164741	3.75105	0.000176096	0.00277786
CCDC154	23.1535	-3.69958	0.986147	-3.75154	0.000175749	0.00277786
CHST5	13.3988	-4.3892	1.17018	-3.75087	0.00017622	0.00277786
C2orf86	187.98	-0.878001	0.234204	-3.74887	0.000177634	0.00279761
STX3	1179.77	0.944475	0.252083	3.74668	0.000179188	0.00281953
MSX2	54.8717	3.16438	0.844916	3.74519	0.000180254	0.00283373
PTCHD2	118.738	-3.86887	1.03321	-3.74452	0.000180741	0.00283881
REM1	200.44	-3.04335	0.812939	-3.74364	0.000181373	0.00284616
C4orf32	618.795	1.35284	0.361448	3.74285	0.000181948	0.0028508
IMPDH1	2189.73	1.33155	0.355764	3.74278	0.000181997	0.0028508
ZNF793	162.888	-3.1468	0.841044	-3.74154	0.000182893	0.00286224
ELMO3	1231.76	1.26443	0.338106	3.73974	0.000184213	0.00288031
PCDH1	2307.01	1.7842	0.477182	3.73903	0.000184733	0.00288323
LOC387647	608.68	1.11504	0.298202	3.73921	0.000184598	0.00288323
GSDMC	963.552	2.90064	0.775907	3.73839	0.000185202	0.00288536
JUP	70044.4	1.31014	0.350441	3.73855	0.000185087	0.00288536
ZNF607	295.393	-2.1373	0.572037	-3.73629	0.000186753	0.0029017
ZNF483	27.6599	-2.26817	0.607049	-3.73639	0.000186684	0.0029017
PLAC8	2877.24	-2.48689	0.665533	-3.73669	0.000186456	0.0029017
CIB2	360.815	1.89397	0.507024	3.73546	0.000187371	0.00290869
ALDOB	17.4036	-3.39563	0.909204	-3.73473	0.000187914	0.00291451
WDR49	52.5267	-4.50608	1.20662	-3.73446	0.000188117	0.00291505
PCDH10	65.2517	4.59426	1.23047	3.73376	0.000188643	0.0029206
PPP1R13L	4651.2	1.17074	0.313695	3.73212	0.000189877	0.00293708
MCTP1	423.274	2.0161	0.540269	3.73166	0.000190222	0.0029384
PDE5A	705.6	-1.29245	0.346398	-3.73111	0.00019064	0.0029384
PRODH	3260.89	-2.02953	0.543947	-3.73112	0.000190633	0.0029384
TMSB4Y	122.665	-3.03559	0.813521	-3.73141	0.000190408	0.0029384
GRIN2A	1690.29	-4.60011	1.23301	-3.73079	0.000190881	0.00293949
RCOR1	3443.19	1.57595	0.422731	3.72801	0.000192994	0.00296941
C1orf152	22.112	-1.87432	0.503081	-3.72567	0.000194794	0.00299444
P2RY6	406.96	1.96594	0.527756	3.7251	0.000195236	0.00299686
DPY19L2P2	120.07	-2.06702	0.5549	-3.72502	0.000195297	0.00299686
DDX56	3662.72	0.621174	0.166853	3.72288	0.000196966	0.0030198
SP4	829.948	-0.975987	0.262237	-3.72178	0.000197826	0.0030303
CYP4X1	2037.27	-2.01485	0.54149	-3.72094	0.000198481	0.00303765
UBXN11	1257.88	-1.40814	0.378507	-3.72025	0.000199026	0.00304331
LAMB3	34040.2	1.66147	0.44672	3.71926	0.000199805	0.00305253
ZFP41	911.01	-0.882021	0.23724	-3.71784	0.000200931	0.00306703
SNORD116-28	18.122	-2.61924	0.704589	-3.7174	0.000201287	0.00306976
RHOG	4027.89	0.732637	0.197146	3.71622	0.000202222	0.00308131
SNHG12	766.673	-2.02079	0.544409	-3.7119	0.000205705	0.00313163
CERCAM	1650.91	1.65875	0.446956	3.71122	0.000206262	0.00313735
CARD8	1230.77	-0.949509	0.255899	-3.71048	0.000206866	0.00314378
S100A16	16184.7	1.63623	0.441162	3.70891	0.00020815	0.00315576
GSPT1	8294.72	0.643299	0.173436	3.70914	0.000207963	0.00315576
CHD6	4433.04	-1.24635	0.336048	-3.70885	0.0002082	0.00315576
ICOSLG	2360.86	-2.08146	0.561546	-3.70665	0.000210015	0.00318049
PSMA6	6409.15	0.759935	0.205108	3.70504	0.000211358	0.00319804
NRG1	654.251	2.8065	0.757721	3.70387	0.000212339	0.00321007
AP2S1	4906.86	0.914207	0.246861	3.70332	0.000212795	0.00321416
CCDC74A	258.649	-2.51858	0.680366	-3.7018	0.000214079	0.00323075
FAM78B	34.983	2.2163	0.59893	3.70043	0.000215235	0.00324536
C20orf165	13.6169	-2.85838	0.772628	-3.69955	0.000215979	0.00325375
DNAH7	49.2616	-2.59732	0.702185	-3.69892	0.000216523	0.00325912
MYO1E	4551.22	0.791601	0.214051	3.69819	0.000217142	0.00326278
CLIP3	1435.51	-2.95583	0.79923	-3.69835	0.000217007	0.00326278
RPS10P7	171.754	-1.33567	0.361251	-3.69736	0.000217853	0.00326779
DLGAP1	56.1735	-3.43623	0.92936	-3.69742	0.000217803	0.00326779
RPL23AP53	447.209	-1.08576	0.293704	-3.69679	0.000218341	0.00327228
FBXO6	1535.76	1.3114	0.354883	3.69532	0.000219612	0.00328849
FRMD5	12.1602	1.95566	0.52943	3.6939	0.000220841	0.00330405
C6orf106	9914.46	0.857332	0.232241	3.69156	0.000222884	0.00333172
HMGCR	4553	1.14212	0.309489	3.69032	0.000223968	0.00334217
RDX	3101.16	0.86846	0.235326	3.69046	0.000223847	0.00334217
ALG2	1580.16	0.717323	0.194404	3.68986	0.000224378	0.00334541
TSPYL3	66.1436	-2.54825	0.690727	-3.68924	0.000224927	0.00335072
HIATL1	5126.84	0.539624	0.14628	3.68898	0.000225153	0.0033512
STIP1	9378.65	0.88388	0.239644	3.68831	0.000225752	0.00335724
ZNF446	604.217	-0.92615	0.251123	-3.68803	0.000225999	0.00335803
FCRL3	268.571	-2.4088	0.653261	-3.68735	0.000226599	0.00336406
CD40LG	137.334	-1.94773	0.528261	-3.68706	0.000226862	0.00336508
SP140	676.585	-1.53164	0.415439	-3.6868	0.000227088	0.00336556
MAGEA11	117.671	8.83848	2.39854	3.68493	0.000228762	0.0033817
HIF1A	13699.5	1.35337	0.367263	3.68502	0.000228684	0.0033817
FRMD1	121.158	-6.28654	1.70583	-3.68533	0.00022841	0.0033817
ACSBG1	13.3293	1.64547	0.446595	3.68448	0.000229168	0.0033832
CYP4Z1	65.2305	-3.13462	0.850785	-3.68439	0.000229254	0.0033832
MGC23270	74.8051	-1.6346	0.443954	-3.68191	0.000231497	0.0034134
INPP4A	2035.29	-1.20372	0.326963	-3.68151	0.000231858	0.00341581
EIF4A1	26910.6	0.74055	0.201279	3.67923	0.000233942	0.00343969
CDK9	3298.41	0.689245	0.187333	3.67925	0.000233921	0.00343969
BHLHA15	47.7556	-2.33089	0.63355	-3.67908	0.000234073	0.00343969
ZFP30	440.751	-1.55122	0.421801	-3.67761	0.000235433	0.00345673
IL15RA	1149.02	1.11508	0.30324	3.67723	0.00023578	0.00345891
KLC1	3077.98	0.806673	0.21946	3.67571	0.000237186	0.00347658
KLF7	323.692	1.41222	0.384301	3.67476	0.000238071	0.00348661
TTTY15	325.307	-2.75557	0.749978	-3.6742	0.000238596	0.00349135
CSAG1	67.3406	5.10744	1.39069	3.67259	0.000240104	0.00351046
CSNK1G2	4948.45	-0.682472	0.185879	-3.67159	0.000241049	0.0035213
FAM163A	27.1457	-3.81336	1.03873	-3.67116	0.000241452	0.00352422
LPCAT1	2484.29	1.10341	0.300681	3.66971	0.000242822	0.00354123
OBSCN	1715.8	-2.03788	0.555495	-3.66858	0.0002439	0.00355397
PROX1	124.776	-3.56019	0.970932	-3.66677	0.000245631	0.00357619
VPS4B	5178.44	0.724974	0.197821	3.66479	0.000247538	0.00360093
SLC25A23	5763.42	-1.31789	0.35964	-3.66445	0.000247868	0.00360271
CRTC1	733.128	-1.2671	0.345816	-3.66409	0.000248222	0.00360483
ZNF577	206.835	-1.6996	0.463903	-3.6637	0.0002486	0.00360503
CD72	298.807	-1.91328	0.522233	-3.66364	0.000248652	0.00360503
KIAA1529	172.001	-2.07364	0.566095	-3.66306	0.000249222	0.00361029
CD27	1720.06	-1.42648	0.389451	-3.66279	0.000249485	0.00361108
TMEM65	1192.76	0.905687	0.247339	3.66172	0.000250524	0.00362309
DUSP6	4004.56	1.82425	0.498381	3.66034	0.000251878	0.00363964
CYP26B1	439.431	2.01805	0.551365	3.6601	0.000252114	0.00364002
ACER3	1121.17	1.16861	0.319312	3.65976	0.000252449	0.00364183
LOC285205	1.82302	3.9903	1.09058	3.65887	0.000253327	0.00364205
EIF2AK2	1869.56	1.2818	0.35028	3.65936	0.00025285	0.00364205
MEF2A	2833.88	0.723141	0.197655	3.6586	0.000253596	0.00364205
PEX13	2041.46	0.65225	0.178282	3.65854	0.000253659	0.00364205
TGIF2	3249.71	-1.56606	0.428065	-3.65847	0.000253725	0.00364205
SRL	229.172	-3.44731	0.942207	-3.65877	0.000253433	0.00364205
ZNF385B	83.762	3.89588	1.06504	3.65796	0.000254228	0.00364625
TNFSF15	138.351	-2.13284	0.583304	-3.65648	0.000255698	0.0036643
RNF166	700.052	-0.869275	0.237802	-3.65546	0.000256719	0.00367589
ZNF568	131.833	-2.11756	0.579321	-3.65524	0.000256944	0.00367608
MAP3K12	316.742	-1.29593	0.354646	-3.65415	0.000258039	0.0036887
PCK2	2496.22	0.963852	0.263883	3.65257	0.000259631	0.0037084
KDM5B	4090.67	1.47732	0.404731	3.65011	0.000262123	0.00373784
SLC38A7	589.627	1.14735	0.314314	3.65032	0.000261912	0.00373784
ZNF141	190.684	-1.16253	0.318537	-3.6496	0.000262649	0.00374226
ARL8B	6819.08	0.937364	0.256916	3.64853	0.000263743	0.00375477
RIN1	1171.77	1.4072	0.385723	3.64821	0.000264069	0.00375497
GALE	1599.26	1.39106	0.38131	3.6481	0.000264191	0.00375497
ZNF514	371.119	-1.28126	0.351285	-3.64734	0.00026497	0.00376297
DCAKD	2156.68	-0.982506	0.269494	-3.64574	0.00026662	0.0037833
HTR3E	8.41636	-4.93139	1.35293	-3.64496	0.000267431	0.0037917
ZC3H10	460.945	-0.636543	0.174734	-3.64293	0.000269551	0.00381664
UTY	1200.19	-2.96499	0.81392	-3.64286	0.00026963	0.00381664
KRT17	138029	2.65988	0.730504	3.64116	0.000271415	0.00383878
ZIC2	1073.94	-1.9892	0.546587	-3.63932	0.000273357	0.00386309
ITGA6	23470.2	1.60478	0.440996	3.63899	0.000273715	0.00386335
TERT	82.665	-3.2097	0.882057	-3.63889	0.000273821	0.00386335
ULBP2	545.365	2.37217	0.65225	3.63691	0.000275926	0.00388989
UBE2L6	8767.63	1.25922	0.346339	3.6358	0.000277117	0.0039035
PMPCA	2968.24	0.695092	0.191254	3.6344	0.00027863	0.00391925
MTX3	1999	-0.986485	0.271434	-3.63435	0.000278687	0.00391925
AKR1B10	2730.34	3.62002	0.996423	3.63302	0.000280127	0.00393312
MX1	14592.6	1.80742	0.497488	3.6331	0.00028004	0.00393312
BAIAP2L2	311.702	2.46205	0.677726	3.6328	0.000280358	0.00393318
POGZ	4154.99	-0.770308	0.212122	-3.63143	0.000281852	0.00395094
RAB22A	3252.79	0.769524	0.21194	3.63085	0.000282489	0.00395667
MNT	1640.35	0.762829	0.210128	3.6303	0.000283093	0.00395874
ZFP161	916.571	-0.526224	0.144953	-3.6303	0.000283088	0.00395874
CPNE5	615.537	-1.94386	0.53558	-3.62945	0.000284028	0.00396862
OAS1	4497.53	1.53297	0.422434	3.62889	0.000284644	0.00397091
TMTC2	1403.43	-1.02351	0.282086	-3.62838	0.000285206	0.00397091
PLCL1	293.089	-1.42044	0.391482	-3.62838	0.000285205	0.00397091
TESC	356.794	-2.60935	0.719175	-3.62826	0.000285337	0.00397091
NRN1	894.418	-2.84561	0.784259	-3.6284	0.00028518	0.00397091
ANXA1	57520.9	2.08821	0.575801	3.62662	0.000287152	0.00399165
CCL19	4128.62	-3.13044	0.863212	-3.6265	0.000287288	0.00399165
OTOA	29.0719	-2.20052	0.606837	-3.62622	0.000287605	0.00399285
ATP6V1E1	6529.45	0.991745	0.273524	3.6258	0.000288069	0.00399609
PLCXD3	14.3999	-5.71306	1.57579	-3.62553	0.000288374	0.00399713
ZNF154	43.2485	-2.03942	0.562595	-3.62503	0.000288932	0.00400166
PLEK2	2542.82	1.39754	0.385607	3.62426	0.000289793	0.00401039
ACTR3	14889.9	0.78977	0.218004	3.62273	0.000291514	0.00403098
INF2	4128.16	1.13136	0.312413	3.62137	0.000293047	0.00404895
IGSF9B	139.164	-3.90732	1.0796	-3.61923	0.000295484	0.00407937
SGMS1	1757.96	0.92834	0.256568	3.6183	0.00029655	0.00409083
LIMA1	9909.38	0.990776	0.273855	3.61789	0.000297015	0.00409399
FIGF	23.7476	-2.53083	0.699593	-3.61757	0.000297379	0.00409575
KLK10	3170.38	3.72607	1.03018	3.61691	0.000298136	0.00410292
FXYD5	3495.63	1.26807	0.350704	3.61577	0.000299456	0.00411782
FRMPD4	3.20635	3.95523	1.09402	3.61533	0.00029997	0.00412161
RBBP4	10424.7	-0.687585	0.190199	-3.61508	0.000300259	0.00412232
MNS1	353.585	-1.98693	0.549679	-3.61471	0.000300682	0.00412486
CAV2	3579.82	1.59192	0.440578	3.61325	0.000302379	0.00414373
RAB31	5729.52	1.43963	0.398445	3.61312	0.000302535	0.00414373
PCMTD2	2125.41	-0.937521	0.259525	-3.61245	0.000303315	0.00415113
KLRB1	316.268	-1.66091	0.459817	-3.61211	0.000303717	0.00415335
RUNDC3A	43.5009	2.72633	0.754895	3.61154	0.000304382	0.00415589
C4orf34	1641.35	1.39967	0.38754	3.61169	0.000304211	0.00415589
FAM49B	3921.66	0.892872	0.247277	3.61082	0.00030523	0.00416419
LPAR5	747.496	1.57421	0.436128	3.60952	0.000306769	0.0041819
IDUA	397.914	-1.07786	0.298683	-3.60871	0.000307726	0.00419165
SPRR2B	112.603	3.60563	0.999302	3.60815	0.000308387	0.00419736
SCN11A	15.4399	-3.3081	0.917209	-3.6067	0.000310112	0.00421752
ANXA5	12496.1	0.745808	0.206798	3.60645	0.000310411	0.00421828
CDKN2B	3771.46	1.28387	0.356104	3.60532	0.000311771	0.00423163
ELP2P	37.7739	-1.63266	0.45286	-3.60523	0.000311882	0.00423163
SPRR2A	20231.8	3.64739	1.01213	3.60367	0.000313753	0.0042537
P2RY8	922.511	-1.74662	0.484796	-3.60279	0.000314823	0.00426487
RASD2	611.775	-2.79756	0.776615	-3.60225	0.000315476	0.00427038
DSTN	11881.8	0.835675	0.232054	3.60121	0.000316734	0.00428356
APOE	12208.4	-2.25431	0.626016	-3.60104	0.000316944	0.00428356
BDKRB2	1285.18	2.23732	0.621407	3.60042	0.000317706	0.00428718
TMEM37	643.134	2.07589	0.576537	3.60061	0.000317468	0.00428718
PPP4C	4973.39	0.728329	0.202403	3.59841	0.000320167	0.00431703
CDK6	2141.86	1.63102	0.45351	3.59644	0.000322598	0.00433968
PSMA5	5452.95	0.733428	0.20393	3.59648	0.000322558	0.00433968
SPRN	228.351	-1.22285	0.340013	-3.59648	0.000322553	0.00433968
HTRA4	55.7574	-3.42614	0.952737	-3.5961	0.000323021	0.004342
DGKG	97.2846	2.35889	0.656079	3.59544	0.000323847	0.00434974
LPIN1	1643.83	-1.02096	0.284147	-3.59306	0.000326821	0.00438628
MED14	4832.29	0.875562	0.243999	3.58838	0.00033274	0.00446227
EFHA2	82.8279	-2.74833	0.766034	-3.58774	0.000333561	0.00446982
ARPC1A	5971.45	0.945018	0.263434	3.5873	0.00033412	0.0044704
LOC400752	42.4292	-1.79381	0.500021	-3.58746	0.000333913	0.0044704
SUN3	2.44696	4.44803	1.24018	3.58659	0.000335028	0.00447503
HERC6	2823.18	2.08013	0.580093	3.58586	0.000335967	0.00447503
IL13RA1	6062.57	0.951581	0.265373	3.58582	0.000336015	0.00447503
PWP1	2520.38	0.543568	0.151571	3.58622	0.000335505	0.00447503
VMAC	193.324	-1.1544	0.321922	-3.58594	0.00033586	0.00447503
LOC441666	57.3953	-4.14776	1.15651	-3.58644	0.000335228	0.00447503
FLJ13197	57.1583	-2.41818	0.674451	-3.58541	0.000336545	0.00447866
BCKDHB	639.598	-1.1834	0.330078	-3.5852	0.000336822	0.00447891
GCAT	609.805	-1.42735	0.398358	-3.58309	0.000339554	0.00450832
ADAMTS17	518.507	-2.03802	0.568771	-3.5832	0.000339416	0.00450832
PPP1CB	16674.9	0.724611	0.202247	3.5828	0.000339934	0.00450991
C19orf44	363.728	-1.10669	0.309077	-3.58062	0.000342784	0.00454425
BTBD10	2156.06	0.754003	0.2106	3.58027	0.000343243	0.00454685
DCST2	83.4434	-2.39429	0.668845	-3.57973	0.000343943	0.00455265
NDFIP2	3127.62	1.37964	0.385434	3.57944	0.000344333	0.00455434
FAM71E1	144.619	-1.76294	0.492551	-3.57919	0.000344655	0.00455512
SIK3	1869.5	0.835383	0.233572	3.57656	0.000348148	0.00459778
AUP1	5808.77	0.744193	0.208186	3.57465	0.000350698	0.00462089
ZNF230	340.181	-1.09606	0.306605	-3.57482	0.000350473	0.00462089
SPDYE7P	23.9622	-2.17199	0.607585	-3.5748	0.0003505	0.00462089
HMHA1	3768.79	-0.917252	0.256624	-3.5743	0.000351171	0.00462362
NRIP1	3318.15	1.12945	0.31604	3.57376	0.000351889	0.00462605
C12orf65	1524.31	-0.902445	0.252507	-3.57394	0.000351643	0.00462605
PI4K2A	2803.56	0.875087	0.244893	3.57335	0.000352445	0.00462984
STEAP4	1034.87	3.03081	0.849111	3.56939	0.000357814	0.00467387
CD58	854.802	0.945389	0.264848	3.56956	0.000357586	0.00467387
CTBP2	2546.95	0.887051	0.248428	3.57065	0.000356096	0.00467387
ATP6V1H	2612.31	0.793529	0.222321	3.56929	0.000357952	0.00467387
KLC4	975.321	-0.713138	0.199767	-3.56984	0.000357195	0.00467387
C22orf39	916.568	-0.781887	0.219012	-3.57007	0.000356891	0.00467387
CYFIP2	2152.82	-1.31501	0.368422	-3.5693	0.00035793	0.00467387
C21orf15	41.3693	-4.56907	1.27999	-3.56962	0.000357498	0.00467387
PRSS3	318.53	4.11788	1.15411	3.568	0.000359714	0.00469333
GSDMA	110.002	2.88664	0.80909	3.56775	0.000360053	0.00469423
ING5	1230.73	-1.23654	0.346781	-3.56575	0.000362812	0.00472664
POM121L10P	14.7033	-3.70107	1.03865	-3.56336	0.000366137	0.00476638
SRGAP3	951.013	-1.32978	0.373266	-3.56254	0.000367282	0.00477769
ZNF497	149.793	-1.42253	0.399361	-3.56201	0.000368027	0.00478379
SPRR2C	432.294	3.73382	1.04874	3.56028	0.000370464	0.00481187
LSM12	2981.4	0.522704	0.146941	3.55724	0.000374777	0.00486424
FXYD6	2277.24	-2.58715	0.727369	-3.55686	0.000375321	0.00486766
MST1	109.627	-2.05106	0.576709	-3.55649	0.000375836	0.0048707
TBC1D10C	978.851	-1.24934	0.351323	-3.55611	0.000376379	0.0048741
GPR125	1652.3	-1.58272	0.44516	-3.5554	0.000377407	0.00488241
SLC7A2	4127.87	-2.79381	0.785855	-3.55512	0.000377805	0.00488241
PTH2R	13.7681	-4.44692	1.25086	-3.55508	0.000377866	0.00488241
NINL	1239.8	-1.53212	0.431034	-3.55453	0.000378659	0.00488902
KIAA1324	1491.98	-3.34884	0.942418	-3.55345	0.000380206	0.00490534
LOC255167	181.04	-3.76693	1.06052	-3.55197	0.000382358	0.00492944
MERTK	1137.84	-1.82419	0.513785	-3.55048	0.000384526	0.00495002
MEX3A	544.129	-2.27012	0.639359	-3.55062	0.000384328	0.00495002
CLNS1A	4511.95	1.05446	0.297059	3.54966	0.000385733	0.00496187
MT1L	35.2026	2.03407	0.573287	3.54809	0.000388038	0.00498783
SLC6A16	63.6613	-1.86699	0.52627	-3.5476	0.000388758	0.00499339
TRAT1	252.435	-1.5844	0.446697	-3.54693	0.000389748	0.00500239
NRG4	10.8045	3.1398	0.8853	3.54659	0.000390246	0.00500416
FCRL4	110.375	-3.0741	0.86681	-3.54645	0.000390463	0.00500416
AGPAT9	162.205	1.48491	0.418911	3.54469	0.000393082	0.00503401
C10orf72	1797.14	-2.57265	0.725861	-3.54427	0.000393697	0.00503816
TNFSF10	20233.9	1.97028	0.556156	3.54267	0.0003961	0.00506144
CDC14A	441.615	-1.40182	0.39569	-3.54271	0.000396033	0.00506144
GRM5	7.78128	2.94169	0.830424	3.54239	0.000396517	0.00506304
CEP170	2157.08	-0.916577	0.258981	-3.53917	0.000401383	0.0051214
PARD3B	277.832	-2.24005	0.633083	-3.53832	0.000402674	0.0051341
SERPINB6	3224.12	1.27103	0.359283	3.53769	0.000403639	0.00514261
IFIT3	4088.24	1.90654	0.539041	3.53691	0.000404832	0.00515402
DHRS1	1798.11	1.4737	0.416727	3.53637	0.000405669	0.0051609
ZNF26	536.974	-1.03666	0.293249	-3.53509	0.000407635	0.0051821
SPDYE8P	66.9456	-1.45347	0.411233	-3.53442	0.00040867	0.00519146
FGFR2	3918.61	-1.47945	0.418848	-3.53219	0.000412127	0.00522771
EFCAB6	63.5604	-2.05159	0.580821	-3.53222	0.000412081	0.00522771
ZNF157	22.4214	-2.84503	0.805761	-3.53086	0.000414208	0.00525027
UBE2G1	4149.79	0.785744	0.22256	3.53047	0.000414818	0.00525416
ZNF790	156.452	-1.5391	0.436045	-3.52969	0.000416045	0.00526586
PLEK	3978.46	-1.50731	0.427185	-3.52846	0.00041798	0.00528649
GLIPR1	1327.84	1.07305	0.304322	3.52603	0.000421832	0.00533132
TRIM10	6.03711	3.411	0.96787	3.52423	0.000424714	0.00536383
SCO2	3097.28	1.00536	0.285396	3.52268	0.000427209	0.00539142
RASSF9	582.286	-1.785	0.506753	-3.52243	0.000427608	0.00539252
VAMP8	5356.99	0.957973	0.272048	3.52134	0.000429369	0.00540316
CD37	2331.99	-1.64166	0.466178	-3.52152	0.000429081	0.00540316
LOC284233	18.4006	-3.9187	1.11285	-3.52133	0.000429386	0.00540316
PITRM1	3633.25	0.895528	0.254482	3.51902	0.00043315	0.00544657
RHOC	9842.29	0.977635	0.277904	3.51789	0.000434993	0.00546578
C10orf105	85.9639	-1.83749	0.522555	-3.51635	0.000437518	0.00549353
ALOX12	302.779	2.80939	0.799076	3.5158	0.000438425	0.00550071
TSPAN32	71.4672	-1.76876	0.503115	-3.51562	0.000438724	0.00550071
LOXL2	2260.25	1.61383	0.459108	3.51514	0.000439518	0.00550668
CCT6A	11284.6	0.534875	0.152276	3.51255	0.000443832	0.00555671
DUOXA2	372.404	2.23471	0.636363	3.5117	0.000445257	0.0055625
MAN1B1	4309.3	0.705613	0.200922	3.51187	0.000444961	0.0055625
RFPL3S	16.3191	-3.00648	0.856051	-3.51203	0.0004447	0.0055625
CARD10	1465.57	1.96289	0.559236	3.50995	0.000448192	0.00559514
MTDH	8642.52	0.686238	0.195644	3.50758	0.000452197	0.00564108
ZNF200	614.276	0.553185	0.157739	3.50695	0.000453266	0.00565035
MYL6	29990.2	0.660046	0.188265	3.50595	0.000454979	0.00566355
CLU	16350.9	-2.89155	0.824724	-3.50608	0.000454755	0.00566355
CXCR1	25.4136	2.7441	0.783341	3.50307	0.000459936	0.00572115
TDRKH	640.408	-1.06926	0.305295	-3.50236	0.000461147	0.00573211
DMKN	2768	3.51514	1.0039	3.5015	0.000462654	0.00574672
IFI44	2286.36	1.76572	0.504358	3.50093	0.000463635	0.00575067
TXNDC16	1099.11	-1.05343	0.300883	-3.50112	0.000463315	0.00575067
ZNF397OS	845.648	-1.0005	0.285816	-3.5005	0.000464381	0.00575169
BACH2	482.915	-1.45073	0.414435	-3.50051	0.000464375	0.00575169
IFITM3	27298.5	1.77418	0.507449	3.49628	0.000471798	0.00581862
PES1	4344.16	0.657784	0.188109	3.49683	0.00047083	0.00581862
P4HTM	800.052	-1.28072	0.366301	-3.49637	0.000471632	0.00581862
LOC100286844	36.6723	-1.46271	0.418304	-3.49676	0.000470947	0.00581862
RAB39B	116.01	-1.56669	0.448085	-3.49642	0.000471553	0.00581862
LHFPL1	13.8065	-3.38035	0.966588	-3.4972	0.000470167	0.00581862
DVL1	2348.6	0.930147	0.266208	3.49407	0.000475723	0.00586285
CCT5	14169.6	0.624438	0.178807	3.49225	0.00047897	0.00589868
MYO16	37.3475	-2.57943	0.738734	-3.49169	0.000479974	0.00590685
C11orf63	125.045	1.38351	0.39643	3.48992	0.000483157	0.0059376
VPS25	2490.19	0.668766	0.191627	3.48994	0.000483124	0.0059376
ATP10D	2135.33	1.18292	0.338978	3.48968	0.0004836	0.00593882
ETV6	6212.73	-1.24029	0.355469	-3.48918	0.000484509	0.00594578
PLAU	7211.87	1.84739	0.529732	3.4874	0.000487743	0.00597279
VPS29	3207.81	0.577061	0.165467	3.48746	0.000487636	0.00597279
TAS2R14	15.3482	-2.06852	0.59311	-3.48759	0.000487401	0.00597279
C20orf96	340.874	-1.40687	0.403504	-3.48664	0.000489136	0.00598423
C20orf132	73.2737	-1.57024	0.4504	-3.48632	0.000489713	0.00598423
NFE2L3	6225.81	-1.718	0.492774	-3.48638	0.000489602	0.00598423
SRPK2	1940.42	0.762356	0.218756	3.48496	0.000492207	0.00601047
CXCR5	422.542	-2.58272	0.74152	-3.48301	0.000495815	0.00605027
TMED7	5170.49	0.680415	0.195407	3.48205	0.000497599	0.00606365
OGG1	774.687	-0.851457	0.244541	-3.48186	0.000497936	0.00606365
UNC119B	3218.06	-0.96733	0.277821	-3.48185	0.00049796	0.00606365
MYO1B	6660.49	1.54318	0.443275	3.48132	0.000498952	0.00607145
EIF4E	1352.95	0.855471	0.245804	3.48029	0.000500862	0.00609043
RPRM	77.617	-5.26779	1.51396	-3.47948	0.000502396	0.0061048
CYP4B1	537.035	-2.80194	0.805434	-3.4788	0.000503662	0.00611589
ALKBH3	783.939	0.619517	0.178209	3.47635	0.000508279	0.00616765
LOC92659	200.071	-1.82104	0.523882	-3.47605	0.000508859	0.00617037
EIF2AK3	2053.28	-0.749427	0.215642	-3.47533	0.000510219	0.00618085
RASSF4	2057.42	-1.34328	0.38653	-3.47522	0.000510437	0.00618085
IMPA2	3266.34	1.34482	0.387005	3.47495	0.000510957	0.00618283
SPRR2D	8028.35	3.61533	1.04067	3.47404	0.000512689	0.00619946
MACROD2	151.23	-2.56551	0.738606	-3.47346	0.0005138	0.00620857
MCFD2	4212.31	0.67171	0.193435	3.47254	0.000515555	0.00622544
FAM83A	3137.09	2.77862	0.800372	3.47166	0.000517249	0.00623287
PARP15	141.749	-2.03565	0.586317	-3.47193	0.000516738	0.00623287
SEC31B	317.893	-2.53801	0.731045	-3.47176	0.000517055	0.00623287
OGFRL1	1912.15	-1.40494	0.40473	-3.4713	0.000517949	0.00623697
OPLAH	1378.96	-1.49094	0.429562	-3.47085	0.000518822	0.00624315
PLA1A	201.77	-2.11521	0.609459	-3.47063	0.000519239	0.00624383
EYA2	3031.65	-2.14051	0.616809	-3.4703	0.000519879	0.00624719
RIC8B	820.249	-0.777406	0.224066	-3.46954	0.000521343	0.00626045
TNFSF8	130.432	-1.28061	0.369204	-3.46857	0.000523246	0.00627895
PSMD3	8976.71	0.561794	0.162037	3.46707	0.000526158	0.00630953
OCIAD2	1962.15	1.00694	0.290547	3.46566	0.000528938	0.00633641
LRP6	2173.87	-1.26127	0.363944	-3.46556	0.000529131	0.00633641
RTN4RL2	33.7678	1.93419	0.558295	3.46446	0.000531293	0.00635792
ATXN7L3	4407.88	0.380003	0.109725	3.46322	0.000533757	0.006383
MPDU1	3066.99	0.825813	0.238504	3.46247	0.000535242	0.00639193
NUMB	3541.23	0.595617	0.172016	3.46257	0.000535045	0.00639193
C1orf68	7.08978	3.74592	1.08233	3.46096	0.000538247	0.00641524
KIAA0146	3203.52	-1.14882	0.33193	-3.46102	0.000538123	0.00641524
FAM117A	1623.94	-1.58046	0.456657	-3.46093	0.000538303	0.00641524
AKNA	4602.18	-1.07173	0.309702	-3.4605	0.000539169	0.00642115
EPHA7	228.746	-4.40932	1.27454	-3.45953	0.000541122	0.00643998
LOC285033	107.021	-0.785283	0.227162	-3.45692	0.000546381	0.00649811
RNF11	5117.34	0.940409	0.272175	3.45516	0.00054996	0.0065362
TXNDC17	2934.16	1.23987	0.35889	3.45475	0.00055081	0.00654181
TES	3737.75	0.753418	0.218215	3.45264	0.000555129	0.0065886
CNNM3	1897.31	-0.64361	0.186452	-3.45187	0.000556718	0.00660293
ITGB5	6259.24	1.57667	0.456821	3.4514	0.000557683	0.00660803
TSG101	3287.82	0.677134	0.196197	3.45129	0.000557909	0.00660803
DIRC2	1373.42	1.14414	0.331719	3.44912	0.000562422	0.00665262
MAP2K3	3073.78	0.748938	0.21714	3.44911	0.000562441	0.00665262
TLR6	318.221	-1.79643	0.520873	-3.44887	0.00056293	0.00665386
RAB21	3258.66	0.494154	0.143293	3.44855	0.000563598	0.00665721
RASGRP2	386.082	-1.89068	0.548516	-3.4469	0.000567064	0.0066936
MEIS1	1683.82	-1.07634	0.312304	-3.44645	0.000568011	0.00670021
MALL	7481.46	1.60235	0.465001	3.44592	0.000569128	0.00670883
RUNDC2C	65.5559	-2.07526	0.602275	-3.44571	0.000569568	0.00670945
PNMA1	1461.07	0.612976	0.177909	3.44544	0.000570137	0.0067116
ZDHHC1	288.004	1.05693	0.306786	3.44517	0.000570703	0.00671161
MED6	1152.64	0.705747	0.204857	3.44507	0.000570913	0.00671161
RRAGC	1194.94	0.798505	0.231797	3.44484	0.000571397	0.00671275
LZTFL1	978.842	-1.0751	0.312154	-3.44412	0.000572921	0.0067261
BST2	10516.6	1.10175	0.319976	3.44322	0.000574831	0.00674395
MRPL14	2200.51	0.853968	0.248039	3.44288	0.00057555	0.00674495
TSHR	30.2608	-2.5019	0.726701	-3.44281	0.000575693	0.00674495
HYAL1	387.898	2.02327	0.587761	3.44233	0.000576728	0.00675251
SCML4	211.674	-1.5465	0.449303	-3.44201	0.000577411	0.00675595
RABGGTA	1860.98	0.88808	0.258128	3.44046	0.000580718	0.00679005
CDON	788.381	-2.22506	0.646819	-3.44	0.000581714	0.00679712
POU3F1	145.812	1.90203	0.553042	3.43921	0.000583405	0.00679855
SIGMAR1	4646.17	0.969151	0.281791	3.43926	0.000583315	0.00679855
IGSF9	4974.06	-1.40774	0.409284	-3.43951	0.000582773	0.00679855
FRZB	517.568	-2.25844	0.656601	-3.4396	0.000582574	0.00679855
HES2	2266.3	1.72249	0.500983	3.43821	0.000585571	0.0068192
CSNK1A1L	63.2487	1.27751	0.371682	3.43709	0.000587994	0.00683823
ZNF132	178.431	-1.57293	0.457632	-3.43711	0.000587955	0.00683823
FMO9P	19.2851	4.33066	1.26032	3.43616	0.000590027	0.00685728
BTN2A2	1414.99	-1.35071	0.39314	-3.4357	0.000591016	0.00686417
PNKD	2908.47	-1.13434	0.330219	-3.43513	0.000592281	0.00687426
CEP192	2538.24	-1.15641	0.33668	-3.43475	0.000593101	0.00687918
DNAJC4	1227.66	-0.782424	0.227857	-3.43383	0.000595112	0.00689788
HCCS	1696.53	0.742614	0.216319	3.43296	0.000597023	0.00691542
PLA2G6	793.143	-1.32606	0.386345	-3.43231	0.000598466	0.0069275
PPIA	11504.5	0.625903	0.182367	3.43211	0.000598895	0.00692785
CHADL	222.052	-1.29007	0.376014	-3.43091	0.000601549	0.00695391
TACR2	114.031	-1.98418	0.578588	-3.42935	0.000605022	0.0069894
STAMBP	1869.17	0.503771	0.14695	3.42818	0.000607653	0.00701512
F3	2988.43	1.85984	0.542595	3.42767	0.000608779	0.00701877
PPP1R3F	333.93	-0.982487	0.286624	-3.4278	0.000608504	0.00701877
HOMER3	1246.78	1.17372	0.342488	3.42706	0.000610164	0.00702733
POLD4	2589.17	0.821389	0.239683	3.42698	0.000610332	0.00702733
LOC100131691	57.1232	-1.40339	0.409581	-3.42639	0.000611653	0.00703787
PRSS36	277.119	-1.42387	0.415624	-3.42586	0.000612861	0.00704709
CHMP1A	5674.95	0.982682	0.286891	3.42528	0.000614158	0.00705587
PSEN1	4485.66	0.578921	0.16902	3.42516	0.000614439	0.00705587
RBX1	2546.47	0.66573	0.194384	3.42482	0.000615198	0.00705992
ADAM17	2220.57	0.696288	0.203335	3.42434	0.000616305	0.00706794
ADD2	141.882	2.95363	0.862846	3.42313	0.000619051	0.00709474
FAM126A	1493.18	1.10234	0.322105	3.4223	0.000620944	0.00711174
PTGS1	1714.67	2.01622	0.589299	3.42138	0.00062304	0.00713104
SLC38A4	78.3105	2.53206	0.740122	3.42114	0.000623591	0.00713264
NLRX1	1440.18	1.00743	0.294541	3.42033	0.000625455	0.00714924
ZNF37A	1205.38	-0.809044	0.23658	-3.41975	0.000626788	0.00715975
CLIC1	17359.2	0.7908	0.231419	3.41718	0.000632736	0.00722294
ALDH6A1	684.372	-1.01349	0.296604	-3.41698	0.000633192	0.00722339
PSAPL1	163.746	-5.54254	1.62228	-3.4165	0.000634314	0.00723143
C14orf119	2563.81	0.769025	0.225143	3.41572	0.000636148	0.00724757
MFSD5	2161.17	0.745443	0.218253	3.41549	0.000636663	0.00724781
LOC100130557	76.2304	-1.7503	0.51248	-3.41535	0.000637005	0.00724781
ZNF331	796.926	-1.02174	0.299187	-3.41506	0.000637685	0.00725079
IKZF4	698.914	-0.690656	0.202256	-3.41476	0.000638381	0.00725136
NFAM1	1295.14	-1.36101	0.398576	-3.41468	0.000638572	0.00725136
LOC344967	53.5606	1.26888	0.3717	3.41372	0.000640818	0.00727211
CLCC1	1758.87	-0.618378	0.181156	-3.41351	0.000641312	0.00727295
PANX1	1398.26	1.07523	0.315029	3.4131	0.000642281	0.0072768
ZNF251	901.08	-1.49523	0.438097	-3.41301	0.00064249	0.0072768
IQCC	316.739	-0.949671	0.278281	-3.41263	0.000643397	0.00728232
MN1	727.697	2.02489	0.593512	3.41171	0.000645576	0.00729745
SGPP2	1373.53	-1.36889	0.401225	-3.41178	0.000645396	0.00729745
ZNF837	131.586	-1.53482	0.44991	-3.41138	0.000646339	0.00730131
MC1R	170.803	1.46947	0.430799	3.41104	0.000647154	0.00730576
TSC22D2	1462.65	1.02921	0.301753	3.41078	0.000647778	0.00730805
SERP1	8872.85	0.667357	0.195707	3.40999	0.000649662	0.00732454
GJB6	4204.31	3.54706	1.04076	3.40815	0.000654048	0.00736104
NOD2	533.644	1.13817	0.333961	3.4081	0.000654173	0.00736104
STX17	2294.95	0.531335	0.155898	3.40822	0.00065387	0.00736104
ZNF498	1242.74	-0.662779	0.194486	-3.40786	0.000654756	0.00736282
GOLGA5	2418.14	0.68272	0.200376	3.4072	0.000656341	0.00737586
PRSS22	1067.91	1.87939	0.551707	3.4065	0.000658007	0.0073898
KIFC3	1471.26	1.48091	0.434775	3.40615	0.000658859	0.00739
TMEM132C	11.09	-5.33046	1.56495	-3.40614	0.000658878	0.00739
SUSD1	555.573	0.97704	0.287118	3.40292	0.000666699	0.00746539
SYDE2	136.082	-1.87491	0.550958	-3.40301	0.000666481	0.00746539
GRIA4	6.12676	-4.47028	1.31369	-3.40284	0.000666891	0.00746539
POLR3G	282.214	1.34351	0.394848	3.40259	0.000667494	0.00746732
COL2A1	20.4359	2.96673	0.872023	3.40213	0.000668639	0.00747531
PASK	1134.35	-1.24799	0.366959	-3.40089	0.000671661	0.00750426
CCL20	5166.13	-2.48136	0.730168	-3.39834	0.000677963	0.00756979
RAB38	1075.92	2.18398	0.642755	3.39784	0.000679195	0.00757293
LOC253724	23.3544	-1.2568	0.369865	-3.398	0.000678812	0.00757293
SLCO5A1	90.4243	-2.1282	0.626366	-3.3977	0.000679555	0.00757293
SLCO1B3	121.722	4.4747	1.31744	3.39651	0.0006825	0.00758969
BCL9L	5027.71	1.03519	0.304785	3.39646	0.000682628	0.00758969
TPBG	2961.91	1.02218	0.300977	3.39621	0.000683247	0.00758969
FDPSL2A	41.0049	-1.78382	0.525174	-3.39663	0.000682217	0.00758969
IRF4	1342.64	-1.89553	0.558109	-3.39634	0.000682947	0.00758969
MMADHC	4355.38	0.537501	0.158303	3.39539	0.000685309	0.00760772
UBE2E3	2162.59	0.65954	0.194319	3.39411	0.000688514	0.00763647
PRR12	4414.99	-0.802388	0.236441	-3.3936	0.000689803	0.00763647
KDM3A	5083.63	-0.871973	0.256918	-3.39397	0.000688864	0.00763647
MARCKSL1	7078.61	-1.18433	0.349002	-3.39348	0.0006901	0.00763647
ABCA17P	396.174	-2.39596	0.706042	-3.39351	0.000690029	0.00763647
BCL2L13	3704.27	0.65327	0.192543	3.39285	0.000691696	0.00764436
COL9A2	2322.8	-2.82428	0.8324	-3.39294	0.000691466	0.00764436
GORAB	873.23	-0.99508	0.293374	-3.39185	0.000694227	0.00766745
ZNF207	9504.52	0.385658	0.113713	3.3915	0.000695113	0.00766747
C21orf81	4.15581	-4.6341	1.36634	-3.39163	0.000694789	0.00766747
IL1F5	1101.42	2.95283	0.871012	3.39011	0.000698634	0.0077014
RASAL3	1223.37	-1.12932	0.333169	-3.38964	0.000699843	0.00770983
EGR2	1301.25	-2.14394	0.632651	-3.38881	0.000701968	0.00772833
ZNF226	630.247	-0.994508	0.293497	-3.38848	0.000702812	0.00773272
CHORDC1	1025.11	1.0878	0.321179	3.38688	0.000706911	0.00776973
PDXP	784.181	-0.764597	0.225756	-3.38682	0.000707073	0.00776973
RAB6C	215.758	0.945722	0.279317	3.38583	0.000709621	0.00779279
UBE2NL	47.4686	0.768825	0.227111	3.38523	0.000711181	0.00780499
LOC100190938	154.467	-2.19238	0.647839	-3.38415	0.000713993	0.00783089
KSR1	3089.32	-1.29173	0.381868	-3.38266	0.000717883	0.00786858
STAP1	125.245	-2.25508	0.666766	-3.38211	0.000719316	0.00787931
DIAPH1	13745.2	0.629255	0.186083	3.38158	0.000720714	0.00788964
ARRDC2	2423.44	-1.29259	0.382273	-3.38132	0.000721391	0.00789206
ZYX	10006.4	0.806777	0.238718	3.37962	0.000725865	0.007936
PHLDA2	943.585	1.61002	0.476462	3.37911	0.000727211	0.00794244
ANXA2P2	31127.2	1.06174	0.314228	3.37888	0.000727828	0.00794244
C6orf52	24.7617	-2.74948	0.813722	-3.37889	0.000727782	0.00794244
TJP2	6706.28	0.957332	0.283416	3.37784	0.000730582	0.00796748
EGFL7	467.195	1.483	0.439116	3.37723	0.000732199	0.00798009
ABLIM1	9456.31	1.71408	0.507832	3.37528	0.000737398	0.00803171
MCART6	63.6054	-1.41311	0.418768	-3.37445	0.000739643	0.0080511
HTR1D	14.2241	2.17535	0.644835	3.3735	0.000742192	0.00806872
ZMPSTE24	3348.41	0.610185	0.180869	3.37362	0.000741861	0.00806872
REEP2	175.715	-2.12199	0.629143	-3.37283	0.000744006	0.00808338
TMEM54	4459.27	1.09609	0.324995	3.37263	0.000744546	0.00808417
GGA2	10855.9	-1.17115	0.34732	-3.37197	0.000746334	0.00809851
ARPC3	7446.52	0.605763	0.179673	3.37148	0.000747658	0.00810781
CHIC2	714.268	0.779743	0.231322	3.37081	0.000749469	0.00812237
VPS26A	3851.54	0.642749	0.190698	3.3705	0.000750309	0.00812639
VWA1	2276.89	1.18996	0.353114	3.3699	0.000751968	0.00812661
FURIN	6733.66	0.943484	0.279982	3.36981	0.000752204	0.00812661
EXTL3	3681	0.871798	0.258701	3.36991	0.000751937	0.00812661
LIFR	2966.99	-2.29873	0.682069	-3.37024	0.000751034	0.00812661
SERPINB8	1800.29	0.879786	0.261109	3.36942	0.000753252	0.00813287
KIAA1908	237.425	-1.1422	0.339022	-3.36911	0.000754101	0.00813365
PPM1L	404.742	-1.66366	0.493807	-3.36906	0.000754263	0.00813365
ADRA1B	62.7196	-3.23646	0.961035	-3.36768	0.000758025	0.00816915
SSPO	29.595	-2.84482	0.844964	-3.36679	0.000760481	0.00819052
FHL2	3151.05	1.77697	0.527839	3.3665	0.000761289	0.00819413
NTRK2	13562.7	-2.43095	0.722143	-3.36631	0.000761824	0.0081948
KRT80	4698.89	2.43368	0.72302	3.36599	0.000762689	0.00819769
LGALS3BP	28740.6	1.23558	0.367091	3.36587	0.000763038	0.00819769
LOC339674	24.6672	-2.55709	0.7599	-3.36503	0.000765348	0.00821742
C17orf28	498.384	-1.51474	0.450295	-3.36388	0.00076856	0.00824329
RNF207	757.991	-1.81895	0.540768	-3.36365	0.000769184	0.00824329
IGFALS	23.8758	-3.24304	0.964135	-3.36368	0.000769104	0.00824329
ASMTL	2196.44	-1.10959	0.329935	-3.36304	0.00077088	0.00825358
POU2F2	636.257	-1.86422	0.554337	-3.36297	0.000771095	0.00825358
C1orf203	119.081	-1.09163	0.324696	-3.362	0.000773804	0.00827746
ACOXL	18.9948	-2.03405	0.605135	-3.36131	0.000775735	0.008293
CALB1	235.926	4.03813	1.20202	3.35946	0.000780948	0.00833592
DNAJC27	284.823	-0.735312	0.218868	-3.35962	0.000780493	0.00833592
ZNF853	283.121	-1.95174	0.580982	-3.35937	0.000781192	0.00833592
RYR3	746.259	-3.28272	0.977273	-3.35906	0.000782078	0.00834024
TSNAXIP1	23.2258	-2.03115	0.604758	-3.35862	0.000783325	0.00834051
FGF2	1016.23	-2.38107	0.708959	-3.35854	0.000783546	0.00834051
PPM1H	603.915	-2.43386	0.724676	-3.35855	0.000783518	0.00834051
PIM1	3754.03	1.36653	0.407157	3.35627	0.000790014	0.00839905
ASPSCR1	1095.87	-0.826189	0.246154	-3.35638	0.000789687	0.00839905
PTGFRN	11953.9	1.19727	0.356849	3.35513	0.000793291	0.00842871
GDI2	13762.5	0.69644	0.207625	3.35431	0.000795623	0.00844635
ZSCAN18	706.341	-2.30879	0.688326	-3.35421	0.000795925	0.00844635
SENP7	978.832	-0.992953	0.296143	-3.35295	0.000799562	0.00847976
VSNL1	1888.86	2.07968	0.620323	3.35257	0.000800642	0.00848085
EIF1AX	3548.77	0.873629	0.260598	3.3524	0.000801132	0.00848085
GYPC	992.376	-1.44112	0.429875	-3.35241	0.000801113	0.00848085
TSHZ1	2053.78	-1.0643	0.3175	-3.35212	0.000801956	0.00848439
TAGLN2	50470.6	0.666351	0.198841	3.35117	0.000804709	0.00850813
KCNMA1	962.881	-1.96642	0.586814	-3.35101	0.000805181	0.00850813
PARD6A	148.226	-1.39351	0.415888	-3.35068	0.000806141	0.00851309
RNPEP	3621.86	0.896595	0.267667	3.34966	0.000809107	0.00853921
YARS	6755.8	0.642381	0.191929	3.34697	0.000817004	0.00860684
ITGB1BP1	1840.89	0.640503	0.191362	3.34708	0.000816685	0.00860684
TMSB15A	148.364	-2.44749	0.731241	-3.34704	0.000816803	0.00860684
TMPRSS13	1225.42	1.60896	0.480832	3.3462	0.000819271	0.00862548
PAEP	6.91284	4.19603	1.25423	3.34551	0.00082132	0.0086418
POP1	794.568	0.981856	0.293664	3.34346	0.000827403	0.00870053
CDK3	545.713	-1.7917	0.53607	-3.34229	0.000830892	0.00873192
CCR3	7.42087	2.24539	0.671977	3.34147	0.000833347	0.00874925
LRRC8E	1055.76	1.65446	0.49514	3.34141	0.00083355	0.00874925
ZNF185	10113.8	1.67042	0.499958	3.34111	0.000834437	0.00875326
ZNF75A	763.116	-1.05334	0.315325	-3.34048	0.000836325	0.00876776
CD151	7358.64	1.21439	0.36363	3.33964	0.000838862	0.00878905
UGT1A7	197.768	-4.05205	1.21377	-3.3384	0.00084263	0.00882319
LYL1	262.606	-1.18988	0.356502	-3.33766	0.000844885	0.00884146
ENAH	6285.63	1.37577	0.412273	3.33703	0.00084678	0.00884352
EML2	2609.8	0.686317	0.205654	3.33724	0.000846158	0.00884352
RHOH	781.532	-1.09476	0.328076	-3.33692	0.000847122	0.00884352
PKD1	4612.38	-1.10515	0.331161	-3.33721	0.000846252	0.00884352
NMI	2161.29	0.869376	0.260567	3.33647	0.000848481	0.00885238
LRP11	2362	1.12604	0.337535	3.33608	0.000849701	0.00885978
NOM1	1281.49	-0.669624	0.200823	-3.33439	0.000854858	0.00890285
RHBDL3	713.162	-2.53476	0.760175	-3.33444	0.000854706	0.00890285
IRS1	1507.46	1.7259	0.517813	3.33306	0.000858976	0.00893756
SDK1	3058.03	-1.21201	0.363641	-3.33298	0.000859222	0.00893756
C2orf52	13.9969	-1.7878	0.536443	-3.33269	0.000860108	0.00894141
SEMA3B	223.78	1.86167	0.55867	3.33232	0.000861264	0.00894446
TRO	337.729	-2.53817	0.761696	-3.33226	0.000861433	0.00894446
ZNF573	38.8495	-1.93244	0.580017	-3.33169	0.000863196	0.0089574
C1orf116	2618.7	2.32305	0.697613	3.33	0.000868471	0.0089962
PHIP	5290.07	-0.80284	0.241094	-3.32999	0.000868491	0.0089962
SOX2	5873.09	-1.55821	0.467918	-3.3301	0.000868138	0.0089962
EFTUD2	7246.66	0.535086	0.160715	3.32941	0.000870296	0.00900951
CYP2W1	128.174	-4.1773	1.25596	-3.32599	0.000881047	0.00911537
LTB	1580.53	-1.58512	0.476653	-3.32553	0.000882519	0.00912515
BATF2	705.36	2.12929	0.640576	3.32403	0.00088726	0.00916871
PROCR	567.947	1.78046	0.535788	3.32307	0.000890313	0.00919477
SLC16A1	5193.89	1.60434	0.482867	3.32252	0.000892077	0.00920751
KITLG	4539.19	-1.18688	0.357263	-3.32215	0.000893261	0.00921424
CUL7	1912.79	-0.811037	0.244145	-3.32195	0.000893902	0.00921538
DNAJB4	711.097	0.772992	0.232705	3.32176	0.000894501	0.00921607
CAPN1	22362.5	0.856003	0.257767	3.32084	0.00089747	0.00924117
FAM120C	1408.05	-1.1639	0.350506	-3.32062	0.000898165	0.00924283
SFRS14	2799.06	-1.20892	0.364334	-3.31816	0.000906126	0.00930824
SLAMF6	901.295	-1.34307	0.404784	-3.31799	0.000906663	0.00930824
LOC678655	586.048	-1.57826	0.475668	-3.31799	0.000906667	0.00930824
SERINC4	14.8666	-2.18067	0.657175	-3.31825	0.000905821	0.00930824
H2AFJ	1677.71	1.48333	0.447121	3.31751	0.00090824	0.00931336
DCAF16	1984.79	-0.916347	0.276203	-3.31766	0.000907764	0.00931336
RIN3	1644.26	1.09271	0.329415	3.3171	0.000909559	0.00932067
RAB2A	2452.78	0.675167	0.20355	3.31696	0.000910028	0.00932067
C3orf47	72.6365	-1.85458	0.559239	-3.31626	0.000912322	0.00933865
ACOT11	837.299	1.63032	0.491715	3.31557	0.000914555	0.00935598
POLR2F	1525.88	0.718909	0.216868	3.31496	0.000916557	0.00937093
CXCL5	116.149	3.3163	1.00084	3.31351	0.000921317	0.00941214
ACTR10	2064.69	0.700598	0.211443	3.31341	0.000921674	0.00941214
C9orf89	1041.8	1.13028	0.341176	3.31289	0.000923388	0.00941855
DPY19L3	615.644	-0.874712	0.264031	-3.31291	0.0009233	0.00941855
REEP5	5809.7	0.579278	0.174878	3.31246	0.000924778	0.00942719
C10orf58	5679.8	1.30946	0.395336	3.31227	0.00092541	0.00942809
TSPAN5	448.345	1.5198	0.458929	3.31163	0.000927547	0.00943363
CCNK	2904.49	0.858197	0.259147	3.31162	0.000927586	0.00943363
CYP3A7	7.08046	-5.39819	1.63003	-3.31172	0.000927242	0.00943363
SNRK	2274.73	0.844312	0.255009	3.31091	0.000929915	0.00944623
PTMA	55285.2	-0.966767	0.291993	-3.31092	0.000929882	0.00944623
AKT1	7753.89	0.626117	0.189244	3.30851	0.000937929	0.00952207
IQCD	59.1585	-1.4873	0.449563	-3.30832	0.000938563	0.00952293
NELL1	4.63011	3.3587	1.01547	3.30754	0.000941196	0.0095403
GPD1	45.9811	-2.50136	0.756273	-3.30749	0.000941376	0.0095403
NEDD8	4141.71	0.606703	0.183449	3.3072	0.000942351	0.0095446
ZNF622	1481.45	0.641285	0.193978	3.30597	0.000946467	0.0095807
CAPN2	13237.9	0.990605	0.29967	3.30565	0.000947562	0.00958618
CRTAM	306.034	-1.77435	0.536792	-3.30547	0.000948161	0.00958665
VSIG10L	813.494	2.24093	0.678481	3.30286	0.000957032	0.00967071
AZI1	1226.82	-1.04142	0.315426	-3.30161	0.000961299	0.00970817
SORBS2	681.557	-2.47167	0.748853	-3.30061	0.000964764	0.00973749
PPP1R12B	3263.4	-1.60198	0.485465	-3.29987	0.000967281	0.00975366
THNSL2	454.717	-2.28341	0.691982	-3.29981	0.000967491	0.00975366
NCF1B	165.404	-1.69395	0.513569	-3.29839	0.000972403	0.0097918
NCRNA00176	75.9379	-2.0069	0.608421	-3.29854	0.000971906	0.0097918
PDZD8	1090.16	0.979046	0.296849	3.29812	0.000973329	0.00979543
SLC24A1	529.517	-0.744921	0.225898	-3.29761	0.000975126	0.00980783
C15orf28	6.37602	-3.79319	1.15038	-3.29734	0.000976068	0.00981161
THAP8	315.392	-1.18844	0.360498	-3.29665	0.000978454	0.00982989
C12orf42	8.55695	-2.9329	0.889852	-3.29594	0.000980938	0.00984914
PEX16	1082.25	0.751684	0.228117	3.29517	0.000983627	0.00987042
C17orf91	308.773	1.21192	0.368019	3.29309	0.000990912	0.00992882
C2CD4B	97.4997	-2.12984	0.646773	-3.29302	0.000991164	0.00992882
GABBR2	19.9791	-4.15178	1.26073	-3.29315	0.000990707	0.00992882
AIM1L	1125.6	1.6944	0.5146	3.29266	0.000992435	0.00993008
SIRPG	652.188	-1.15454	0.350624	-3.2928	0.000991936	0.00993008
LOC284749	41.0111	-2.53007	0.768552	-3.29199	0.000994796	0.00994796
EFCAB4A	167.008	-1.81132	0.550305	-3.29148	0.000996627	0.00996052
KIAA0748	258.254	-1.3398	0.407176	-3.29045	0.00100026	0.0099911
CPSF2	4133.46	0.696692	0.211939	3.28723	0.00101177	0.0100997
AHI1	633.464	-0.876728	0.266719	-3.28709	0.0010123	0.0100997
CD83	1832.65	-1.16956	0.355858	-3.28657	0.00101414	0.0101122
C10orf114	35.2687	1.4141	0.430491	3.28486	0.00102034	0.0101624
GRAP2	384.877	-1.37653	0.419044	-3.28493	0.00102008	0.0101624
ESPNL	30.6632	-2.60635	0.793518	-3.28455	0.00102146	0.0101677
C17orf57	83.581	-1.29484	0.39437	-3.28331	0.00102594	0.0102064
LOC401010	256.741	0.721691	0.219817	3.28315	0.00102656	0.0102067
LOC648740	26.6508	-2.28876	0.69738	-3.28194	0.00103094	0.0102444
HLA-F	8363.51	1.32097	0.40272	3.28012	0.00103762	0.0103049
LYRM7	1128.64	-0.950205	0.289714	-3.2798	0.00103881	0.0103108
PPP2R2D	1428.94	0.748079	0.228162	3.27872	0.00104278	0.0103384
MAPKAP1	4550.76	0.439473	0.134037	3.27874	0.00104273	0.0103384
PPIC	2179.2	1.30512	0.398235	3.27727	0.00104816	0.0103698
ETF1	9768.21	0.707757	0.215953	3.27736	0.00104781	0.0103698
RGL4	87.9987	-1.31335	0.400752	-3.27722	0.00104834	0.0103698
ZNF541	864.343	-2.59282	0.791069	-3.27762	0.00104687	0.0103698
EHD4	3554.49	1.00347	0.306302	3.2761	0.00105251	0.0104034
FAM175B	1265.56	0.548404	0.167406	3.27589	0.00105329	0.0104034
ETV1	738.835	-1.79579	0.548195	-3.27582	0.00105354	0.0104034
AQP3	33592.1	2.30174	0.70277	3.27524	0.00105571	0.0104189
C11orf51	1081.39	1.00382	0.306621	3.27381	0.00106109	0.010466
ASRGL1	594.254	-1.87788	0.573683	-3.27337	0.00106273	0.0104763
KNDC1	18.2647	3.46029	1.05717	3.27318	0.00106346	0.0104775
CENPV	309.531	-2.33771	0.714259	-3.27291	0.00106446	0.0104814
SRRM3	275.257	2.31014	0.705923	3.2725	0.00106599	0.0104906
PSMB1	8689.1	0.826935	0.252741	3.27187	0.0010684	0.0105083
S100A14	15321.1	1.64102	0.501587	3.27165	0.00106921	0.0105103
SNAI2	2239.76	1.22847	0.375521	3.27136	0.0010703	0.010515
RAB1B	11881.8	0.656542	0.200847	3.26887	0.00107979	0.0105962
SETDB2	699.471	-0.615857	0.188397	-3.26893	0.00107956	0.0105962
STX6	4192.23	0.600007	0.183573	3.26849	0.00108121	0.0106024
SEMA6C	288.649	-1.6113	0.492996	-3.26838	0.00108164	0.0106024
TMBIM6	39881.4	0.714032	0.218495	3.26795	0.00108328	0.0106065
ZNF529	595.965	-1.15348	0.352964	-3.26797	0.00108321	0.0106065
MST1P2	146.263	-2.32869	0.712645	-3.26767	0.00108435	0.010611
C10orf99	2030.11	3.02932	0.927217	3.26711	0.00108652	0.0106202
PQLC2	817.336	0.68911	0.210919	3.26717	0.00108628	0.0106202
NNMT	1347.4	1.47021	0.450081	3.26654	0.00108869	0.0106354
GYLTL1B	949.105	2.15847	0.661096	3.26498	0.00109472	0.0106883
GALNT3	1718.28	1.14586	0.351024	3.26435	0.00109717	0.0107062
CLPX	1904.34	0.640641	0.196291	3.26373	0.00109957	0.0107236
IL1RAP	2831.61	1.40059	0.429207	3.26321	0.00110157	0.010737
LOC728323	55.181	-1.19666	0.366956	-3.26106	0.00110998	0.0108121
PKIA	944.646	-1.75595	0.538483	-3.26092	0.00111052	0.0108121
CLK4	1248.61	-1.47732	0.453087	-3.26057	0.0011119	0.0108195
CTSL1	3706.6	1.54842	0.474919	3.26038	0.00111262	0.0108204
CD160	61.4795	-2.26206	0.693997	-3.25946	0.00111624	0.0108496
FAM153B	9.7025	-3.98898	1.22388	-3.25928	0.00111695	0.0108504
NIPA2	2609.65	0.548164	0.168256	3.25791	0.00112235	0.0108906
CD48	1743.8	-1.32193	0.405752	-3.25799	0.00112206	0.0108906
SLC12A8	662.163	2.12914	0.65372	3.25697	0.0011261	0.0109209
EML1	432.573	1.58795	0.487664	3.25624	0.00112899	0.0109428
PNMAL2	313.77	-2.38531	0.732792	-3.2551	0.00113353	0.0109807
C4orf10	766.716	1.13854	0.349837	3.2545	0.00113592	0.0109855
ANXA2	39420.2	1.04891	0.322266	3.2548	0.0011347	0.0109855
TMSB10	41418.6	1.00663	0.309301	3.25454	0.00113576	0.0109855
USP21	1240.58	-0.457221	0.140515	-3.25389	0.00113837	0.0110029
XRCC4	428.501	0.678877	0.208652	3.25364	0.00113936	0.0110037
TNKS	3535.75	-0.850741	0.261481	-3.25355	0.00113971	0.0110037
FRMD4B	1934.6	1.13873	0.350019	3.25334	0.00114057	0.0110058
IDH3A	3382.22	0.823262	0.253064	3.25317	0.00114125	0.0110063
METAP2	5148.33	0.483797	0.14873	3.25285	0.00114255	0.0110127
IKZF3	492.817	-1.81193	0.557139	-3.25221	0.00114512	0.0110313
PLGLB2	71.5865	-1.46596	0.450852	-3.25154	0.00114781	0.0110511
HPS6	1460.62	0.939247	0.288917	3.25093	0.00115029	0.0110612
RPS6KA4	4075.85	0.90266	0.277654	3.25102	0.00114992	0.0110612
C2orf29	2377.75	0.581246	0.178801	3.25081	0.00115078	0.0110612
ACCN3	34.5194	-2.26969	0.698409	-3.2498	0.00115486	0.0110943
MAPK1	8847.77	0.612773	0.188611	3.24887	0.00115864	0.0111183
C17orf107	170.163	-1.2653	0.389447	-3.24897	0.00115825	0.0111183
SLPI	8116.75	2.24063	0.689887	3.24782	0.00116292	0.0111532
EHMT2	3877.39	-0.657334	0.202462	-3.2467	0.00116753	0.0111789
CLASP1	4686.76	-0.7748	0.238638	-3.24677	0.00116725	0.0111789
RIMKLA	87.022	-2.93325	0.903387	-3.24695	0.00116649	0.0111789
LRRCC1	1687.78	-1.10102	0.339211	-3.24583	0.00117111	0.0112069
ADCY5	181.499	-2.9722	0.916101	-3.2444	0.00117699	0.0112571
HMSD	123.12	-2.22883	0.687158	-3.24355	0.0011805	0.0112844
RAD23B	13453.7	0.656812	0.202539	3.24289	0.00118325	0.0112982
BIN2	955.161	-1.13495	0.349981	-3.24289	0.00118325	0.0112982
TBCD	5378.09	-0.86856	0.26789	-3.24223	0.001186	0.0113131
SNORD116-20	6.77427	-3.37065	1.03962	-3.2422	0.00118612	0.0113131
KIAA1875	88.2662	-2.5353	0.782104	-3.24165	0.00118841	0.0113288
LMAN1	13603.2	-0.756598	0.233463	-3.24076	0.00119211	0.0113578
GPT	125.383	-2.29149	0.707225	-3.24011	0.00119483	0.0113775
DTX3L	10333.1	1.12407	0.347107	3.23839	0.00120208	0.0114402
DHRS2	207.521	3.10045	0.957733	3.23728	0.00120675	0.011477
OGDHL	305.517	-3.24026	1.00096	-3.23716	0.00120727	0.011477
C21orf2	826.538	-0.981631	0.303306	-3.23644	0.00121029	0.0114869
LRRC2	32.2921	-1.71788	0.530779	-3.23652	0.00120996	0.0114869
ADH7	4399.07	-2.50138	0.772826	-3.23666	0.00120937	0.0114869
DRAP1	3660.63	0.718605	0.222101	3.23549	0.00121432	0.0115125
FOXRED2	6225.89	-1.15732	0.357678	-3.23564	0.00121372	0.0115125
ABI1	5087.6	0.725817	0.224378	3.23479	0.0012173	0.0115344
MAMDC4	667.63	-2.51703	0.778182	-3.2345	0.00121858	0.0115402
CNTLN	1093.41	-0.928526	0.287085	-3.23432	0.00121931	0.0115408
RAP2B	4822.34	0.930645	0.28778	3.23388	0.00122122	0.0115526
ZNF454	22.2841	-2.76253	0.854449	-3.23311	0.0012245	0.0115773
REN	21.5405	-4.12289	1.27532	-3.23282	0.00122574	0.0115828
ZDHHC12	2896.69	0.893855	0.276536	3.23233	0.00122784	0.0115963
FAM83G	2231.66	1.50381	0.465386	3.23132	0.00123221	0.0116312
FSTL4	1298.87	-2.47874	0.767385	-3.23011	0.00123741	0.0116739
HERC3	1356.9	0.849611	0.263118	3.22901	0.00124221	0.0117129
SH2B1	2257.12	-0.802591	0.248598	-3.22847	0.00124453	0.0117248
IGJ	23809.7	-2.40554	0.745117	-3.2284	0.00124483	0.0117248
ACVR1	1524.02	0.927328	0.287283	3.22792	0.00124693	0.0117382
GPN1	2419.09	0.635738	0.196985	3.22734	0.00124949	0.0117559
PLA2G2D	1218.42	-3.04585	0.944126	-3.2261	0.00125489	0.0118003
HIVEP1	4747.96	-1.14601	0.355306	-3.22541	0.00125792	0.0118224
ZNF211	427.575	-1.1622	0.360388	-3.22485	0.00126037	0.011839
C16orf89	16.0371	-3.26312	1.01199	-3.22444	0.00126219	0.0118497
ZNF781	14.2415	-2.18324	0.677181	-3.22401	0.0012641	0.0118612
HSPA4	7963.9	0.688402	0.213569	3.22332	0.00126712	0.0118831
PAQR9	4.08401	3.97205	1.23239	3.22304	0.0012684	0.0118886
CNKSR2	30.0683	-3.1287	0.970851	-3.22264	0.00127015	0.0118987
GBP5	5998.37	1.97815	0.614402	3.21963	0.00128357	0.0120178
SOHLH2	22.4888	4.07657	1.26643	3.21895	0.0012866	0.0120333
MYCBP	1682.23	0.633728	0.196865	3.2191	0.00128592	0.0120333
SARM1	565.761	-1.52953	0.475215	-3.2186	0.00128819	0.0120416
ZNF222	135.559	-0.923618	0.287008	-3.2181	0.00129045	0.0120562
ALS2CL	1083	1.49841	0.465746	3.21722	0.00129438	0.0120799
MTMR15	1461.37	-0.743696	0.231156	-3.21729	0.00129406	0.0120799
BARX2	551.435	2.97516	0.92484	3.21694	0.00129564	0.0120825
TLR10	397.458	-2.22973	0.693139	-3.21685	0.00129605	0.0120825
LRRC8C	1542	0.720866	0.224109	3.21658	0.00129729	0.0120876
COBL	258.951	2.61878	0.8144	3.21559	0.00130176	0.0121146
METTL7A	2468.99	-1.45089	0.45122	-3.21548	0.00130228	0.0121146
C1orf213	113.881	-1.71876	0.534509	-3.21559	0.00130178	0.0121146
NAPRT1	4131.14	1.35501	0.421458	3.21506	0.00130415	0.0121205
ZNF354A	705.751	-0.919993	0.286154	-3.21503	0.00130432	0.0121205
LUZP6	10877.5	0.953798	0.296778	3.21384	0.0013097	0.012164
TMPRSS11F	174.276	2.68051	0.834318	3.21281	0.00131442	0.0121883
THBD	5348.38	2.06217	0.64185	3.21286	0.00131419	0.0121883
ANKRD57	3571.78	1.10717	0.344582	3.21308	0.00131319	0.0121883
GARS	5908.68	0.718227	0.223574	3.21248	0.00131595	0.0121959
PGBD2	408.966	-0.711944	0.221714	-3.21109	0.00132235	0.0122487
ENO2	3394.06	-1.38332	0.430913	-3.21021	0.00132639	0.0122796
COX4NB	1083.36	0.756968	0.235827	3.20985	0.00132806	0.0122884
ZFP3	764.428	-1.08211	0.337181	-3.20928	0.00133066	0.012306
EPHB3	2676.38	2.3892	0.744645	3.20851	0.00133427	0.0123327
NIP7	1560.51	0.878267	0.273756	3.20821	0.00133562	0.0123387
MPND	1068.23	-0.734549	0.229043	-3.20703	0.00134114	0.012383
FAM92B	14.7417	-2.68403	0.836979	-3.2068	0.00134219	0.0123861
WASL	3205.04	0.660263	0.205913	3.20651	0.00134355	0.0123884
NRL	80.1913	-1.04892	0.327146	-3.20629	0.00134457	0.0123884
CREBZF	2498.09	-1.3751	0.428858	-3.20642	0.00134396	0.0123884
DKK1	397.339	3.47985	1.08543	3.20598	0.00134604	0.0123952
PIK3R3	3843.23	-1.01209	0.315893	-3.2039	0.0013558	0.0124785
MYO15B	781.133	-2.12522	0.663472	-3.20318	0.00135921	0.0125033
EIF4H	12912.5	0.418379	0.130721	3.20055	0.00137166	0.0126111
HSDL2	2766.02	0.812261	0.25396	3.19839	0.00138199	0.0126926
CEP250	3528.49	-1.06687	0.333561	-3.19843	0.00138179	0.0126926
C9orf30	1054.15	1.01229	0.316516	3.19823	0.00138272	0.0126926
DSC2	18541.9	1.79151	0.560213	3.1979	0.00138431	0.0127005
SNRPN	2066.82	-1.23106	0.385095	-3.19676	0.00138983	0.0127444
CHD3	12488.5	-0.81026	0.253509	-3.19618	0.00139261	0.0127631
MTA3	1460.68	0.587361	0.183806	3.19555	0.00139563	0.0127841
UPB1	329.438	-2.57273	0.805298	-3.19476	0.00139947	0.0128125
ACAP1	1282.97	-1.07216	0.335652	-3.19425	0.00140195	0.0128284
LRRN2	155.903	2.43975	0.763964	3.19354	0.00140539	0.0128463
HSF4	185.364	-1.8949	0.593352	-3.19355	0.00140533	0.0128463
RNF2	1184.89	0.626486	0.196196	3.19316	0.00140723	0.0128496
GPR62	19.3252	-2.0664	0.647124	-3.1932	0.00140707	0.0128496
C7orf28A	2280.05	0.668539	0.209384	3.19289	0.00140856	0.0128548
DGKE	508.901	-0.991776	0.310635	-3.19274	0.00140929	0.0128548
MAPK10	251.873	-2.73054	0.8554	-3.19212	0.00141231	0.0128756
NECAB3	756.757	-1.22264	0.38306	-3.19177	0.00141405	0.0128847
APOC1	2643.4	-2.2151	0.694075	-3.19144	0.00141567	0.0128927
TAS2R19	3.1393	-4.21264	1.32049	-3.19021	0.00142168	0.0129406
C1orf228	32.5355	-1.80642	0.566437	-3.18909	0.00142721	0.0129842
GDPD2	250.293	5.0667	1.58935	3.18791	0.00143305	0.0130305
ITFG2	1031.38	-1.12054	0.35152	-3.18771	0.00143402	0.0130325
LOC100128191	694.447	-0.782134	0.24549	-3.18601	0.00144249	0.0130959
GNG3	7.77101	-2.4462	0.767796	-3.18601	0.00144251	0.0130959
S100A2	33815.4	1.78277	0.559663	3.18544	0.00144534	0.0131147
IKBKE	2462.76	-1.06078	0.333057	-3.18497	0.00144769	0.0131292
RAB6A	7762.58	0.704762	0.22131	3.18451	0.00145	0.0131295
SEPSECS	788.789	-0.760901	0.238935	-3.18455	0.0014498	0.0131295
SHISA7	14.9492	-2.84702	0.893997	-3.1846	0.00144955	0.0131295
SLAMF1	377.979	-1.262	0.396333	-3.18419	0.00145158	0.013137
TCEB3	3343.87	0.667615	0.209782	3.18243	0.00146046	0.0132043
JRK	1342.83	-1.19458	0.37537	-3.18241	0.00146054	0.0132043
LTA	170.322	-1.59379	0.500986	-3.1813	0.00146614	0.013248
HS3ST2	54.6489	-2.51927	0.792022	-3.18081	0.00146866	0.0132638
LOC440925	36.3502	-2.76069	0.868058	-3.18031	0.0014712	0.0132798
KLK7	741.1	4.0762	1.28197	3.17963	0.00147463	0.013297
NLRC3	811.385	-1.18312	0.372088	-3.17969	0.00147431	0.013297
IL16	2447.94	-1.31827	0.414643	-3.17928	0.00147642	0.0133062
LYPD5	1278.78	1.40015	0.44044	3.17897	0.00147797	0.0133132
TTC28	1074.88	-1.28611	0.404618	-3.17858	0.00147998	0.0133244
GNB3	38.9625	-1.72039	0.541337	-3.17803	0.00148277	0.0133427
TLR1	1034.64	-1.20904	0.380487	-3.1776	0.001485	0.0133489
TTTY14	10.2562	-4.0898	1.28702	-3.17773	0.00148435	0.0133489
FAH	904.339	0.95746	0.301393	3.17678	0.00148919	0.0133657
EBNA1BP2	3142.96	0.593606	0.186845	3.17699	0.00148812	0.0133657
CPT1C	470.302	-2.42264	0.762607	-3.17679	0.00148915	0.0133657
D4S234E	578.14	2.5367	0.798613	3.17638	0.00149126	0.0133705
ADCY2	148.504	-3.26408	1.02758	-3.17648	0.00149076	0.0133705
FBXO43	144.768	-1.67654	0.527986	-3.17536	0.00149651	0.0133967
LOC100132832	25.8224	-1.85056	0.582773	-3.17544	0.00149609	0.0133967
CPT1B	813.196	-1.86689	0.587895	-3.17555	0.00149555	0.0133967
BLOC1S2	2207.89	0.780259	0.245771	3.17473	0.00149974	0.0134188
CASR	9.03619	-3.34807	1.05487	-3.17391	0.00150402	0.0134501
TGFB1	5041.27	0.856143	0.269821	3.173	0.00150873	0.0134714
IL34	620.014	-1.45083	0.457229	-3.17309	0.00150824	0.0134714
KIAA0754	288.764	-1.74046	0.548486	-3.17321	0.00150763	0.0134714
EAF1	2036.75	0.849938	0.267907	3.17251	0.00151128	0.0134872
C5orf56	312.343	-1.01241	0.319152	-3.1722	0.00151288	0.0134946
IPCEF1	513.51	-1.39489	0.439748	-3.17201	0.00151387	0.0134964
MYOM1	72.7477	-1.51906	0.478945	-3.17167	0.00151567	0.0135055
MTMR11	433.602	1.04358	0.329187	3.17017	0.00152348	0.0135681
TMED3	3870.69	1.01302	0.319567	3.16998	0.0015245	0.0135689
ITPK1	2886.59	0.764542	0.241191	3.16986	0.00152513	0.0135689
VPS4A	3877.38	0.706223	0.22282	3.16947	0.00152717	0.0135801
ABHD6	640.114	1.59072	0.501967	3.16897	0.00152982	0.0135967
TRIM45	338.769	-1.3726	0.433224	-3.16833	0.00153318	0.0136196
KLHL30	18.3974	1.98038	0.625192	3.16763	0.00153685	0.0136451
UBQLN1	9619.23	0.584542	0.184599	3.16655	0.00154258	0.013689
RIPK3	497.99	1.25561	0.39659	3.16603	0.00154537	0.0137068
C1orf104	102.636	-1.58362	0.50032	-3.16521	0.00154973	0.0137384
TRIM21	1811.22	0.933995	0.295182	3.16413	0.00155545	0.0137821
ADAMTS15	80.1101	2.73914	0.865846	3.16354	0.00155864	0.0137962
CLDN16	58.1863	-1.74027	0.550081	-3.16366	0.00155799	0.0137962
KIF5C	110.609	-1.32788	0.419789	-3.16321	0.0015604	0.0138047
PTPRCAP	2158.75	-1.26962	0.401407	-3.16291	0.00156198	0.0138102
IL1R2	9048.73	-3.62381	1.14576	-3.1628	0.00156261	0.0138102
LOC728723	26.4447	-1.83668	0.580741	-3.16264	0.00156343	0.0138105
SHC1	6065.81	0.934715	0.295605	3.16204	0.00156669	0.0138293
GRM2	25.2004	-1.65847	0.524508	-3.16195	0.00156716	0.0138293
DYNC1I2	2042.59	0.629948	0.199239	3.16177	0.00156814	0.0138309
SCAMP1	2573.61	0.593368	0.187698	3.16129	0.0015707	0.0138432
TMCO1	3816.46	0.550062	0.174003	3.16121	0.00157113	0.0138432
UBE2R2	4463.49	0.615072	0.19458	3.16102	0.00157216	0.0138452
DYRK1A	5573.04	-0.520572	0.16472	-3.16033	0.00157589	0.013871
MUL1	2012.88	1.06952	0.338466	3.15991	0.00157819	0.0138842
ZNF785	525.06	-1.44492	0.457436	-3.15874	0.00158453	0.0139329
OTOP2	4.29901	2.57758	0.816241	3.15787	0.00158927	0.0139534
STIM1	4854.43	0.749968	0.237472	3.15813	0.00158787	0.0139534
PSMA3	4347.05	0.741063	0.234666	3.15795	0.00158885	0.0139534
EIF3B	10664	0.596806	0.189057	3.15675	0.0015954	0.013993
ISM2	180.302	-3.0401	0.96302	-3.15684	0.0015949	0.013993
BDNFOS	114.754	-1.5463	0.489884	-3.15647	0.00159692	0.0139993
UBE2E2	789.338	1.24788	0.395382	3.15614	0.00159871	0.0140056
FLJ42627	70.9119	-1.4011	0.443944	-3.15604	0.00159926	0.0140056
LEF1	727.556	-1.40537	0.445322	-3.15585	0.00160032	0.0140078
C2orf77	184.166	-1.84354	0.584198	-3.15567	0.0016013	0.0140094
LAD1	13902.6	1.23392	0.391111	3.15491	0.00160547	0.0140317
NCKAP1	8518.91	0.822208	0.260605	3.155	0.00160499	0.0140317
HKR1	1052.2	-1.05706	0.335123	-3.15425	0.00160909	0.0140562
ATL3	1862.96	1.01357	0.321379	3.15382	0.0016115	0.0140702
PLAUR	2311.24	1.2457	0.395074	3.15307	0.00161562	0.0140919
KRBA2	120.978	-1.06439	0.337567	-3.15311	0.00161541	0.0140919
CCDC85C	3300.94	1.13135	0.358927	3.15202	0.00162145	0.0141357
GGT3P	63.1817	2.1394	0.678933	3.15112	0.00162645	0.0141722
CD6	1631.22	-1.07444	0.341026	-3.15059	0.0016294	0.0141907
PAX5	205.276	-2.6742	0.848994	-3.14985	0.00163353	0.0142196
MRPS17	605.136	0.732028	0.232473	3.14887	0.001639	0.0142601
SDCBP2	1643.02	1.73215	0.550194	3.14825	0.00164249	0.0142833
PNKP	1949.38	-0.836821	0.266013	-3.14579	0.0016564	0.014397
FAM178A	2009.08	-0.772362	0.245546	-3.14549	0.00165808	0.0143998
LDHC	85.9759	-2.40034	0.763119	-3.14544	0.00165839	0.0143998
IL27RA	4451.1	-1.63621	0.520215	-3.14526	0.00165938	0.0144012
[truncated: 15,688 more rows]

## Sheet: S5
Category	Term	Count	%	PValue	Genes	List Total	Pop Hits	Pop Total	Fold Enrichment	Bonferroni	Benjamini	FDR
KEGG_PATHWAY	hsa01100:Metabolic pathways	375	40.8497	5.1203e-115	PNMT, CDA, CMAS, PGAP1, PANK3, ACSM3, GLDC, ACSM1, ACSM5, ENO1, GBA3, ENO2, ENO3, IL4I1, NDST1, PNP, SCP2, TDO2, LIPG, NAMPT, ATP6V1E1, SEPHS2, XYLB, ALG8, ATP6V1G1, ST6GAL1, ATP6V0E1, GLCE, MCCC1, ALG5, ALG2, TALDO1, ACSL5, ACSL4, ACSL3, UPB1, INPP4A, CYP27A1, INPP4B, WBSCR17, MTAP, MTHFD2, HMBS, CYP2E1, LAP3, IDO2, PI4K2A, CDS1, MTMR1, GCDH, TSTA3, LIPT1, MTMR2, MTMR3, SDSL, ADH7, PLA2G6, LIAS,…	681	1149	6109	2.92775	1.4388e-112	1.44392e-112	1.02406e-112
KEGG_PATHWAY	hsa04910:Insulin signaling pathway	60	6.53595	8.05633e-24	GSK3B, IRS1, CALML6, PDE3B, PRKAG1, ARAF, CBLC, PRKAG2, CALML3, PYGM, IRS2, PIK3CB, PYGL, SLC2A4, HK2, PTPRF, PIK3CG, HK1, IKBKB, LIPE, PPP1CC, FLOT2, AKT1, HRAS, PRKAB2, MAP2K1, TSC2, PHKA2, PPP1R3C, PPP1R3B, PRKAR1A, HKDC1, RAPGEF1, SOS1, CRK, PRKAA2, SHC1, PIK3R3, ACACB, PRKCZ, MAPK9, SOCS1, PHKG1, PRKAR2B, MKNK2, EIF4EBP1, MAPK1, PCK1, SH2B2, MAPK3, PCK2, INSR, PHKB, PPP1CA, MAPK10, G6PC3, RP…	681	129	6109	4.17239	2.26383e-21	1.13594e-21	8.05633e-22
KEGG_PATHWAY	hsa01130:Biosynthesis of antibiotics	74	8.061	7.06158e-22	GLDC, OGDHL, ENO1, ENO2, PFAS, ENO3, HK2, HK1, ALDH2, DBT, PGM3, PGM2, ACADM, DLAT, ACAA1, AASS, IDH3A, ARG2, ADSL, PGAM1, BCKDHB, PGAM2, AMPD1, TALDO1, SDHC, BPGM, SDHD, SDHB, NME1, HADHB, ACLY, HADHA, NME6, PCCA, HKDC1, RGN, ALDOC, MVD, ALDOB, BCAT1, BCAT2, PCYOX1, GCDH, IDI1, ISYNA1, FH, AK1, DLST, UAP1, HMGCR, SDSL, PAPSS2, PAPSS1, LDHC, LDHA, UGP2, AMDHD2, PGK1, ASL, ACSS1, PCK1, PRODH, FDFT…	681	201	6109	3.30262	1.9843e-19	6.63788e-20	4.70772e-20
KEGG_PATHWAY	hsa04070:Phosphatidylinositol signaling system	41	4.46623	4.17233e-15	IPPK, DGKG, CDS1, MTMR1, MTMR2, DGKE, MTMR3, DGKD, DGKB, CALML6, DGKA, PIK3R3, CALML3, PIK3CB, MTMR4, PIK3CG, MTMR7, INPP5A, IMPA1, IMPA2, PPIP5K2, INPP5D, PLCG2, PIP5K1B, PIP4K2B, PLCG1, PIP4K2C, CDIPT, ITPK1, INPP4A, ITPKC, INPP4B, PIKFYVE, PLCB3, ITPKA, PLCD3, CALM1, PLCB2, PI4K2A, PLCD1, DGKH	681	94	6109	3.91272	1.1855e-12	2.94149e-13	2.08617e-13
KEGG_PATHWAY	hsa01200:Carbon metabolism	41	4.46623	1.02195e-12	FH, H6PD, GLDC, DLST, OGDHL, GPT, ENO1, SDSL, ENO2, ENO3, HK2, HK1, MCEE, ME1, PGK1, ME3, DLAT, ACADM, ACSS1, IDH3A, GPT2, PGAM1, IDH2, PGAM2, GOT2, TALDO1, SDHC, SDHD, SDHB, RPIA, HADHA, GLUD1, ALDH6A1, SUCLA2, PCCA, HKDC1, RGN, OGDH, ALDOC, ALDOB, PFKP	681	108	6109	3.40552	2.87171e-10	5.76379e-11	4.08779e-11
KEGG_PATHWAY	hsa00562:Inositol phosphate metabolism	32	3.48584	1.5043e-12	IPPK, MTMR1, MTMR2, ISYNA1, MTMR3, PIK3CB, MTMR4, PIK3CG, MTMR7, INPP5A, IMPA1, IMPA2, INPP5D, PLCG2, PIP5K1B, PIP4K2B, PLCG1, PIP4K2C, CDIPT, MIOX, ITPK1, INPP4A, ITPKC, INPP4B, PIKFYVE, PLCB3, ALDH6A1, ITPKA, PLCD3, PLCB2, PI4K2A, PLCD1	681	70	6109	4.10086	4.22723e-10	7.07021e-11	5.01433e-11
KEGG_PATHWAY	hsa00230:Purine metabolism	52	5.66449	3.36323e-12	GUCY1B3, PDE3B, NUDT5, PFAS, PNP, GUK1, PDE4B, PGM2, ENPP4, NUDT16, PDE8B, GUCY1A3, ADSL, ENTPD2, ENTPD4, PDE4C, AMPD1, ENTPD8, NME1, APRT, NME6, POLR1B, PDE5A, CANT1, GUCY2D, AK1, ADCY2, NT5C2, FHIT, ADCY7, PAPSS2, ADCY6, PAPSS1, CECR1, POLD4, NT5E, POLD1, POLR2C, POLD2, PDE6D, POLR2F, PDE6B, NT5M, XDH, POLR2L, PDE6G, PDE2A, ADCY10, IMPDH1, POLR3D, POLR3G, POLR3H	681	166	6109	2.81008	9.45059e-10	1.3549e-10	9.60922e-11
KEGG_PATHWAY	hsa04931:Insulin resistance	38	4.13943	2.14204e-11	GSK3B, SLC27A1, PRKAA2, IRS1, PRKAG1, PRKAG2, PIK3R3, PYGM, IRS2, PYGL, PIK3CB, SLC2A4, PRKCZ, ACACB, PTPRF, PIK3CG, IKBKB, MAPK9, PPP1CC, AKT1, CD36, PCK1, PCK2, PRKAB2, INSR, PRKCD, NR1H3, TNFRSF1A, PPP1CA, MAPK10, IL6, G6PC3, PPP1R3C, RPS6KB1, PPP1R3B, RPS6KB2, SLC27A6, SLC27A4	681	103	6109	3.30955	6.01911e-09	7.55067e-10	5.35509e-10
KEGG_PATHWAY	hsa00564:Glycerophospholipid metabolism	35	3.81264	2.83168e-11	DGKG, CDS1, ACHE, DGKE, DGKD, DGKB, DGKA, LPCAT1, PLA2G6, LCLAT1, AGPAT2, AGPAT3, PLD2, AGPAT4, PGS1, GPAT2, CDIPT, LYPLA2, LYPLA1, PLA2G2D, PCYT2, PCYT1A, PNPLA7, CHKA, PLA2G4C, MBOAT1, MBOAT2, ETNK2, GPD1, LPCAT2, CHPT1, PNPLA6, LPIN1, LPIN2, DGKH	681	90	6109	3.48858	7.95702e-09	8.87259e-10	6.29262e-10
KEGG_PATHWAY	hsa00010:Glycolysis / Gluconeogenesis	27	2.94118	9.98164e-10	ENO1, ADH7, ENO2, ENO3, HK2, ADH6, HK1, LDHC, ALDH3B2, LDHA, ALDH2, PGK1, PGM2, DLAT, PCK1, ACSS1, PCK2, PGAM1, PGAM2, BPGM, ALDH3A1, ALDH1A3, G6PC3, HKDC1, ALDOC, ALDOB, PFKP	681	64	6109	3.78449	2.80484e-07	2.81482e-08	1.99633e-08
KEGG_PATHWAY	hsa05231:Choline metabolism in cancer	33	3.59477	3.23359e-09	DGKG, DGKE, DGKD, SLC44A4, SLC44A1, DGKB, DGKA, PDGFB, PIK3R3, PIK3CB, HIF1A, PIK3CG, PLD2, MAPK9, EIF4EBP1, AKT1, MAPK1, PIP5K1B, PLCG1, HRAS, MAPK3, LYPLA1, MAP2K1, PCYT1A, CHKA, PLA2G4C, TSC2, MAPK10, RPS6KB1, RPS6KB2, CHPT1, SOS1, DGKH	681	95	6109	3.11611	9.08637e-07	8.28974e-08	5.87925e-08
KEGG_PATHWAY	hsa03320:PPAR signaling pathway	26	2.83224	1.16764e-08	SLC27A1, ILK, LPL, RXRA, SCP2, UBC, ACADM, CD36, ACAA1, PCK1, PCK2, MMP1, SCD5, NR1H3, ACSL5, ACSL4, ACSL3, CPT1C, CYP27A1, FABP3, FABP5, ACOX1, SLC27A6, ACSBG1, PPARD, SLC27A4	681	66	6109	3.53389	3.28106e-06	2.74395e-07	1.94607e-07
KEGG_PATHWAY	hsa00520:Amino sugar and nucleotide sugar metabolism	21	2.28758	3.43554e-08	TSTA3, CMAS, HEXB, PMM2, UAP1, RENBP, HK2, HK1, CYB5R1, GALE, UGP2, GNPDA1, CYB5R3, GNPDA2, HKDC1, AMDHD2, PGM3, GNPNAT1, PGM2, CYB5RL, FUK	681	47	6109	4.00815	9.65382e-06	7.45247e-07	5.28544e-07
KEGG_PATHWAY	hsa00601:Glycosphingolipid biosynthesis - lacto and neolacto series	15	1.63399	5.4416e-08	B4GALT2, B4GALT1, ST8SIA1, B3GALT5, FUT2, FUT1, FUT4, B3GNT5, B3GALT2, B3GNT4, B3GNT3, GCNT2, B3GNT2, ST3GAL6, ST3GAL3	681	25	6109	5.38238	1.52908e-05	1.03361e-06	7.33053e-07
KEGG_PATHWAY	hsa04066:HIF-1 signaling pathway	30	3.26797	5.4979e-08	CDKN1A, CDKN1B, SERPINE1, PIK3R3, ENO1, PIK3CB, ENO2, HIF1A, ENO3, HK2, PIK3CG, HK1, MKNK2, PLCG2, EIF4EBP1, AKT1, HMOX1, MAPK1, VHL, PLCG1, MAPK3, PDK1, MAP2K1, NOS2, INSR, IL6, RPS6KB1, HKDC1, RPS6KB2, BCL2	681	90	6109	2.99021	1.5449e-05	1.03361e-06	7.33053e-07
KEGG_PATHWAY	hsa00510:N-Glycan biosynthesis	21	2.28758	8.0101e-08	B4GALT2, DPAGT1, ALG8, ST6GAL1, B4GALT1, ALG5, ALG14, ALG2, ALG12, DOLK, DDOST, MGAT4C, DPM2, MAN2A2, DAD1, MAN2A1, DOLPP1, MGAT4A, MAN1C1, MGAT3, MAN1B1	681	49	6109	3.84456	2.25081e-05	1.41178e-06	1.00126e-06
KEGG_PATHWAY	hsa01230:Biosynthesis of amino acids	24	2.61438	3.68561e-07	ARG2, GPT2, PGAM1, PGAM2, GOT2, IDH2, PYCR1, TALDO1, MTR, GPT, ENO1, SDSL, ENO2, ENO3, RPIA, CTH, PGK1, ALDOC, ASL, ALDOB, BCAT1, PFKP, BCAT2, IDH3A	681	67	6109	3.21336	0.00010356	6.11378e-06	4.33601e-06
KEGG_PATHWAY	hsa04920:Adipocytokine signaling pathway	24	2.61438	4.99551e-07	PRKAB2, PRKAA2, IRS1, PRKAG1, ACSL5, PRKAG2, ACSL4, IRS2, ACSL3, SLC2A4, CPT1C, ADIPOR1, ACACB, TNFRSF1A, MAPK10, IKBKB, MAPK9, G6PC3, RXRA, AKT1, ACSBG1, CD36, PCK1, PCK2	681	68	6109	3.16611	0.000140364	7.8263e-06	5.55056e-06
KEGG_PATHWAY	hsa00561:Glycerolipid metabolism	21	2.28758	7.46532e-07	DGKG, DGKE, DGAT2, DGKD, AGK, DGKB, DGKA, MBOAT1, MBOAT2, LPL, LCLAT1, AGPAT2, AGPAT3, AGPAT4, ALDH2, LIPG, GPAT2, LPIN1, LPIN2, MGLL, DGKH	681	55	6109	3.42515	0.000209754	1.10801e-05	7.85823e-06
KEGG_PATHWAY	hsa04922:Glucagon signaling pathway	28	3.05011	2.58139e-06	PFKFB1, PRKAA2, CALML6, PDE3B, PRKAG1, PRKAG2, PYGM, CALML3, ADCY2, PYGL, ACACB, LDHC, LDHA, PHKG1, AKT1, PCK1, PCK2, PRKAB2, PGAM1, PGAM2, PHKB, CPT1C, PHKA2, SIRT1, PLCB3, G6PC3, CALM1, PLCB2	681	95	6109	2.64398	0.000725109	3.63976e-05	2.58139e-05
KEGG_PATHWAY	hsa00410:beta-Alanine metabolism	14	1.52505	4.47027e-06	SMOX, GAD1, UPB1, CNDP1, SRM, CNDP2, HADHA, ALDH3A1, ALDH1A3, ALDH3B2, ALDH6A1, ALDH2, DPYD, ACADM	681	29	6109	4.33065	0.00125536	5.73008e-05	4.06388e-05
KEGG_PATHWAY	hsa00020:Citrate cycle (TCA cycle)	14	1.52505	4.47027e-06	FH, IDH2, DLST, OGDHL, SDHC, SDHD, SDHB, ACLY, SUCLA2, OGDH, DLAT, PCK1, PCK2, IDH3A	681	29	6109	4.33065	0.00125536	5.73008e-05	4.06388e-05
KEGG_PATHWAY	hsa04930:Type II diabetes mellitus	18	1.96078	5.53792e-06	IRS1, INSR, PRKCD, PIK3R3, IRS2, PIK3CB, SLC2A4, PRKCZ, PIK3CG, HK2, HK1, MAPK10, IKBKB, MAPK9, SOCS1, HKDC1, MAPK1, MAPK3	681	47	6109	3.43556	0.00155495	6.78997e-05	4.81558e-05
KEGG_PATHWAY	hsa04012:ErbB signaling pathway	25	2.72331	1.05124e-05	GSK3B, CDKN1A, CDKN1B, SHC1, ARAF, CBLC, PIK3R3, TGFA, PIK3CB, PIK3CG, MAPK9, MYC, PLCG2, EIF4EBP1, AKT1, MAPK1, PLCG1, HRAS, MAPK3, MAP2K1, MAPK10, RPS6KB1, RPS6KB2, SOS1, CRK	681	85	6109	2.63842	0.00294963	0.00012352	8.7603e-05
KEGG_PATHWAY	hsa04152:AMPK signaling pathway	31	3.37691	1.27207e-05	PFKFB2, PFKFB1, PRKAA2, IRS1, PRKAG1, PRKAG2, PIK3R3, IRS2, HMGCR, PIK3CB, SLC2A4, ADIPOR1, ACACB, PIK3CG, PPP2CB, LIPE, EIF4EBP1, AKT1, CD36, PCK1, PCK2, PRKAB2, INSR, SCD5, TSC2, CPT1C, SIRT1, G6PC3, RPS6KB1, RPS6KB2, PFKP	681	120	6109	2.31741	0.00356816	0.000143489	0.000101766
BIOCARTA	h_ghPathway:Growth Hormone Signaling Pathway	12	1.30719	1.48135e-05	MAP2K1, SOCS1, SHC1, IRS1, INSR, MAPK1, SLC2A4, PLCG1, SOS1, HRAS, PIK3CG, MAPK3	151	27	1565	4.60633	0.00335705	0.00336267	0.00314047
KEGG_PATHWAY	hsa04932:Non-alcoholic fatty liver disease (NAFLD)	34	3.7037	2.10512e-05	GSK3B, PRKAA2, IRS1, NDUFA12, PRKAG1, PRKAG2, PIK3R3, IRS2, UQCR10, PIK3CB, ADIPOR1, PIK3CG, IKBKB, MAPK9, CASP7, RXRA, AKT1, NDUFA8, PRKAB2, INSR, NR1H3, NDUFC2, SDHC, SDHD, SDHB, TNFRSF1A, MAPK10, COX7A2L, IL6, NDUFS8, UQCRQ, IL1B, NDUFS1, CYP2E1	681	141	6109	2.16313	0.00589798	0.000225885	0.000160202
KEGG_PATHWAY	hsa00240:Pyrimidine metabolism	26	2.83224	2.16273e-05	CDA, DTYMK, CANT1, NT5C2, TYMP, POLD4, NT5E, PNP, POLD1, POLR2C, POLD2, POLR2F, NT5M, UPP1, POLR2L, ENTPD4, ENTPD8, UPB1, NME1, NME6, POLR1B, POLR3D, DPYD, POLR3G, POLR3H, UMPS	681	94	6109	2.48124	0.0060589	0.000225885	0.000160202
KEGG_PATHWAY	hsa00350:Tyrosine metabolism	14	1.52505	2.4693e-05	PNMT, GOT2, DBH, COMT, ADH7, FAH, ADH6, GSTZ1, IL4I1, ALDH3A1, ALDH1A3, ALDH3B2, TH, AOX1	681	33	6109	3.80572	0.0069148	0.00023765	0.000168546
KEGG_PATHWAY	hsa00280:Valine, leucine and isoleucine degradation	17	1.85185	2.5282e-05	BCKDHB, MCCC1, HADHB, IL4I1, HMGCL, HADHA, ALDH6A1, MCEE, PCCA, ALDH2, IVD, DBT, AOX1, ACADM, BCAT1, ACAA1, BCAT2	681	47	6109	3.2447	0.00707915	0.00023765	0.000168546
KEGG_PATHWAY	hsa00330:Arginine and proline metabolism	17	1.85185	2.5282e-05	ARG2, NOS2, SMOX, AMD1, GOT2, PYCR1, CNDP1, SRM, CNDP2, AGMAT, ALDH4A1, GATM, ALDH2, P4HA2, P4HA3, LAP3, PRODH	681	47	6109	3.2447	0.00707915	0.00023765	0.000168546
KEGG_PATHWAY	hsa04068:FoxO signaling pathway	31	3.37691	4.12509e-05	CDKN1A, CDKN1B, PRKAA2, IRS1, PRKAG1, ARAF, PRKAG2, PIK3R3, IRS2, PIK3CB, SLC2A4, PIK3CG, IKBKB, MAPK9, AKT1, MAPK1, PCK1, HRAS, MAPK3, PCK2, MAP2K1, PRKAB2, HOMER1, INSR, SIRT1, MAPK10, IL6, G6PC3, CCNG2, ATM, SOS1	681	127	6109	2.18968	0.0115248	0.000374668	0.000265722
KEGG_PATHWAY	hsa00051:Fructose and mannose metabolism	13	1.41612	4.25155e-05	PFKFB2, TSTA3, PFKFB1, PMM2, HK2, KHK, HK1, ENOSF1, HKDC1, ALDOC, ALDOB, FUK, PFKP	681	30	6109	3.88727	0.011876	0.000374668	0.000265722
KEGG_PATHWAY	hsa05214:Glioma	19	2.06972	5.54044e-05	CDKN1A, MAP2K1, SHC1, CALML6, PDGFB, ARAF, PIK3R3, TGFA, CALML3, PIK3CB, PIK3CG, PLCG2, AKT1, MAPK1, PLCG1, CALM1, SOS1, HRAS, MAPK3	681	60	6109	2.8407	0.0154485	0.000473456	0.000335784
KEGG_PATHWAY	hsa00600:Sphingolipid metabolism	16	1.74292	5.98585e-05	ASAH1, CERK, SGMS1, SPHK2, SGMS2, SGPP2, SGPP1, NEU2, NEU3, ACER1, NEU4, SPTLC1, SPTLC3, ACER3, KDSR, B4GALT6	681	45	6109	3.18956	0.0166801	0.000496473	0.000352109
KEGG_PATHWAY	hsa05230:Central carbon metabolism in cancer	19	2.06972	7.059e-05	MAP2K1, GLS2, PGAM1, PGAM2, PIK3R3, PIK3CB, HIF1A, PIK3CG, HK2, HK1, MYC, HKDC1, AKT1, MAPK1, HRAS, MET, PFKP, PDK1, MAPK3	681	61	6109	2.79413	0.0196411	0.000568754	0.000403372
KEGG_PATHWAY	hsa04146:Peroxisome	22	2.39651	0.000119756	ABCD2, PHYH, NOS2, EPHX2, ECH1, IDH2, PIPOX, ACSL5, ACSL4, ACSL3, CROT, HMGCL, PRDX5, SCP2, ACOX1, PRDX1, AGPS, PMVK, FAR2, ACAA1, XDH, ABCD1	681	80	6109	2.46692	0.0330934	0.000938085	0.000665309
KEGG_PATHWAY	hsa04750:Inflammatory mediator regulation of TRP channels	24	2.61438	0.000129611	CALML6, PRKCD, PLA2G4C, HTR2B, PIK3R3, HTR2C, CALML3, ADCY2, ALOX12, PIK3CB, PLA2G6, ADCY7, PIK3CG, ADCY6, PPP1CA, MAPK10, MAPK9, PPP1CC, PLCB3, IL1B, PLCG2, PLCG1, CALM1, PLCB2	681	92	6109	2.34016	0.0357676	0.000987843	0.000700598
BIOCARTA	h_igf1rPathway:Multiple antiapoptotic pathways from IGF-1R signaling lead to BAD phosphorylation	10	1.08932	0.000136249	MAP2K1, SHC1, IRS1, PRKAR1A, PRKAR2B, MAPK1, AKT1, SOS1, HRAS, MAPK3	151	23	1565	4.50619	0.0304571	0.0154642	0.0144424
KEGG_PATHWAY	hsa05221:Acute myeloid leukemia	17	1.85185	0.000167862	MAP2K1, ARAF, PIK3R3, PIK3CB, PIK3CG, IKBKB, RPS6KB1, MYC, RPS6KB2, PIM1, EIF4EBP1, AKT1, MAPK1, SOS1, HRAS, PPARD, MAPK3	681	54	6109	2.82409	0.0460778	0.00124571	0.000883484
KEGG_PATHWAY	hsa00071:Fatty acid degradation	14	1.52505	0.000185472	GCDH, ACSL5, ACSL4, ACSL3, ADH7, CPT1C, ADH6, HADHB, HADHA, ALDH2, ACOX1, ACSBG1, ACADM, ACAA1	681	39	6109	3.22023	0.0507873	0.0013411	0.000951136
KEGG_PATHWAY	hsa05211:Renal cell carcinoma	18	1.96078	0.000241616	MAP2K1, FH, PDGFB, ARAF, PIK3R3, TGFA, PIK3CB, HIF1A, PIK3CG, RAPGEF1, AKT1, MAPK1, VHL, SOS1, HRAS, MET, CRK, MAPK3	681	61	6109	2.64707	0.0656484	0.0016601	0.00117738
KEGG_PATHWAY	hsa00380:Tryptophan metabolism	14	1.52505	0.00024725	GCDH, HAAO, OGDHL, KMO, INMT, IL4I1, HADHA, TDO2, ALDH2, KYNU, AFMID, OGDH, AOX1, IDO2	681	40	6109	3.13972	0.0671266	0.0016601	0.00117738
KEGG_PATHWAY	hsa00620:Pyruvate metabolism	14	1.52505	0.00024725	FH, GLO1, HAGHL, ACACB, LDHC, GRHPR, LDHA, ALDH2, ME1, ME3, DLAT, PCK1, ACSS1, PCK2	681	40	6109	3.13972	0.0671266	0.0016601	0.00117738
KEGG_PATHWAY	hsa00590:Arachidonic acid metabolism	17	1.85185	0.000267748	PLA2G2D, PTGES2, GPX3, EPHX2, PTGES3, PLA2G4C, GPX8, ALOX12, ALOX12B, PLA2G6, PTGS2, CYP2C19, LTC4S, PTGS1, CYP2C8, CYP2E1, CBR3	681	56	6109	2.72323	0.0724858	0.00171602	0.00121704
KEGG_PATHWAY	hsa00982:Drug metabolism - cytochrome P450	17	1.85185	0.000267748	GSTM4, GSTO2, GSTO1, GSTP1, FMO2, ADH7, CYP2C19, FMO4, ADH6, ALDH3A1, ALDH1A3, ALDH3B2, CYP2C8, GSTA1, AOX1, CYP2E1, GSTM5	681	56	6109	2.72323	0.0724858	0.00171602	0.00121704
BIOCARTA	h_insulinPathway:Insulin Signaling Pathway	9	0.980392	0.000274863	MAP2K1, SHC1, IRS1, INSR, SLC2A4, SOS1, HRAS, PIK3CG, MAPK3	151	20	1565	4.66391	0.0604953	0.020798	0.0194236
KEGG_PATHWAY	hsa04071:Sphingolipid signaling pathway	27	2.94118	0.000327027	ASAH1, SGMS1, PIK3R3, SGMS2, PIK3CB, PRKCZ, PIK3CG, PLD2, PPP2CB, MAPK9, SPTLC1, SPTLC3, AKT1, MAPK1, HRAS, MAPK3, MAP2K1, SPHK2, SGPP2, SGPP1, TNFRSF1A, MAPK10, ACER1, PLCB3, BCL2, PLCB2, NSMAF	681	116	6109	2.08799	0.0878124	0.00200665	0.00142316
KEGG_PATHWAY	hsa00260:Glycine, serine and threonine metabolism	13	1.41612	0.000327326	GLDC, PGAM1, PGAM2, PIPOX, BPGM, SDSL, GCAT, GNMT, GRHPR, GATM, CTH, CHDH, SARDH	681	36	6109	3.23939	0.0878892	0.00200665	0.00142316
BIOCARTA	h_il2rbPathway:IL-2 Receptor Beta Chain in T cell Activation	12	1.30719	0.000413927	SOCS1, RPS6KB1, SHC1, IRS1, MYC, BCL2, MAPK1, AKT1, SOS1, HRAS, PIK3CG, MAPK3	151	37	1565	3.36137	0.0896997	0.0234903	0.0219381
KEGG_PATHWAY	hsa05204:Chemical carcinogenesis	18	1.96078	0.000663881	GSTM4, GSTO2, GSTO1, GSTP1, ADH7, PTGS2, CYP2C19, ADH6, CYP3A7, SULT1A1, ALDH3A1, ALDH1A3, ALDH3B2, CYP2C8, GSTA1, CYP2E1, GSTM5, SULT1A2	681	66	6109	2.44654	0.170235	0.00398329	0.00282503
KEGG_PATHWAY	hsa00534:Glycosaminoglycan biosynthesis - heparan sulfate / heparin	10	1.08932	0.000693245	HS3ST3B1, EXT2, NDST1, EXTL2, GLCE, HS3ST5, EXTL3, HS6ST2, HS3ST1, HS3ST2	681	24	6109	3.73776	0.177058	0.00407281	0.00288852
KEGG_PATHWAY	hsa04923:Regulation of lipolysis in adipocytes	16	1.74292	0.000713268	IRS1, INSR, PDE3B, PIK3R3, ADCY2, IRS2, PIK3CB, ABHD5, PTGS2, ADCY7, PIK3CG, ADCY6, PTGS1, LIPE, AKT1, MGLL	681	55	6109	2.60964	0.181678	0.00410493	0.0029113
KEGG_PATHWAY	hsa00250:Alanine, aspartate and glutamate metabolism	12	1.30719	0.00101372	ALDH4A1, IL4I1, GLUD1, ADSL, ALDH5A1, GLS2, GPT2, GAD1, GOT2, ASNS, ASL, GPT	681	35	6109	3.07565	0.247985	0.00571736	0.00405487
KEGG_PATHWAY	hsa04722:Neurotrophin signaling pathway	25	2.72331	0.00123471	GSK3B, SHC1, IRS1, CALML6, PIK3R3, CALML3, PIK3CB, PIK3CG, IKBKB, MAPK9, PLCG2, AKT1, MAPK1, PLCG1, HRAS, SH2B2, MAPK3, MAP2K1, PRKCD, MAPK10, RAPGEF1, BCL2, CALM1, SOS1, CRK	681	113	6109	1.98465	0.293312	0.00682719	0.00484198
KEGG_PATHWAY	hsa00450:Selenocompound metabolism	8	0.87146	0.0014634	TXNRD2, CTH, MTR, SCLY, SEPHS2, INMT, PAPSS2, PAPSS1	681	17	6109	4.22147	0.337355	0.00793611	0.00562845
KEGG_PATHWAY	hsa00830:Retinol metabolism	14	1.52505	0.00170887	RDH8, HSD17B6, ADH7, ADH6, CYP3A7, CYP2C8, CYP26B1, RDH12, DHRS9, RDH11, RDH10, ALDH1A2, ALDH1A1, AOX1	681	48	6109	2.61643	0.38159	0.00908216	0.00644125
BIOCARTA	h_ngfPathway:Nerve growth factor pathway (NGF)	8	0.87146	0.00171643	DPM2, MAP2K1, SHC1, PLCG1, SOS1, HRAS, PIK3CG, MAPK3	151	20	1565	4.1457	0.32292	0.0764225	0.0713726
KEGG_PATHWAY	hsa00514:Other types of O-glycan biosynthesis	9	0.980392	0.00173914	B4GALT2, POMT2, ST6GAL1, POFUT2, B4GALT1, POFUT1, MFNG, POMT1, ST3GAL3	681	22	6109	3.6698	0.386836	0.00908216	0.00644125
KEGG_PATHWAY	hsa05223:Non-small cell lung cancer	15	1.63399	0.00181776	MAP2K1, ARAF, PIK3R3, TGFA, PIK3CB, FHIT, PIK3CG, RXRA, PLCG2, AKT1, MAPK1, PLCG1, SOS1, HRAS, MAPK3	681	54	6109	2.49184	0.400259	0.00920689	0.00652971
KEGG_PATHWAY	hsa00640:Propanoate metabolism	10	1.08932	0.00182832	LDHC, HADHA, LDHA, MCEE, ALDH6A1, SUCLA2, PCCA, ACADM, ACSS1, ACACB	681	27	6109	3.32246	0.402038	0.00920689	0.00652971
BIOCARTA	h_chrebpPathway:ChREBP regulation by carbohydrates and cAMP	8	0.87146	0.00237051	PRKAB2, PRKAA2, PRKAR1A, PRKAR2B, ACSM1, PRKAG1, PRKAG2, ACSBG1	151	21	1565	3.94828	0.416519	0.0764225	0.0713726
BIOCARTA	h_her2Pathway:Role of ERBB2 in Signal Transduction and Oncology	8	0.87146	0.00237051	IL6, MAP2K1, SHC1, MAPK1, SOS1, HRAS, PIK3CG, MAPK3	151	21	1565	3.94828	0.416519	0.0764225	0.0713726
KEGG_PATHWAY	hsa00052:Galactose metabolism	10	1.08932	0.00243309	B4GALT2, GALE, UGP2, G6PC3, B4GALT1, HKDC1, PGM2, HK2, PFKP, HK1	681	28	6109	3.2038	0.495673	0.0120374	0.00853715
KEGG_PATHWAY	hsa00603:Glycosphingolipid biosynthesis - globo series	7	0.762527	0.00254355	ST8SIA1, HEXB, B3GALT5, A4GALT, FUT2, FUT1, ST3GAL2	681	14	6109	4.48532	0.511125	0.0121573	0.0086222
KEGG_PATHWAY	hsa00533:Glycosaminoglycan biosynthesis - keratan sulfate	7	0.762527	0.00254355	B4GALT2, B4GALT1, B3GNT7, B3GNT2, ST3GAL2, CHST2, ST3GAL3	681	14	6109	4.48532	0.511125	0.0121573	0.0086222
BIOCARTA	h_PparaPathway:Mechanism of Gene Regulation by Peroxisome Proliferators via PPARa(alpha)	13	1.41612	0.0026933	NOS2, CITED2, NR1H3, LPL, PIK3CG, RXRA, PRKAR1A, PRKAR2B, ACOX1, MYC, ME1, MAPK1, MAPK3	151	52	1565	2.59106	0.457846	0.0764225	0.0713726
KEGG_PATHWAY	hsa05220:Chronic myeloid leukemia	17	1.85185	0.00309173	CDKN1A, MAP2K1, CDKN1B, SHC1, ARAF, CBLC, PIK3R3, PIK3CB, PIK3CG, IKBKB, MYC, AKT1, MAPK1, SOS1, HRAS, CRK, MAPK3	681	69	6109	2.21016	0.5811	0.0143632	0.0101867
KEGG_PATHWAY	hsa00531:Glycosaminoglycan degradation	8	0.87146	0.00310693	GALNS, HGSNAT, NAGLU, IDUA, HYAL1, HEXB, HPSE, SGSH	681	19	6109	3.77711	0.58289	0.0143632	0.0101867
BIOCARTA	h_ptenPathway:PTEN dependent cell cycle arrest and apoptosis	7	0.762527	0.00355595	CDKN1B, SHC1, MAPK1, ILK, AKT1, SOS1, MAPK3	151	17	1565	4.26763	0.554536	0.0807201	0.0753862
BIOCARTA	h_erk5Pathway:Role of Erk5 in Neuronal Survival	7	0.762527	0.00355595	SHC1, MAPK1, AKT1, PLCG1, HRAS, PIK3CG, MAPK3	151	17	1565	4.26763	0.554536	0.0807201	0.0753862
KEGG_PATHWAY	hsa00270:Cysteine and methionine metabolism	11	1.19826	0.00375166	LDHC, IL4I1, LDHA, MTAP, CTH, AMD1, GOT2, MTR, SDSL, CDO1, SRM	681	35	6109	2.81934	0.652225	0.017064	0.0121021
BIOCARTA	h_ptdinsPathway:Phosphoinositides and their downstream targets.	8	0.87146	0.00423799	GSK3B, ARF1, RPS6KB1, AKT1, PLCG1, PRKCZ, RAB5A, PFKP	151	23	1565	3.60495	0.618662	0.083502	0.0779843
KEGG_PATHWAY	hsa00220:Arginine biosynthesis	8	0.87146	0.00432823	GLUD1, ARG2, NOS2, GLS2, GPT2, GOT2, ASL, GPT	681	20	6109	3.58825	0.704437	0.0190941	0.0135419
KEGG_PATHWAY	hsa01212:Fatty acid metabolism	13	1.41612	0.00433341	SCD5, ACSL5, ACSL4, ELOVL6, ACSL3, HSD17B12, CPT1C, HADHB, HADHA, ACOX1, ACSBG1, ACADM, ACAA1	681	47	6109	2.48124	0.704869	0.0190941	0.0135419
BIOCARTA	h_erkPathway:Erk1/Erk2 Mapk Signaling pathway	9	0.980392	0.0044142	DPM2, MAP2K1, SHC1, MYC, MKNK2, MAPK1, SOS1, HRAS, MAPK3	151	29	1565	3.21649	0.633678	0.083502	0.0779843
KEGG_PATHWAY	hsa00980:Metabolism of xenobiotics by cytochrome P450	15	1.63399	0.00604751	GSTM4, GSTO2, GSTO1, GSTP1, AKR1C1, ADH7, ADH6, ALDH3A1, ALDH1A3, ALDH3B2, AKR7A2, GSTA1, CYP2E1, GSTM5, CBR3	681	61	6109	2.20589	0.818138	0.0261718	0.0185615
KEGG_PATHWAY	hsa05213:Endometrial cancer	13	1.41612	0.00621811	GSK3B, MAP2K1, ARAF, PIK3R3, ILK, PIK3CB, PIK3CG, MYC, AKT1, MAPK1, SOS1, HRAS, MAPK3	681	49	6109	2.37996	0.826702	0.0261718	0.0185615
KEGG_PATHWAY	hsa00480:Glutathione metabolism	13	1.41612	0.00621811	GSTM4, GGT7, GSTO2, GPX4, GSTO1, GPX3, GSTP1, IDH2, GPX8, SRM, GSTA1, LAP3, GSTM5	681	49	6109	2.37996	0.826702	0.0261718	0.0185615
BIOCARTA	h_nfatPathway:NFAT and Hypertrophy of the heart (Transcription in the broken heart)	12	1.30719	0.00701831	GSK3B, MAP2K1, RPS6KB1, PRKAR1A, PRKAR2B, MAPK1, AKT1, CALM1, HRAS, FGF2, PIK3CG, MAPK3	151	51	1565	2.43864	0.797856	0.112273	0.104854
BIOCARTA	h_pyk2Pathway:Links between Pyk2 and Map Kinases	8	0.87146	0.00704948	MAP2K1, SHC1, MAPK1, PLCG1, CALM1, SOS1, HRAS, MAPK3	151	25	1565	3.31656	0.799291	0.112273	0.104854
KEGG_PATHWAY	hsa00030:Pentose phosphate pathway	9	0.980392	0.00730186	RPIA, H6PD, RGN, TALDO1, PGM2, ALDOC, ALDOB, RBKS, PFKP	681	27	6109	2.99021	0.872463	0.0298424	0.0211648
KEGG_PATHWAY	hsa00760:Nicotinate and nicotinamide metabolism	9	0.980392	0.00730186	NT5E, NNMT, PNP, NNT, QPRT, NAMPT, AOX1, NT5M, NT5C2	681	27	6109	2.99021	0.872463	0.0298424	0.0211648
BIOCARTA	h_trkaPathway:Trka Receptor Signaling Pathway	6	0.653595	0.00741891	DPM2, SHC1, AKT1, PLCG1, SOS1, HRAS	151	14	1565	4.44182	0.815549	0.112273	0.104854
KEGG_PATHWAY	hsa00340:Histidine metabolism	8	0.87146	0.00781255	ALDH3A1, ALDH1A3, ALDH3B2, ALDH2, AMDHD1, FTCD, CNDP1, CNDP2	681	22	6109	3.26205	0.889633	0.0306572	0.0217427
KEGG_PATHWAY	hsa01210:2-Oxocarboxylic acid metabolism	7	0.762527	0.00782737	GPT2, GOT2, IDH2, GPT, BCAT1, BCAT2, IDH3A	681	17	6109	3.69379	0.890096	0.0306572	0.0217427
KEGG_PATHWAY	hsa00770:Pantothenate and CoA biosynthesis	7	0.762527	0.00782737	PANK3, DPYD, BCAT1, UPB1, AASDHPPT, COASY, BCAT2	681	17	6109	3.69379	0.890096	0.0306572	0.0217427
KEGG_PATHWAY	hsa04664:Fc epsilon RI signaling pathway	15	1.63399	0.00814779	MAP2K1, PLA2G4C, PIK3R3, PIK3CB, PIK3CG, MAPK10, MAPK9, INPP5D, PLCG2, AKT1, MAPK1, PLCG1, SOS1, HRAS, MAPK3	681	63	6109	2.13586	0.899632	0.031475	0.0223227
BIOCARTA	h_igf1Pathway:IGF-1 Signaling Pathway	7	0.762527	0.00873408	MAP2K1, SHC1, IRS1, SOS1, HRAS, PIK3CG, MAPK3	151	20	1565	3.62748	0.863488	0.118662	0.110821
KEGG_PATHWAY	hsa04912:GnRH signaling pathway	18	1.96078	0.00884981	MAP2K1, CALML6, PRKCD, PLA2G4C, CALML3, ADCY2, ADCY7, ADCY6, PLD2, MAPK10, MAPK9, PLCB3, MAPK1, CALM1, SOS1, HRAS, PLCB2, MAPK3	681	83	6109	1.94544	0.91774	0.033725	0.0239184
BIOCARTA	h_tffPathway:Trefoil Factors Initiate Mucosal Healing	8	0.87146	0.00888655	SHC1, TFF3, MAPK1, AKT1, SOS1, HRAS, PIK3CG, MAPK3	151	26	1565	3.189	0.868173	0.118662	0.110821
KEGG_PATHWAY	hsa00500:Starch and sucrose metabolism	9	0.980392	0.00924936	UGP2, G6PC3, HKDC1, PGM2, PYGM, PYGL, GBA3, HK2, HK1	681	28	6109	2.88342	0.926551	0.03432	0.0243404
KEGG_PATHWAY	hsa00512:Mucin type O-Glycan biosynthesis	9	0.980392	0.00924936	GALNT7, GALNT6, GALNT11, WBSCR17, GALNT3, GALNT2, GCNT3, GALNT10, ST3GAL2	681	28	6109	2.88342	0.926551	0.03432	0.0243404
BIOCARTA	h_metPathway:Signaling of Hepatocyte Growth Factor Receptor	9	0.980392	0.0102431	MAP2K1, RAPGEF1, MAPK1, SOS1, HRAS, CRK, MET, PIK3CG, MAPK3	151	33	1565	2.82661	0.903399	0.128484	0.119994
KEGG_PATHWAY	hsa00511:Other glycan degradation	7	0.762527	0.0106573	NEU2, NEU3, NEU4, MAN2B2, HEXB, FUCA2, MAN2B1	681	18	6109	3.48858	0.950747	0.0390307	0.0276813
BIOCARTA	h_glycolysisPathway:Glycolysis Pathway	5	0.544662	0.0107542	PGAM1, PGK1, ALDOB, ENO1, HK1	151	10	1565	5.18212	0.914087	0.128484	0.119994
KEGG_PATHWAY	hsa00750:Vitamin B6 metabolism	4	0.43573	0.0115541	PHOSPHO2, PNPO, PDXP, AOX1	681	5	6109	7.17651	0.961826	0.0417724	0.0296258
KEGG_PATHWAY	hsa04150:mTOR signaling pathway	13	1.41612	0.0118896	PRKAA2, IRS1, TSC2, PIK3R3, PIK3CB, PIK3CG, IKBKB, RPS6KB1, RPS6KB2, EIF4EBP1, AKT1, MAPK1, MAPK3	681	53	6109	2.20034	0.965299	0.0424413	0.0301002
KEGG_PATHWAY	hsa04270:Vascular smooth muscle contraction	21	2.28758	0.0132738	GUCY1A3, GUCY1B3, MAP2K1, PLA2G2D, CALML6, PRKCD, PLA2G4C, ARAF, CALML3, ADCY2, PLA2G6, ADCY7, ADCY6, PPP1CA, PPP1CC, PLCB3, ADORA2A, MAPK1, CALM1, PLCB2, MAPK3	681	107	6109	1.76059	0.976597	0.0463232	0.0328533
KEGG_PATHWAY	hsa05160:Hepatitis C	23	2.50545	0.0133056	GSK3B, CDKN1A, ARAF, NR1H3, PIK3R3, PIK3CB, PIK3CG, TNFRSF1A, MAPK10, IKBKB, MAPK9, PPP2CB, RXRA, CLDN3, OAS1, OAS2, OAS3, AKT1, MAPK1, SOS1, HRAS, LDLR, MAPK3	681	121	6109	1.70516	0.976809	0.0463232	0.0328533
KEGG_PATHWAY	hsa04915:Estrogen signaling pathway	19	2.06972	0.0143852	MAP2K1, SHC1, CALML6, PRKCD, PIK3R3, CALML3, ADCY2, PIK3CB, ADCY7, PIK3CG, ADCY6, PLCB3, AKT1, MAPK1, CALM1, SOS1, HRAS, PLCB2, MAPK3	681	94	6109	1.81321	0.98295	0.0494711	0.0350859
KEGG_PATHWAY	hsa05206:MicroRNAs in cancer	25	2.72331	0.0155856	CDKN1A, CDKN1B, SHC1, IRS1, GLS2, PDGFB, IRS2, PTGS2, IKBKB, SOCS1, MYC, STMN1, PLCG2, PIM1, HMOX1, PLCG1, HRAS, MAP2K1, SIRT1, BCL2, ATM, SOS1, MET, CRK, CD44	681	137	6109	1.63698	0.987894	0.0529534	0.0375556
KEGG_PATHWAY	hsa04917:Prolactin signaling pathway	15	1.63399	0.0159478	GSK3B, MAP2K1, SHC1, PIK3R3, PIK3CB, PIK3CG, MAPK10, MAPK9, SOCS1, TH, AKT1, MAPK1, SOS1, HRAS, MAPK3	681	68	6109	1.97882	0.989083	0.0535389	0.0379709
KEGG_PATHWAY	hsa04666:Fc gamma R-mediated phagocytosis	17	1.85185	0.0171594	MAP2K1, SPHK2, PRKCD, PIK3R3, PIK3CB, PIK3CG, PLD2, RPS6KB1, INPP5D, RPS6KB2, PLCG2, AKT1, MAPK1, PIP5K1B, PLCG1, CRK, MAPK3	681	82	6109	1.85977	0.992278	0.0569287	0.040375
BIOCARTA	h_gleevecPathway:Inhibition of Cellular Proliferation by Gleevec	7	0.762527	0.0178632	MAP2K1, MYC, AKT1, SOS1, HRAS, PIK3CG, MAPK3	151	23	1565	3.15433	0.983288	0.202747	0.18935
KEGG_PATHWAY	hsa04370:VEGF signaling pathway	13	1.41612	0.0182713	MAP2K1, SPHK2, PLA2G4C, PIK3R3, PIK3CB, PTGS2, PIK3CG, PLCG2, AKT1, MAPK1, PLCG1, HRAS, MAPK3	681	56	6109	2.08247	0.994382	0.0599128	0.0424914
KEGG_PATHWAY	hsa00120:Primary bile acid biosynthesis	6	0.653595	0.0195202	CYP39A1, CYP27A1, CH25H, SCP2, CYP46A1, CYP7B1	681	15	6109	3.58825	0.996071	0.0632725	0.0448741
BIOCARTA	h_fcer1Pathway:Fc Epsilon Receptor I Signaling in Mast Cells	9	0.980392	0.0204633	MAP2K1, SHC1, MAPK1, PLCG1, CALM1, SOS1, HRAS, PIK3CG, MAPK3	151	37	1565	2.52103	0.990844	0.207902	0.194164
KEGG_PATHWAY	hsa05215:Prostate cancer	17	1.85185	0.0212989	GSK3B, CDKN1A, MAP2K1, CDKN1B, PDGFB, ARAF, PIK3R3, TGFA, PIK3CB, PIK3CG, IKBKB, BCL2, AKT1, MAPK1, SOS1, HRAS, MAPK3	681	84	6109	1.81548	0.997641	0.0682535	0.0484067
BIOCARTA	h_cdk5Pathway:Phosphorylation of MEK1 by cdk5/p35 down regulates the MAP kinase pathway	5	0.544662	0.0217668	DPM2, MAP2K1, MAPK1, HRAS, MAPK3	151	12	1565	4.31843	0.993233	0.207902	0.194164
BIOCARTA	h_cxcr4Pathway:CXCR4 Signaling Pathway	7	0.762527	0.0219808	MAP2K1, MAPK1, CXCR4, PLCG1, HRAS, CRK, MAPK3	151	24	1565	3.0229	0.99356	0.207902	0.194164
BIOCARTA	h_tpoPathway:TPO Signaling Pathway	7	0.762527	0.0219808	MAP2K1, SHC1, PLCG1, SOS1, HRAS, PIK3CG, MAPK3	151	24	1565	3.0229	0.99356	0.207902	0.194164
BIOCARTA	h_spryPathway:Sprouty regulation of tyrosine kinase signals	6	0.653595	0.0231685	MAP2K1, SHC1, MAPK1, SOS1, HRAS, MAPK3	151	18	1565	3.45475	0.995113	0.21037	0.196469
KEGG_PATHWAY	hsa04919:Thyroid hormone signaling pathway	21	2.28758	0.0232992	PFKFB2, GSK3B, MAP2K1, DIO3, TSC2, PIK3R3, PIK3CB, HIF1A, PIK3CG, PLCB3, RXRA, MYC, PLCG2, AKT1, MAPK1, PLCG1, PLCD3, HRAS, PLCB2, PLCD1, MAPK3	681	113	6109	1.66711	0.998673	0.0738244	0.0523577
BIOCARTA	h_epoPathway:EPO Signaling Pathway	6	0.653595	0.0290756	MAP2K1, SHC1, PLCG1, SOS1, HRAS, MAPK3	151	19	1565	3.27292	0.998767	0.253852	0.237078
KEGG_PATHWAY	hsa00140:Steroid hormone biosynthesis	11	1.19826	0.0312307	SULT2B1, STS, SULT1E1, HSD17B1, AKR1C1, CYP2E1, HSD17B6, HSD17B12, COMT, CYP7B1, CYP3A7	681	47	6109	2.09951	0.999866	0.0978562	0.0694016
BIOCARTA	h_raccycdPathway:Influence of Ras and Rho proteins on G1 to S Transition	7	0.762527	0.0320388	IKBKB, CDKN1A, CDKN1B, MAPK1, AKT1, HRAS, MAPK3	151	26	1565	2.79037	0.999384	0.259743	0.24258
BIOCARTA	h_badPathway:Regulation of BAD phosphorylation	7	0.762527	0.0320388	PRKAR1A, PRKAR2B, BCL2, MAPK1, AKT1, PIK3CG, MAPK3	151	26	1565	2.79037	0.999384	0.259743	0.24258
KEGG_PATHWAY	hsa00565:Ether lipid metabolism	10	1.08932	0.0332538	PLA2G2D, LPCAT2, AGPS, PLA2G4C, ENPP2, LPCAT1, CHPT1, ENPP6, PLA2G6, PLD2	681	41	6109	2.18796	0.999925	0.10305	0.0730853
KEGG_PATHWAY	hsa05010:Alzheimer's disease	26	2.83224	0.0352262	GSK3B, NDUFA12, CALML6, LPL, CALML3, UQCR10, CASP7, CAPN2, MAPK1, APOE, MAPK3, NDUFA8, MME, NDUFC2, SDHC, SDHD, SDHB, TNFRSF1A, COX7A2L, PLCB3, NDUFS8, UQCRQ, IL1B, NDUFS1, CALM1, PLCB2	681	155	6109	1.50475	0.999958	0.107976	0.0765787
KEGG_PATHWAY	hsa01040:Biosynthesis of unsaturated fatty acids	7	0.762527	0.0358552	HADHA, ACOT7, ACOX1, SCD5, ELOVL6, HSD17B12, ACAA1	681	23	6109	2.73019	0.999965	0.108722	0.0771079
BIOCARTA	h_il6Pathway:IL 6 signaling pathway	6	0.653595	0.0358561	IL6, MAP2K1, SHC1, SOS1, HRAS, MAPK3	151	20	1565	3.10927	0.999749	0.280667	0.26212
BIOCARTA	h_crebPathway:Transcription factor CREB and its extracellular signals	7	0.762527	0.0380348	PRKAR1A, PRKAR2B, MAPK1, AKT1, SOS1, HRAS, MAPK3	151	27	1565	2.68702	0.99985	0.287797	0.268779
KEGG_PATHWAY	hsa05210:Colorectal cancer	13	1.41612	0.0382372	GSK3B, MAP2K1, ARAF, PIK3R3, PIK3CB, PIK3CG, MAPK10, MAPK9, MYC, BCL2, AKT1, MAPK1, MAPK3	681	62	6109	1.88094	0.999983	0.114712	0.0813558
KEGG_PATHWAY	hsa05218:Melanoma	14	1.52505	0.0387247	CDKN1A, MAP2K1, PDGFB, ARAF, PIK3R3, PIK3CB, FGF1, FGF2, PIK3CG, AKT1, MAPK1, HRAS, MET, MAPK3	681	69	6109	1.82013	0.999985	0.114951	0.0815257
BIOCARTA	h_biopeptidesPathway:Bioactive Peptide Induced Signaling Pathway	8	0.87146	0.0436444	MAP2K1, SHC1, MAPK1, PLCG1, CALM1, SOS1, HRAS, MAPK3	151	35	1565	2.36897	0.99996	0.303438	0.283387
KEGG_PATHWAY	hsa05205:Proteoglycans in cancer	30	3.26797	0.0442381	CDKN1A, ARAF, CBLC, PIK3R3, PIK3CB, FGF2, HIF1A, PIK3CG, PPP1CC, MYC, GPC1, PLCG2, AKT1, MAPK1, PLCG1, HRAS, MAPK3, MAP2K1, CAV1, PLAUR, NUDT16L1, DCN, PPP1CA, RPS6KB1, RPS6KB2, SDC1, HPSE, SOS1, MET, CD44	681	189	6109	1.42391	0.999997	0.129949	0.0921627
BIOCARTA	h_no1Pathway:Actions of Nitric Oxide in the Heart	7	0.762527	0.0447045	PRKAR1A, PRKAR2B, CAV1, PDE2A, PDE3B, AKT1, CALM1	151	28	1565	2.59106	0.999969	0.303438	0.283387
BIOCARTA	h_pdgfPathway:PDGF Signaling Pathway	7	0.762527	0.0447045	MAP2K1, SHC1, PLCG1, SOS1, HRAS, PIK3CG, MAPK3	151	28	1565	2.59106	0.999969	0.303438	0.283387
BIOCARTA	h_il3Pathway:IL 3 signaling pathway	5	0.544662	0.0478574	MAP2K1, SHC1, SOS1, HRAS, MAPK3	151	15	1565	3.45475	0.999985	0.303438	0.283387
BIOCARTA	h_aMANpathway:Steps in the Glycosylation of Mammalian N-linked Oligosaccarides	5	0.544662	0.0478574	MAN2A2, B3GALT2, MAN1C1, MAN2B1, FUT4	151	15	1565	3.45475	0.999985	0.303438	0.283387
KEGG_PATHWAY	hsa00061:Fatty acid biosynthesis	5	0.544662	0.0479457	ACSL5, ACSBG1, ACSL4, ACSL3, ACACB	681	13	6109	3.45024	0.999999	0.139388	0.0988571
BIOCARTA	h_integrinPathway:Integrin Signaling Pathway	8	0.87146	0.0499748	MAP2K1, SHC1, CAV1, RAPGEF1, MAPK1, SOS1, HRAS, MAPK3	151	36	1565	2.30316	0.999991	0.303438	0.283387
KEGG_PATHWAY	hsa00062:Fatty acid elongation	7	0.762527	0.0520169	HADHB, ELOVL1, HADHA, ACOT7, ELOVL3, ELOVL6, HSD17B12	681	25	6109	2.51178	1	0.148375	0.105231
BIOCARTA	h_at1rPathway:Angiotensin II mediated activation of JNK Pathway via Pyk2 dependent signaling	7	0.762527	0.0520635	MAP2K1, SHC1, MAPK1, CALM1, SOS1, HRAS, MAPK3	151	29	1565	2.50171	0.999995	0.303438	0.283387
KEGG_PATHWAY	hsa00670:One carbon pool by folate	6	0.653595	0.0520891	ALDH1L1, MTHFD1L, MTHFD2, MTR, MTHFS, FTCD	681	19	6109	2.83283	1	0.148375	0.105231
BIOCARTA	h_ceramidePathway:Ceramide Signaling Pathway	6	0.653595	0.0521326	MAP2K1, BCL2, MAPK1, NSMAF, MAPK3, TNFRSF1A	151	22	1565	2.82661	0.999995	0.303438	0.283387
BIOCARTA	h_eif4Pathway:Regulation of eIF4e and p70 S6 Kinase	6	0.653595	0.0521326	RPS6KB1, IRS1, EIF4EBP1, MAPK1, AKT1, MAPK3	151	22	1565	2.82661	0.999995	0.303438	0.283387
BBID	108.Regulating_glucose_transport	4	0.43573	0.0559697	CDKN1A, IRS1, AKT1, SOS1	34	10	355	4.17647	0.977661	1	1
KEGG_PATHWAY	hsa04913:Ovarian steroidogenesis	10	1.08932	0.0565291	STAR, INSR, HSD17B1, PLA2G4C, ADCY2, PTGS2, ADCY7, LDLR, ADCY6, BMP6	681	45	6109	1.99347	1	0.159412	0.113058
KEGG_PATHWAY	hsa04662:B cell receptor signaling pathway	13	1.41612	0.0580143	GSK3B, MAP2K1, PIK3R3, PIK3CB, PIK3CG, IKBKB, INPP5D, PLCG2, AKT1, MAPK1, SOS1, HRAS, MAPK3	681	66	6109	1.76694	1	0.16198	0.11488
KEGG_PATHWAY	hsa04921:Oxytocin signaling pathway	23	2.50545	0.0588229	GUCY1A3, GUCY1B3, CDKN1A, MAP2K1, PRKAB2, PRKAA2, CALML6, PLA2G4C, PRKAG1, PRKAG2, CALML3, ADCY2, PTGS2, ADCY7, ADCY6, PPP1CA, PPP1CC, PLCB3, MAPK1, CALM1, HRAS, PLCB2, MAPK3	681	140	6109	1.47375	1	0.162628	0.115339
BIOCARTA	h_cdmacPathway:Cadmium induces DNA synthesis and proliferation in macrophages	5	0.544662	0.0592027	MAP2K1, MYC, MAPK1, HRAS, MAPK3	151	16	1565	3.23882	0.999999	0.327781	0.306121
BIOCARTA	h_hcmvPathway:Human Cytomegalovirus and Map Kinase Pathways	5	0.544662	0.0592027	MAP2K1, MAPK1, AKT1, PIK3CG, MAPK3	151	16	1565	3.23882	0.999999	0.327781	0.306121
KEGG_PATHWAY	hsa04022:cGMP-PKG signaling pathway	24	2.61438	0.0602176	GUCY1A3, GUCY1B3, MAP2K1, CALML6, IRS1, INSR, PDE2A, PDE3B, CALML3, ADCY2, IRS2, ADCY7, ADCY6, PPP1CA, PPP1CC, PLCB3, AKT1, VDAC2, MAPK1, PDE5A, CALM1, SLC25A4, PLCB2, MAPK3	681	148	6109	1.4547	1	0.164868	0.116927
KEGG_PATHWAY	hsa00790:Folate biosynthesis	5	0.544662	0.0614059	MOCS2, SPR, FPGS, MOCS1, PTS	681	14	6109	3.2038	1	0.165226	0.117182
KEGG_PATHWAY	hsa00650:Butanoate metabolism	7	0.762527	0.0615203	HMGCL, HADHA, ALDH5A1, ACSM3, GAD1, ACSM1, ACSM5	681	26	6109	2.41517	1	0.165226	0.117182
KEGG_PATHWAY	hsa00100:Steroid biosynthesis	6	0.653595	0.0633361	SQLE, EBP, SOAT2, CYP51A1, DHCR24, FDFT1	681	20	6109	2.69119	1	0.167911	0.119086
KEGG_PATHWAY	hsa00290:Valine, leucine and isoleucine biosynthesis	3	0.326797	0.0637108	BCAT1, SDSL, BCAT2	681	4	6109	6.72797	1	0.167911	0.119086
KEGG_PATHWAY	hsa04014:Ras signaling pathway	32	3.48584	0.0698208	SHC1, CALML6, PDGFB, PIK3R3, CALML3, PIK3CB, FGF1, PLA2G6, FGF2, PIK3CG, PLD2, IKBKB, MAPK9, PLCG2, AKT1, MAPK1, PLCG1, HRAS, MAPK3, MAP2K1, PLA2G2D, INSR, PLA2G4C, PGF, EFNA1, MAPK10, EFNA3, CALM1, SOS1, MET, RAB5A, PLA1A	681	213	6109	1.3477	1	0.181089	0.128432
KEGG_PATHWAY	hsa05219:Bladder cancer	9	0.980392	0.0699953	CDKN1A, MAP2K1, MMP1, MYC, ARAF, MAPK1, HRAS, TYMP, MAPK3	681	40	6109	2.01839	1	0.181089	0.128432
BIOCARTA	h_gcrpathway:Corticosteroids and cardioprotection	5	0.544662	0.07185	ANXA1, AKT1, CALM1, NR3C1, PIK3CG	151	17	1565	3.04831	1	0.371719	0.347156
BIOCARTA	h_ecmPathway:Erk and PI-3 Kinase Are Necessary for Collagen Binding in Corneal Epithelia	6	0.653595	0.0720916	MAP2K1, SHC1, MAPK1, HRAS, PIK3CG, MAPK3	151	24	1565	2.59106	1	0.371719	0.347156
BBID	54.T-cell_anergy	4	0.43573	0.0721307	MAPK1, PLCG1, SOS1, MAPK3	34	11	355	3.79679	0.992853	1	1
BBID	67.Ikaros_and_signaling_inhibitors	5	0.544662	0.0743161	MAP2K1, RPS6KB2, MAPK1, SOS1, PLCB2	34	18	355	2.90033	0.993883	1	1
BIOCARTA	h_acetaminophenPathway:Mechanism of Acetaminophen Activity and Toxicity	3	0.326797	0.0752093	CYP2E1, PTGS2, PTGS1	151	5	1565	6.21854	1	0.371719	0.347156
KEGG_PATHWAY	hsa04720:Long-term potentiation	12	1.30719	0.0781879	PPP1CC, PLCB3, MAP2K1, CALML6, ARAF, MAPK1, CALML3, CALM1, HRAS, PLCB2, PPP1CA, MAPK3	681	62	6109	1.73625	1	0.200445	0.14216
BIOCARTA	h_bcrPathway:BCR Signaling Pathway	7	0.762527	0.0783522	MAP2K1, SHC1, PLCG1, CALM1, SOS1, HRAS, MAPK3	151	32	1565	2.26718	1	0.371719	0.347156
BIOCARTA	h_gpcrPathway:Signaling Pathway from G-Protein Families	7	0.762527	0.0783522	MAP2K1, PRKAR1A, PRKAR2B, PLCG1, CALM1, HRAS, MAPK3	151	32	1565	2.26718	1	0.371719	0.347156
KEGG_PATHWAY	hsa04540:Gap junction	15	1.63399	0.0789283	GUCY1A3, GUCY1B3, MAP2K1, PDGFB, HTR2B, HTR2C, ADCY2, ADCY7, ADCY6, PLCB3, MAPK1, SOS1, HRAS, PLCB2, MAPK3	681	84	6109	1.6019	1	0.200521	0.142213
BIOCARTA	h_il4Pathway:IL 4 signaling pathway	4	0.43573	0.0802388	RPS6KB1, SHC1, IRS1, AKT1	151	11	1565	3.76881	1	0.371719	0.347156
BIOCARTA	h_etcPathway:Electron Transport Reaction in Mitochondria	4	0.43573	0.0802388	SDHC, SDHD, SLC25A4, SDHB	151	11	1565	3.76881	1	0.371719	0.347156
BIOCARTA	h_leptinPathway:Reversal of Insulin Resistance by Leptin	4	0.43573	0.0802388	PRKAB2, PRKAA2, PRKAG1, PRKAG2	151	11	1565	3.76881	1	0.371719	0.347156
KEGG_PATHWAY	hsa04730:Long-term depression	11	1.19826	0.0873396	GUCY1A3, GUCY1B3, PPP2CB, PLCB3, MAP2K1, PLA2G4C, ARAF, MAPK1, HRAS, PLCB2, MAPK3	681	56	6109	1.76209	1	0.219909	0.155964
KEGG_PATHWAY	hsa00900:Terpenoid backbone biosynthesis	6	0.653595	0.0895659	IDI1, PMVK, MVD, PDSS1, HMGCR, PCYOX1	681	22	6109	2.44654	1	0.223518	0.158524
BBID	107.mRNA_translation-protein_synthesis	4	0.43573	0.0901606	IRS1, EIF4EBP1, MAPK1, AKT1	34	12	355	3.48039	0.998043	1	1
KEGG_PATHWAY	hsa00430:Taurine and hypotaurine metabolism	4	0.43573	0.0908271	GGT7, GAD1, CSAD, CDO1	681	10	6109	3.58825	1	0.224534	0.159244
KEGG_PATHWAY	hsa04611:Platelet activation	20	2.17865	0.0915654	GUCY1A3, GUCY1B3, PLA2G4C, PIK3R3, ADCY2, PIK3CB, ADCY7, PRKCZ, PIK3CG, ADCY6, PTGS1, PPP1CA, PPP1CC, PLCB3, P2RX1, PLCG2, AKT1, MAPK1, PLCB2, MAPK3	681	124	6109	1.44688	1	0.224534	0.159244
KEGG_PATHWAY	hsa05212:Pancreatic cancer	12	1.30719	0.0936496	MAPK10, IKBKB, MAPK9, MAP2K1, ARAF, PIK3R3, MAPK1, AKT1, TGFA, PIK3CB, PIK3CG, MAPK3	681	64	6109	1.68199	1	0.227666	0.161465
KEGG_PATHWAY	hsa04015:Rap1 signaling pathway	30	3.26797	0.0976369	CALML6, PDGFB, PIK3R3, CALML3, ADCY2, PIK3CB, FGF1, FGF2, PRKCZ, ADCY7, PIK3CG, ADCY6, AKT1, MAPK1, PLCG1, HRAS, MAPK3, MAP2K1, INSR, PGF, EFNA1, PLCB3, EFNA3, ADORA2A, RAPGEF1, PRKD1, CALM1, MET, PLCB2, CRK	681	204	6109	1.31921	1	0.23533	0.166901
KEGG_PATHWAY	hsa00524:Butirosin and neomycin biosynthesis	3	0.326797	0.0984819	HKDC1, HK2, HK1	681	5	6109	5.38238	1	0.235355	0.166918
BIOCARTA	h_tcrPathway:T Cell Receptor Signaling Pathway	8	0.87146	0.0997914	MAP2K1, SHC1, PLCG1, CALM1, SOS1, HRAS, PIK3CG, MAPK3	151	42	1565	1.97414	1	0.453053	0.423115
Category	Term	Count	%	PValue	Genes	List Total	Pop Hits	Pop Total	Fold Enrichment	Bonferroni	Benjamini	FDR
UP_KEYWORDS	Oxidoreductase	176	19.1721	9.27271e-93	ALDH1L1, KDM1A, GLDC, SDR9C7, OGDHL, PLOD2, CYP46A1, FADS3, CYP4Z1, IL4I1, AKR7A2, TDO2, IYD, FADS6, OGFOD1, OGFOD2, PHYHD1, ACAD10, PHYH, PIPOX, HSD11B1L, DIO3, KMO, SDHB, CYP27A1, CYP39A1, CH25H, ALDH3A1, POR, LOX, MTHFD2, GPD1, CRYZL1, CYP2E1, FAR2, IDO2, GCDH, TSTA3, H6PD, SDR39U1, ALOX12, CYP2C19, ADH7, CYP4F22, ADH6, LDHC, PRDX2, ALDH3B2, CYB5R1, LDHA, PRDX5, PRDX4, CYB5R3, CYP4X1, RDH12, R…	895	558	17650	6.22014	4.2469e-90	4.2469e-90	3.49581e-90
UP_KEYWORDS	Lipid metabolism	139	15.1416	3.6404e-77	SLC27A1, ACSM3, ACSM1, ACSM5, CYP46A1, LCLAT1, FADS3, LIPE, STS, FADS6, LIPG, ENPP2, ENPP6, ACAA1, PRKAB2, DGAT2, PCYT2, IAH1, ECH1, ACSL5, ACSL4, ACSL3, CPT1C, CYP39A1, SULT2B1, ACLY, CH25H, SOAT2, FDX1, SLC27A6, FAR2, PLA1A, SLC27A4, CDS1, MTMR1, IDI1, ISYNA1, MTMR2, MTMR3, LPL, ALOX12, ABHD5, PLD6, ADIPOR1, PLA2G6, ACACB, PLD2, PGS1, NEU2, SULT1A1, NEU3, CYB5R1, NEU4, EBP, CYB5R3, PMVK, THEM5,…	895	409	17650	6.70213	1.6673e-74	8.33652e-75	6.86216e-75
UP_KEYWORDS	Transferase	269	29.3028	6.38915e-75	PNMT, CMAS, PANK3, CERK, ARAF, NUDT5, HS6ST2, NDST1, PNP, SCP2, NAMPT, PDK3, AKT1, PIP4K2B, PIP4K2C, SEPHS2, XYLB, PDK1, ALG8, ST6GAL1, PRKAB2, ALG5, CSNK2A2, PRKCD, ALG2, TALDO1, CPT1C, PHKA2, GCAT, SULT2B1, WBSCR17, MTAP, SOAT2, PRKAR1A, HMBS, PRKD1, PI4K2A, CDS1, LIPT1, PIK3R3, LIAS, PRKCZ, PIK3R6, SULT1A1, PGS1, CHST11, PRKAR2B, CHST10, B4GALNT1, ST3GAL6, PIP5K1B, CHST14, B4GALNT3, ST3GAL2, S…	895	1619	17650	3.27663	2.92623e-72	9.75411e-73	8.02904e-73
UP_SEQ_FEATURE	binding site:Substrate	99	10.7843	2.08037e-54	PNMT, CMAS, SDR9C7, ENO1, COMT, GBA3, ENO2, ENO3, GALNT10, CNDP2, IL4I1, AKR7A2, TDO2, NUDT16, IAH1, HSD11B1L, ACE2, PHOSPHO2, GPD1, DPEP1, MTMR1, IDI1, LIPT1, MTMR2, H6PD, MTMR3, CNP, UAP1, MTMR4, FHIT, MTMR7, LDHC, NEU2, NEU3, NEU4, LDHA, RDH12, AMDHD1, RDH11, ARSJ, RDH10, PMVK, PGK1, PNPO, ARSG, KDSR, PCK1, PCK2, PDE2A, IDH2, MTHFS, GRHPR, GLUD1, G6PC3, AKR1B15, DHRS13, RDH8, AMD1, QPRT, IMPA1…	894	292	17689	6.70839	3.94023e-51	3.94231e-51	3.85909e-51
UP_KEYWORDS	Lipid biosynthesis	56	6.10022	4.6821e-33	LPCAT1, PRKAG1, PRKAG2, LCLAT1, FADS3, FADS6, A4GALT, ELOVL1, PRKAB2, PCYT1A, DGAT2, PCYT2, ELOVL3, ELOVL6, ACLY, CH25H, AGPS, MVD, FAR2, MGLL, CDS1, IDI1, ISYNA1, PRKAA2, ABHD5, HSD17B12, HMGCR, PTGS2, ACACB, AGPAT2, AGPAT3, AGPAT4, PTGS1, PGS1, CYB5R1, EBP, CYB5R3, HSD17B1, PMVK, GPAT2, CDIPT, FDFT1, CHKA, PTGES2, PTGES3, CYP51A1, SCD5, MBOAT1, MBOAT2, DHCR24, FA2H, ETNK2, LPCAT2, CHPT1, ACBD3,…	895	150	17650	7.36238	2.1444e-30	5.36101e-31	4.41288e-31
UP_KEYWORDS	NADP	60	6.53595	2.82778e-32	DHRS13, ALDH1L1, RDH8, SDR9C7, CYP46A1, AKR7A2, SPR, IYD, NNT, ME1, ME3, AASS, HSDL2, HSD11B1L, CYP7B1, KMO, CYP27A1, CYP39A1, ALDH3A1, POR, ZADH2, DPYD, CRYZL1, BLVRB, FAR2, CYP2E1, TSTA3, H6PD, SDR39U1, HSD17B12, HMGCR, CYP2C19, CYP4F22, DUOX1, RDH12, RDH11, MICAL1, RDH10, HSD17B1, KDSR, DUOX2, FDFT1, CBR3, NQO1, NOS2, TXNRD2, AKR1C1, CYP51A1, IDH2, PYCR1, FMO2, DHCR24, FMO4, GRHPR, SQLE, GLUD1…	895	180	17650	6.57356	1.29512e-29	2.59025e-30	2.13215e-30
UP_KEYWORDS	Mitochondrion	151	16.4488	2.44273e-31	ISCA2, ACSM3, CHPF, NDUFA12, GLDC, ACSM1, OGDHL, ACSM5, NR3C1, TOMM22, PPP1CC, SCP2, FPGS, PDK3, PMPCA, PDK1, ACOT9, BNIP3L, ACOT7, MCCC1, ECH1, ACSL5, ACSL4, SDHC, ACSL3, SDHD, KMO, CPT1C, SDHB, GCAT, CYP27A1, COX7A2L, MTHFD2, FDX1, VDAC2, PI4K2A, MMADHC, ISCU, GCDH, LIPT1, COX16, SHC1, ABHD6, MRPL15, PLD6, LIAS, ACACB, FHIT, PGS1, PRDX5, CYB5R3, GRPEL1, THEM5, PRODH, PCK2, ADHFE1, PDE2A, IDH2, …	895	1073	17650	2.77523	1.11877e-28	1.86462e-29	1.53485e-29
UP_SEQ_FEATURE	transit peptide:Mitochondrion	93	10.1307	8.79276e-31	ISCA2, SLC25A3, MRPS15, ACSM3, GLDC, ACSM1, MRPS11, ETFA, OGDHL, ACSM5, SQRDL, MRPL34, PIGY, MCEE, ALDH2, NNT, FPGS, DBT, PDK3, PMPCA, ME3, ACADM, DLAT, AASS, PDK1, IDH3A, ACOT9, ARG2, GPX4, BCKDHB, MCCC1, ECH1, SDHC, SDHD, COQ10B, SDHB, COQ10A, GCAT, CYP27A1, HADHB, HADHA, COX7A2L, ALDH5A1, NDUFS8, PCCA, MTHFD2, IVD, CHDH, FDX1, NDUFS1, ISCU, MMADHC, BCAT2, LIPT1, GCDH, FH, COX16, GLS2, ETFDH, D…	894	462	17689	3.98297	1.66535e-27	8.33114e-28	8.15528e-28
UP_KEYWORDS	Transit peptide	97	10.5664	3.32721e-29	ISCA2, ACSM3, GLDC, ACSM1, OGDHL, ACSM5, FPGS, PDK3, PMPCA, ACAA1, PDK1, ACOT9, PHYH, MCCC1, ECH1, SDHC, SDHD, SDHB, GCAT, CYP27A1, COX7A2L, MTHFD2, FDX1, MMADHC, ISCU, GCDH, LIPT1, COX16, MRPL15, LIAS, ACACB, PGS1, PRDX5, GRPEL1, PRODH, PCK2, ADHFE1, IDH2, GOT2, COQ9, COQ7, ACSF2, COQ4, GLUD1, ALDH6A1, STAR, OGDH, SLC25A3, MRPS15, MRPS11, ETFA, SQRDL, MRPL34, MCEE, ALDH2, NNT, DBT, ME3, ACADM, D…	895	521	17650	3.6716	1.52386e-26	2.17694e-27	1.79194e-27
UP_KEYWORDS	Glycosyltransferase	62	6.75381	4.93476e-29	B4GALT2, POMT2, DPAGT1, GALNT11, B4GALT1, QPRT, POMT1, PYGM, PYGL, GALNT10, POFUT2, PNP, POFUT1, B3GALT2, NAMPT, UPP1, A4GALT, ALG8, ST6GAL1, ALG5, ALG2, ALG12, DDOST, APRT, DPM2, WBSCR17, MTAP, B3GNT7, DAD1, MFNG, B3GNT5, B3GNT4, B3GNT3, B3GNT2, UMPS, B4GALT6, FUT2, FUT1, FUT4, TYMP, EXTL2, HAS1, MGAT3, GCNT2, HAS3, GCNT3, HAS2, B4GALNT1, ST3GAL6, UGGT2, EXTL3, ST3GAL2, ST3GAL3, GALNT7, GALNT6, …	895	218	17650	5.60863	2.26012e-26	2.62227e-27	2.1585e-27
UP_KEYWORDS	Fatty acid metabolism	47	5.11983	5.15293e-29	SLC27A1, PRKAA2, ACSM3, HPGD, ACSM1, PRKAG1, PRKAG2, ACSM5, ALOX12, ALOX12B, CROT, ABHD5, ADIPOR1, PTGS2, ACACB, PTGS1, FADS3, FADS6, THEM5, ACADM, ACAA1, ALOXE3, ELOVL1, LYPLA2, LYPLA1, PRKAB2, PTGES2, PTGES3, ELOVL3, SCD5, ECH1, ACSL5, ACSL4, ELOVL6, ACSL3, CPT1C, ACSF2, HADHB, HADHA, FA2H, ACOX1, SLC27A6, ACSBG1, LPIN1, LPIN2, MGLL, SLC27A4	895	119	17650	7.78884	2.36004e-26	2.62227e-27	2.1585e-27
UP_KEYWORDS	Flavoprotein	47	5.11983	1.86497e-28	GCDH, KDM1A, ETFDH, ETFA, SQRDL, ETFB, PPOX, DUOX1, FOXRED2, IL4I1, CYB5R1, ACOXL, CYB5R3, IYD, MICAL1, RFK, PNPO, AOX1, QSOX1, D2HGDH, ACADM, PRODH, XDH, ACAD10, DUOX2, NQO1, NQO2, NOS2, TXNRD2, SMOX, PIPOX, FMO2, DHCR24, FMO4, KMO, SQLE, POR, ACOX1, IVD, CHDH, DPYD, AGPS, SARDH, CYB5RL, MMACHC, NOX1, PCYOX1	895	122	17650	7.59731	8.54158e-26	8.54158e-27	7.03095e-27
UP_KEYWORDS	FAD	44	4.79303	1.24096e-27	GCDH, KDM1A, ETFDH, ETFA, SQRDL, ETFB, PPOX, DUOX1, FOXRED2, IL4I1, CYB5R1, ACOXL, CYB5R3, MICAL1, AOX1, QSOX1, D2HGDH, ACADM, PRODH, XDH, ACAD10, DUOX2, NQO1, NQO2, NOS2, TXNRD2, SMOX, PIPOX, FMO2, DHCR24, FMO4, KMO, SQLE, POR, ACOX1, IVD, CHDH, DPYD, AGPS, SARDH, CYB5RL, MMACHC, NOX1, PCYOX1	895	109	17650	7.96064	5.68362e-25	5.16692e-26	4.25312e-26
UP_KEYWORDS	Hydrolase	180	19.6078	9.53812e-27	CDA, PGAP1, APEH, GBA3, NUDT5, CNDP1, CNDP2, AADACL2, NDST1, PPP1CC, LIPE, STS, ABHD11, NAGLU, LIPG, CAPN5, ENPP2, CAPN2, ENPP4, PMPCA, NUDT16, ENPP6, ATP6V1E1, PDE8B, NUDT15, NUDT13, TPTE2, ACOT9, ATP6V0E1, ACOT7, ENTPD2, IAH1, ENTPD4, ACOT11, ENTPD7, ENTPD8, UPB1, ASRGL1, INPP4A, INPP4B, ACE2, PHOSPHO2, LYG1, MTHFD2, PPA1, NAAA, DPEP1, LAP3, GPLD1, PLA1A, PFKFB2, MTMR1, PFKFB1, MTMR2, H6PD, MTM…	895	1560	17650	2.27546	4.36846e-24	3.64038e-25	2.99656e-25
UP_SEQ_FEATURE	region of interest:Substrate binding	45	4.90196	1.4809e-25	MTMR1, GCDH, CDA, MTMR2, FH, MTMR3, QPRT, ENO1, NT5C2, GBA3, MTMR4, ENO2, ENO3, CNDP2, MTMR7, NT5E, TDO2, IMPA1, SPR, IMPA2, NT5DC3, PGK1, PNPO, GNPNAT1, ACADM, PCK1, PCK2, HS3ST3B1, NQO1, BCHE, ARG2, NQO2, CHKA, GAD1, PDE2A, IDH2, MTHFS, HS3ST2, ITPKC, GRHPR, IVD, GPD1, ITPKA, PLCD3, PLCD1	894	127	17689	7.01091	2.80482e-22	9.35433e-23	9.15687e-23
UP_KEYWORDS	Iron	66	7.18954	1.29645e-23	GUCY1B3, ISCA2, PLOD2, HCCS, CYP46A1, CYB5D1, CYP4Z1, CYP26B1, TDO2, OGFOD1, OGFOD2, PHYHD1, AOX1, MIOX, PHYH, GLRX3, GLRX5, SDHC, SDHD, CYP7B1, SDHB, CYP27A1, CYP39A1, CH25H, NDUFS8, DPYD, FDX1, NDUFS1, CYP2E1, IDO2, MOCS1, ISCU, KDM3A, HAAO, ETFDH, ALOX12, ALOX12B, LIAS, CYP2C19, CYP4F22, PTGS2, CYP3A7, PTGS1, CYP4X1, AMDHD1, POLD1, HMOX1, XDH, ALOXE3, HMOX2, CYB5B, NOS2, CYP51A1, SCD5, CYP4B1,…	895	305	17650	4.26742	5.93773e-21	4.56749e-22	3.7597e-22
UP_SEQ_FEATURE	topological domain:Lumenal	79	8.60566	4.72492e-23	B4GALT2, DPAGT1, PIGS, GALNT11, PGAP1, B4GALT1, CHPF, LPCAT1, PIGY, GALNT10, HS6ST2, FADS3, NDST1, CYP4Z1, STS, B3GALT2, A4GALT, GAL3ST2, HS3ST3B1, CSGALNACT1, ATP6V0B, ST6GAL1, ENTPD4, GLCE, ALG5, ALG14, DDOST, WBSCR17, B3GNT7, MFNG, B3GNT5, B3GNT4, B3GNT3, B3GNT2, MAN1B1, B4GALT6, CHST5, CHST2, CANT1, LTC4S, FUT2, FUT1, FUT4, EXTL2, MAN2A2, CHST11, MAN2A1, CHST10, MGAT3, MAN1C1, GCNT2, GCNT3, B…	894	437	17689	3.57694	8.949e-20	2.23843e-20	2.19118e-20
UP_KEYWORDS	Disease mutation	232	25.2723	1.47293e-22	ISCA2, PGAP1, GLDC, RBPJ, ENO3, NDST1, PNP, STS, PDK3, AKT1, MFSD2A, ALG8, MCCC1, ALG2, TALDO1, ACSL4, CPT1C, UPB1, PHKA2, CYP27A1, POR, PRKAR1A, HMBS, MMADHC, GCDH, LIPT1, MTMR2, MTTP, PDGFB, PLA2G6, LIAS, LDHA, CYB5R3, RDH12, PLCG2, PNPO, B4GALNT1, ASL, CHST14, APOE, ST3GAL3, INSR, PMM2, PYCR1, LYZ, EXT2, GLUD1, FA2H, ALDH6A1, STAR, TH, ATM, CALM1, MOCS2, PIGO, CITED2, HEXB, PRKAG2, PYGM, HCCS,…	895	2459	17650	1.86059	6.74603e-20	4.81859e-21	3.9664e-21
UP_KEYWORDS	Endoplasmic reticulum	127	13.8344	2.08216e-22	DPAGT1, PGAP1, PLOD2, CYP46A1, LCLAT1, FADS3, CYP4Z1, POFUT2, STS, POFUT1, PIP4K2B, MFSD2A, TPTE2, BNIP3L, ALG8, DGAT2, ENTPD2, ALG5, ALG14, ACSL5, ACSL4, ALG12, ACSL3, CPT1C, CYP39A1, SULT2B1, CH25H, DPM2, POR, SOAT2, CYP2E1, FAR2, SLC27A4, CDS1, H6PD, CRABP2, MTTP, CYP2C19, CYP4F22, EBP, CYB5R3, CYP4X1, RDH11, RDH10, HMOX1, KDSR, HMOX2, FDFT1, GLYATL2, OSBPL7, HSPA5, DOLK, DHCR24, ACER1, FA2H, …	895	994	17650	2.51964	9.53631e-20	6.35754e-21	5.23317e-21
UP_KEYWORDS	Carbohydrate metabolism	35	3.81264	2.3592e-22	GSK3B, H6PD, PYGM, PYGL, KHK, NEU2, NEU3, PPP1CC, NEU4, POFUT2, PHKG1, CHST11, POFUT1, AMDHD2, CHST10, PGM3, AKT1, PGM2, PDK3, DLAT, CHST14, XYLB, PDK1, INSR, PHKB, PHKA2, PPP1CA, GALE, GNPDA1, PPP1R3C, GNPDA2, PPP1R3B, CHST5, RBKS, CHST2	895	85	17650	8.12028	1.08051e-19	6.7532e-21	5.55886e-21
UP_KEYWORDS	Signal-anchor	77	8.3878	3.39712e-22	B4GALT2, GALNT11, B4GALT1, CHPF, LPCAT1, DBH, COMT, GALNT10, HS6ST2, NDST1, CYP4Z1, GNPTAB, B3GALT2, A4GALT, GAL3ST2, IER3, HS3ST3B1, CSGALNACT1, ST6GAL1, MME, GLCE, ALG5, DIO3, ACSL5, ACSL4, ACSL3, NAALADL1, WBSCR17, B3GNT7, MFNG, B3GNT5, B3GNT4, B3GNT3, B3GNT2, MAN1B1, B4GALT6, CHST5, CHST2, CANT1, ABHD6, FUT2, FUT1, FUT4, EXTL2, MAN2A2, CHST11, MAN2A1, RDH11, RDH10, CHST10, MGAT3, MAN1C1, GCNT…	895	429	17650	3.53961	1.55588e-19	9.15223e-21	7.5336e-21
UP_KEYWORDS	Lyase	42	4.57516	9.94694e-21	GUCY1B3, FH, GUCY2D, GLO1, AMD1, ADCY2, HCCS, ENO1, SDSL, LTC4S, ENO2, CSAD, ENO3, ADCY7, FTCD, PTS, ADCY6, HMGCL, CA2, ENOSF1, ASL, PCBD2, PCK1, ALOXE3, PCK2, CA12, GUCY1A3, ADSL, GAD1, UROS, THNSL2, ADCY10, HADHA, ACLY, CTH, ALDOC, MVD, SCLY, ALDOB, UMPS, PAM, MOCS1	895	140	17650	5.9162	4.5557e-18	2.53094e-19	2.08333e-19
UP_SEQ_FEATURE	active site:Proton acceptor	93	10.1307	8.24756e-20	DHRS13, GSK3B, RDH8, ARAF, SDR9C7, CROT, ENO1, ENO2, ENO3, CNDP1, CNDP2, IKBKB, SULT1C2, ALDH2, PIM1, ME1, AKT1, ME3, ACADM, ACAA1, SULT1C4, ADSL, HSDL2, MAP2K1, CSNK2A2, PRKCD, HSD11B1L, CPT1C, SIRT1, SULT2B1, HADHB, ALDH1A3, ALDH5A1, ACOX1, IVD, ALDH1A2, GPD1, ALDH1A1, ALDOC, PRKD1, ALDOB, MET, CSNK1G2, GCDH, PRKAA2, H6PD, HPGD, CNP, HSD17B14, HSD17B6, HSD17B12, LTC4S, PTGS2, PRKCZ, PTS, PTGS1,…	894	649	17689	2.83533	1.56209e-16	3.12583e-17	3.05985e-17
UP_SEQ_FEATURE	nucleotide phosphate-binding region:FAD	28	3.05011	3.18377e-19	GCDH, KDM1A, ETFDH, ETFA, PPOX, IL4I1, CYB5R1, ACOXL, CYB5R3, MICAL1, ACADM, XDH, ACAD10, NQO1, NQO2, NOS2, TXNRD2, PIPOX, FMO2, DHCR24, FMO4, SQLE, POR, IVD, CHDH, DPYD, CYB5RL, NOX1	894	62	17689	8.93577	6.03005e-16	1.00554e-16	9.84314e-17
UP_KEYWORDS	Kinase	94	10.2397	7.95173e-18	DGKG, GSK3B, CDKN1A, DGKE, CDKN1B, PANK3, DGKD, CERK, DGKB, DGKA, PRKAG1, ARAF, ILK, PRKAG2, PIK3CB, HK2, PIK3CG, HK1, KHK, IKBKB, GUK1, PPIP5K2, RFK, PIM1, PDK3, AKT1, PIP4K2B, PIP4K2C, SEPHS2, XYLB, PDK1, PRKAB2, MAP2K1, SPHK2, CSNK2A2, PRKCD, ITPK1, FN3KRP, PLAUR, PHKA2, COASY, NME1, ITPKC, NME6, PRKAR1A, SHPK, HKDC1, ITPKA, PRKD1, MET, CSNK1G2, PI4K2A, RBKS, DGKH, IPPK, PFKFB2, PFKFB1, DTYMK,…	895	705	17650	2.62942	3.64189e-15	1.91679e-16	1.57779e-16
UP_KEYWORDS	NAD	42	4.57516	2.24585e-17	DHRS13, ISYNA1, H6PD, HPGD, HSD17B14, HSD17B6, ADH7, ADH6, LDHC, ALDH3B2, CYB5R1, LDHA, CYB5R3, ALDH2, NNT, XDH, AASS, MDH1B, IDH3A, NQO1, SIRT1, ENOX1, ALDH4A1, UEVLD, HADHA, ALDH3A1, ALDH1A3, GALE, ALDH6A1, DHRS7, ALDH5A1, NDUFS8, DHRS9, IMPDH1, MTHFD2, ALDH1A2, GPD1, ALDH1A1, VDAC2, CYB5RL, NDUFS1, ALDH8A1	895	170	17650	4.87217	1.0286e-14	4.9432e-16	4.06897e-16
UP_KEYWORDS	Acetylation	265	28.8671	2.26653e-17	CMAS, ACSM3, GLDC, ACSM1, ZNF292, ACSM5, ENO1, NUDT5, RBPJ, ENO2, ENO3, MT2A, PNP, SCP2, MYC, STMN1, NAMPT, AKT1, PIP4K2B, PIP4K2C, ATP6V1E1, ACAD10, SEPHS2, ACOT9, ATP6V1G1, ACOT7, MCCC1, ECH1, CSNK2A2, TALDO1, ACSL5, ASRGL1, GCAT, CYP27A1, POR, MTAP, COX7A2L, MTHFD2, PPA1, PRKAR1A, HMBS, FDX1, VDAC2, LAP3, PI4K2A, MMADHC, MTMR1, GCDH, TXN, SDSL, HIF1A, ARPP19, PRDX2, PRDX5, LDHA, PRPSAP2, CYB5R…	895	3239	17650	1.61345	1.03807e-14	4.9432e-16	4.06897e-16
UP_KEYWORDS	Manganese	43	4.6841	1.16733e-16	B4GALT2, GALNT11, B4GALT1, PPM1L, ADCY2, ACACB, FHIT, ADCY7, GALNT10, ADCY6, CNDP2, PPP2CB, PPP1CC, EXTL2, POFUT1, B3GALT2, NUDT16, NUDT15, PCK1, CDIPT, EXTL3, GYG1, IDH3A, PCK2, GALNT7, GALNT6, ARG2, GALNT3, GALNT2, B3GAT1, IDH2, AGMAT, PPP1CA, ISG20, ADCY10, EXT2, WBSCR17, XPNPEP1, MFNG, B3GNT2, CHPT1, LAP3, B4GALT6	895	186	17650	4.55908	5.08482e-14	2.43016e-15	2.00037e-15
UP_KEYWORDS	Metal-binding	270	29.4118	3.97745e-16	ISCA2, CDA, TES, ACSM3, CALML6, ACSM1, ZNF292, ARAF, CBLC, ACSM5, CALML3, ENO1, NUDT5, ENO2, ENO3, CYB5D1, CYP4Z1, MT2A, STS, TDO2, OGFOD1, OGFOD2, PRKCD, ENTPD7, ENTPD8, UPB1, CYP27A1, CYP39A1, CH25H, ACE2, WBSCR17, PPA1, FDX1, CYP2E1, LAP3, PRKD1, IDO2, MTMR3, ADH7, LIAS, MTMR4, PRKCZ, ADH6, CYP4X1, MICAL1, ARSJ, HMOX1, PLCG1, ARSG, PCK1, HMOX2, PCK2, PDE2A, MTHFS, EXT2, FA2H, CYP2C8, TH, NAPEP…	895	3374	17650	1.57812	2.03393e-13	7.65591e-15	6.30192e-15
UP_KEYWORDS	Lipid degradation	31	3.37691	4.01183e-16	LPL, PLD6, PLA2G6, PLD2, NEU2, NEU3, LIPE, NEU4, LIPG, PLCG2, ENPP2, PLCG1, ENPP6, PLA2G2D, IAH1, PNPLA8, PLCL1, PLA2G4C, PLCL2, DDHD1, CYP39A1, PLCXD3, PLCB3, NAPEPLD, PNPLA6, PLCD3, PLCB2, MGLL, PLCD1, PNPLA1, PLA1A	895	98	17650	6.23817	2.03393e-13	7.65591e-15	6.30192e-15
UP_SEQ_FEATURE	nucleotide phosphate-binding region:NAD	27	2.94118	1.89119e-15	HPGD, HSD17B14, HSD17B6, ADH7, ADH6, LDHC, ALDH3B2, LDHA, ALDH2, NNT, SIRT1, ALDH4A1, UEVLD, ALDH3A1, ALDH1A3, GLUD1, GALE, ALDH6A1, DHRS7, ALDH5A1, DHRS9, IMPDH1, ALDH1A2, GPD1, ALDH1A1, VDAC2, ALDH8A1	894	76	17689	7.02936	3.5747e-12	5.11973e-13	5.01166e-13
UP_SEQ_FEATURE	active site:Proton donor	41	4.46623	3.89198e-15	PFKFB2, CDA, PFKFB1, ALDH1L1, CNP, IDUA, HEXB, PDE3B, PDXP, HMGCR, ENO1, NT5C2, GBA3, LTC4S, ENO2, ENO3, GLB1L3, PPP2CB, NT5DC1, PPP1CC, AKR7A2, HYAL1, NT5DC3, PDE4B, ME1, PDE6B, ME3, PDE8B, ADSL, MME, EPHX2, AKR1C1, PDE2A, PDE4C, PPP1CA, GRHPR, PHOSPHO2, G6PC3, AKR1B15, PDE5A, HPSE	894	186	17689	4.36151	7.35967e-12	9.21913e-13	9.02453e-13
UP_KEYWORDS	Microsome	32	3.48584	5.84703e-15	HSD17B6, CYP4F22, CYP2C19, CYP46A1, PTGS2, CYP3A7, PTGS1, CYP4Z1, CYP26B1, CYP4X1, RDH10, HMOX1, HMOX2, PNPLA7, CYP51A1, CYP4B1, ACSL4, FMO2, ACSL3, CYP7B1, FMO4, SULT2B1, CYP39A1, FA2H, SQLE, CYP2C8, OAS1, AADAC, DHRS9, OAS2, ACSBG1, CYP2E1	895	114	17650	5.53563	2.69496e-12	1.07118e-13	8.81731e-14
UP_KEYWORDS	Magnesium	73	7.95207	1.40045e-14	SRXN1, CERK, ACSM3, ACSM1, ACSM5, ENO1, NUDT5, COMT, ENO2, PFAS, ENO3, GPHN, IMPA1, IMPA2, ENOSF1, RFK, PIM1, PGM3, PGM2, NUDT16, NUDT15, IDH3A, ENTPD2, ENTPD4, ITPK1, ENTPD7, ENTPD8, ACSL5, ACSL4, ACSL3, NME1, ACLY, PHOSPHO2, OAS1, NME6, MTHFD2, OAS2, PPA1, OAS3, PRKD1, LAP3, B4GALT6, RBKS, CDS1, IDI1, PRKAA2, PPM1L, PDXP, ADCY2, NT5C2, ADCY7, ADCY6, NT5DC1, UGP2, MKNK2, NT5DC3, MAPK1, PDSS1, NT…	895	529	17650	2.72138	6.40688e-12	2.46694e-13	2.03065e-13
UP_KEYWORDS	Pyridoxal phosphate	23	2.50545	2.43591e-14	GLDC, GPT2, GAD1, GOT2, MOCOS, PDXP, PYGM, GPT, PYGL, SDSL, CSAD, THNSL2, GCAT, FTCD, PHOSPHO2, SPTLC1, SPTLC3, KYNU, CTH, PNPO, SCLY, BCAT1, BCAT2	895	58	17650	7.82027	1.11358e-11	4.13202e-13	3.40125e-13
UP_KEYWORDS	Phospholipid metabolism	21	2.28758	7.01734e-14	CDS1, ISYNA1, PCYT2, PCYT1A, CHKA, LPCAT1, MBOAT1, MBOAT2, ABHD5, LCLAT1, AGPAT2, AGPAT3, AGPAT4, PGS1, ETNK2, LPCAT2, NAPEPLD, CHPT1, GPAT2, CDIPT, SERINC4	895	49	17650	8.45172	3.21361e-11	1.14784e-12	9.44835e-13
UP_KEYWORDS	Phospholipid biosynthesis	20	2.17865	1.41292e-13	CDS1, ISYNA1, PCYT2, PCYT1A, CHKA, LPCAT1, MBOAT1, MBOAT2, ABHD5, LCLAT1, AGPAT2, AGPAT3, AGPAT4, PGS1, ETNK2, LPCAT2, CHPT1, GPAT2, CDIPT, SERINC4	895	45	17650	8.76474	6.47298e-11	2.23144e-12	1.8368e-12
UP_KEYWORDS	Heme	31	3.37691	1.83846e-13	GUCY1B3, HCCS, CYP4F22, CYP2C19, CYP46A1, PTGS2, CYP3A7, CYB5D1, PTGS1, CYP4Z1, CYP26B1, CYP4X1, TDO2, HMOX1, HMOX2, CYB5B, NOS2, CYP51A1, CYP4B1, SDHC, SDHD, CYP7B1, CYP39A1, CYP27A1, FA2H, CYP2C8, CYP2W1, CYP20A1, CYP2E1, IDO2, NOX1	895	120	17650	5.09451	8.42046e-11	2.80672e-12	2.31034e-12
UP_KEYWORDS	Steroid metabolism	26	2.83224	1.93585e-13	IDI1, PRKAA2, HSD17B14, HMGCR, HSD17B6, CYP46A1, SULT1A1, LIPE, CYB5R1, EBP, STS, CYB5R3, PMVK, APOE, LDLR, SULT1A2, FDFT1, CYP51A1, DHCR24, CYP7B1, SULT2B1, CYP39A1, CH25H, SOAT2, FDX1, MVD	895	83	17650	6.17756	8.86793e-11	2.86007e-12	2.35425e-12
UP_SEQ_FEATURE	nucleotide phosphate-binding region:NADP	24	2.61438	2.09821e-13	TSTA3, NOS2, RDH8, AKR1C1, IDH2, HSD11B1L, FMO2, SDR9C7, HSD17B12, FMO4, GRHPR, POR, AKR7A2, RDH12, SPR, RDH11, ZADH2, RDH10, AKR1B15, HSD17B1, DPYD, ME1, KDSR, CBR3	894	70	17689	6.78389	3.97422e-10	4.41789e-11	4.32463e-11
UP_KEYWORDS	Monooxygenase	25	2.72331	3.48569e-13	DBH, CYP4F22, CYP2C19, CYP46A1, CYP3A7, CYP4Z1, CYP26B1, CYP4X1, MICAL1, CYP51A1, CYP4B1, FMO2, CYP7B1, FMO4, KMO, COQ7, CYP39A1, CYP27A1, CH25H, CYP2C8, CYP2W1, TH, CYP20A1, CYP2E1, PAM	895	78	17650	6.32073	1.59663e-10	4.9889e-12	4.10658e-12
UP_SEQ_FEATURE	metal ion-binding site:Iron (heme axial ligand)	27	2.94118	7.16839e-13	CYP4F22, CYP2C19, CYP46A1, PTGS2, CYP3A7, CYB5D1, PTGS1, CYP4Z1, CYP26B1, CYP4X1, TDO2, HMOX1, HMOX2, CYB5B, NOS2, CYP51A1, CYP4B1, SDHC, CYP7B1, CYP39A1, CYP27A1, FA2H, CYP2C8, CYP2W1, CYP20A1, CYP2E1, NOX1	894	95	17689	5.62349	1.35775e-09	1.35841e-10	1.32974e-10
UP_SEQ_FEATURE	active site:Nucleophile	37	4.0305	7.97039e-13	IDUA, PDXP, LPL, TXN, NT5C2, GBA3, GLB1L3, NEU2, NEU3, NT5DC1, NEU4, ALDH2, MAN2A2, MAN2A1, RFK, NT5DC3, LIPG, NT5M, IAH1, EPHX2, ASRGL1, ALDH4A1, ALDH1A3, ALDH6A1, ASAH2B, PHOSPHO2, G6PC3, ALDH5A1, MAN2B2, ALDH1A2, ALDH1A1, MSRB2, MSRB3, MAN2B1, HPSE, ALDH8A1, PLA1A	894	179	17689	4.08992	1.50957e-09	1.37308e-10	1.3441e-10
UP_KEYWORDS	Glycolysis	15	1.63399	2.52024e-11	PGAM1, PGAM2, OGDHL, ENO1, BPGM, ENO2, ENO3, HK2, HK1, HKDC1, OGDH, PGK1, ALDOC, ALDOB, PFKP	895	29	17650	10.2003	1.15427e-08	3.49778e-10	2.87918e-10
UP_KEYWORDS	Nucleotide-binding	148	16.122	2.98877e-11	DGKG, GUCY1B3, DGKE, SLC27A1, PANK3, DGKD, CERK, ACSM3, DGKB, ACSM1, DGKA, ARAF, ACSM5, PPIP5K2, FPGS, PIM1, PDK3, AKT1, PIP4K2B, NUDT16, PIP4K2C, SEPHS2, XYLB, PDK1, GUCY1A3, MAP2K1, ENTPD2, MCCC1, CSNK2A2, PRKCD, ENTPD8, ACSL5, ACSL4, ACSL3, ACLY, PRKAR1A, SHPK, SLC27A6, VDAC2, RAB38, PRKD1, PI4K2A, CSNK1G2, DGKH, SLC27A4, IPPK, PFKFB2, PFKFB1, AK1, ACACB, PRKCZ, FHIT, PGS1, PRKAR2B, PMVK, PGK1…	895	1693	17650	1.72396	1.36885e-08	4.02604e-10	3.31401e-10
UP_KEYWORDS	Acyltransferase	32	3.48584	6.57888e-11	LIPT1, NAA40, NAA20, LPCAT1, DLST, CROT, ABHD5, LCLAT1, AGPAT2, AGPAT3, AGPAT4, SPTLC1, SCP2, SPTLC3, DBT, GNPNAT1, DLAT, GPAT2, ACAA1, NAA50, HGSNAT, GLYATL2, GGT7, DGAT2, MBOAT1, MBOAT2, CPT1C, GCAT, HADHB, SOAT2, LPCAT2, NAT9	895	158	17650	3.99406	3.01313e-08	8.60893e-10	7.08639e-10
UP_KEYWORDS	Golgi apparatus	84	9.15033	7.66457e-11	B4GALT2, ARF3, GALNT11, ARF1, B4GALT1, CHPF, LPCAT1, GALNT10, FTCD, NDST1, POFUT2, AKR7A2, GNPTAB, B3GALT2, GNPNAT1, QSOX1, CD36, A4GALT, GAL3ST2, HRAS, HS3ST3B1, CSGALNACT1, ST6GAL1, ENTPD4, GLCE, TNFRSF1A, WBSCR17, PITPNM1, B3GNT7, MFNG, B3GNT5, B3GNT4, B3GNT3, B3GNT2, PRKD1, B4GALT6, CHST5, PI4K2A, CHST2, COPB2, CANT1, SGMS1, SGMS2, FUT2, FUT1, FUT4, MAN2A2, CHST11, MAN2A1, CHST10, MGAT3, MAN1…	895	777	17650	2.13196	3.51037e-08	9.75104e-10	8.02651e-10
UP_KEYWORDS	Steroid biosynthesis	15	1.63399	5.66775e-10	IDI1, PRKAA2, CYP51A1, DHCR24, HSD17B12, HMGCR, CYB5R1, CH25H, EBP, CYB5R3, HSD17B1, PMVK, MVD, ACBD3, FDFT1	895	35	17650	8.45172	2.59583e-07	7.01576e-09	5.77498e-09
UP_SEQ_FEATURE	nucleotide phosphate-binding region:PAPS	14	1.52505	6.82611e-10	HS3ST5, HS3ST1, SULT1A1, SULT2B1, SULT1C2, NDST1, CHST11, SULT1E1, CHST10, CHST14, CHST5, CHST2, SULT1C4, SULT1A2	894	30	17689	9.23363	1.29287e-06	1.07796e-07	1.0552e-07
UP_KEYWORDS	Fatty acid biosynthesis	17	1.85185	1.5956e-09	ELOVL1, PRKAB2, PRKAA2, PTGES2, PTGES3, ELOVL3, SCD5, PRKAG1, PRKAG2, ELOVL6, PTGS2, ACACB, PTGS1, FADS3, FA2H, FADS6, MGLL	895	50	17650	6.70503	7.30785e-07	1.92312e-08	1.583e-08
UP_KEYWORDS	ATP-binding	118	12.854	2.02496e-09	DGKG, DGKE, PANK3, DGKD, CERK, ACSM3, DGKB, ACSM1, DGKA, ARAF, ACSM5, PPIP5K2, FPGS, PIM1, PDK3, AKT1, PIP4K2B, PIP4K2C, SEPHS2, XYLB, PDK1, MAP2K1, ENTPD2, MCCC1, CSNK2A2, PRKCD, ENTPD8, ACSL5, ACSL4, ACSL3, ACLY, SHPK, PRKD1, PI4K2A, CSNK1G2, DGKH, IPPK, PFKFB2, PFKFB1, AK1, ACACB, PRKCZ, PGS1, PMVK, PGK1, PIP5K1B, FUK, ABCA2, CHKA, HSPA5, INSR, MYO5A, ASNS, MTHFS, ACSF2, ADCY10, GLUD1, ATM, GS…	895	1330	17650	1.74965	9.2743e-07	2.37803e-08	1.95746e-08
UP_KEYWORDS	Multifunctional enzyme	20	2.17865	2.39666e-09	PFKFB2, TSTA3, PFKFB1, H6PD, EPHX2, ACACB, GPHN, PAPSS2, FTCD, COASY, PAPSS1, NAALADL1, GSTZ1, NDST1, HADHA, MTHFD2, UMPS, PAM, AASS, FDFT1	895	73	17650	5.40292	1.09767e-06	2.74418e-08	2.25885e-08
UP_KEYWORDS	Sterol metabolism	19	2.06972	3.627e-09	IDI1, PRKAA2, CYP51A1, DHCR24, HMGCR, CYP46A1, CYP7B1, LIPE, CYB5R1, CH25H, EBP, CYB5R3, SOAT2, FDX1, PMVK, MVD, APOE, LDLR, FDFT1	895	67	17650	5.59243	1.66117e-06	4.05163e-08	3.33507e-08
UP_KEYWORDS	Isomerase	24	2.61438	6.35165e-09	TSTA3, IDI1, ISYNA1, PTGES2, PGAM1, PTGES3, GLCE, ECH1, PGAM2, ITPK1, PMM2, BPGM, RENBP, GSTZ1, RPIA, MCEE, GALE, EBP, ENOSF1, DSE, PGM3, HYI, PGM2, ALOXE3	895	111	17650	4.26393	2.90905e-06	6.92633e-08	5.70137e-08
UP_KEYWORDS	Sterol biosynthesis	12	1.30719	1.22767e-08	CYB5R1, IDI1, CH25H, EBP, PRKAA2, CYB5R3, CYP51A1, PMVK, MVD, DHCR24, HMGCR, FDFT1	895	25	17650	9.46592	5.62271e-06	1.30761e-07	1.07635e-07
COG_ONTOLOGY	Lipid metabolism	20	2.17865	1.34202e-08	ACHE, BCHE, GCDH, ACSM3, ACSM1, ECH1, MCCC1, ACSL5, ACSL4, ACSM5, ACACB, PGS1, PCCA, AADAC, AFMID, ACSBG1, ACADM, GPAT2, ACAD10, MGLL	134	62	1873	4.50891	3.35505e-07	3.22085e-07	3.22085e-07
UP_KEYWORDS	Cholesterol metabolism	17	1.85185	1.34327e-08	IDI1, PRKAA2, CYP51A1, DHCR24, HMGCR, CYP46A1, CYP7B1, LIPE, EBP, CYB5R3, SOAT2, FDX1, PMVK, MVD, APOE, LDLR, FDFT1	895	57	17650	5.8816	6.15217e-06	1.39823e-07	1.15094e-07
UP_KEYWORDS	Glycosidase	19	2.06972	3.15183e-08	KL, IDUA, HEXB, FUCA2, GBA3, LYZ, GLB1L3, NEU2, NEU3, NEU4, MAN2A2, LYG1, NAGLU, HYAL1, MAN2A1, MAN2B2, MAN1C1, MAN2B1, MAN1B1	895	76	17650	4.93017	1.44353e-05	3.15628e-07	2.59807e-07
UP_KEYWORDS	Peroxisome	21	2.28758	3.17006e-08	IDI1, ABCD2, HSDL2, PHYH, EPHX2, ECH1, PIPOX, ACSL4, ACSL3, CROT, HMGCL, PRDX5, SCP2, ACOX1, ZADH2, AGPS, PMVK, FAR2, ACAA1, XDH, ABCD1	895	93	17650	4.45305	1.45188e-05	3.15628e-07	2.59807e-07
UP_SEQ_FEATURE	domain:DAGKc	9	0.980392	4.19832e-08	DGKG, DGKE, DGKD, CERK, SPHK2, AGK, DGKB, DGKA, DGKH	894	13	17689	13.6982	7.9513e-05	6.11986e-06	5.99068e-06
UP_KEYWORDS	Glycogen metabolism	11	1.19826	6.62019e-08	GSK3B, PPP1CC, PPP1R3C, PHKG1, PPP1R3B, AKT1, PHKB, PYGM, PYGL, PHKA2, PPP1CA	895	23	17650	9.43162	3.032e-05	6.45117e-07	5.31024e-07
UP_KEYWORDS	Cholesterol biosynthesis	10	1.08932	1.23026e-07	IDI1, EBP, PRKAA2, CYB5R3, CYP51A1, PMVK, MVD, DHCR24, HMGCR, FDFT1	895	19	17650	10.3793	5.63444e-05	1.17387e-06	9.66268e-07
UP_SEQ_FEATURE	sequence variant	643	70.0436	1.3782e-07	PNMT, CDA, TES, GLDC, SERPINE1, ARAF, CWH43, ENO1, RBPJ, ENO2, ENO3, IL4I1, LIPE, SCP2, MYC, DPYSL2, LIPG, STMN1, NAMPT, AKT1, PIP4K2C, XYLB, IER3, ACOT9, GLCE, CSNK2A2, PRKCD, PHKA2, UPB1, DKK3, SULT2B1, CH25H, ACE2, MTAP, PRKAR1A, HMBS, FAR2, PRKD1, CYP2E1, IDO2, GPLD1, MTMR2, MTMR3, PDGFB, SDR39U1, ADH7, PLA2G6, MTMR4, HIF1A, PRKCZ, ADH6, MTMR7, SULT1A1, LDHC, CYB5R1, PRDX2, PRDX5, LDHA, CYB5R…	894	11308	17689	1.1251	0.000260998	1.8655e-05	1.82612e-05
UP_KEYWORDS	Peroxidase	11	1.19826	2.67438e-07	DUOX1, PRDX2, PRDX5, PRDX4, GPX4, GPX3, PRDX1, GPX8, PTGS2, DUOX2, PTGS1	895	26	17650	8.34336	0.000122479	2.49972e-06	2.05763e-06
UP_KEYWORDS	Electron transport	20	2.17865	3.92843e-07	CYB5B, NDUFA8, NDUFA12, ETFDH, NDUFC2, SDHC, ETFA, UQCR10, SDHD, ETFB, TXN, SDHB, ENOX1, FADS3, FA2H, NDUFS8, UQCRQ, FDX1, NDUFS1, NOX1	895	98	17650	4.02463	0.000179906	3.59844e-06	2.96204e-06
UP_KEYWORDS	Dioxygenase	18	1.96078	4.91376e-07	KDM3A, PHYH, HAAO, BBOX1, PLOD2, ALOX12, ALOX12B, PTGS2, PTGS1, TDO2, P4HA2, OGFOD1, P4HA3, PHYHD1, OGFOD2, IDO2, CDO1, ALOXE3	895	81	17650	4.38237	0.000225025	4.41275e-06	3.63233e-06
UP_KEYWORDS	Alternative initiation	20	2.17865	6.40266e-07	HGSNAT, FH, B4GALT1, STARD3NL, GPX4, CAV1, ENO1, COMT, FUT2, NR3C1, FGF2, PRDX5, SCP2, RPS6KB1, RARS, FPGS, PIM1, VHL, LAP3, CHST2	895	101	17650	3.90508	0.000293199	5.63927e-06	4.64193e-06
UP_KEYWORDS	Tricarboxylic acid cycle	10	1.08932	9.0555e-07	FH, SUCLA2, IDH2, DLST, SDHC, SDHD, DLAT, SDHB, MDH1B, IDH3A	895	23	17650	8.5742	0.000414656	7.82532e-06	6.44136e-06
UP_SEQ_FEATURE	domain:PI-PLC X-box	9	0.980392	1.13792e-06	PLCXD3, PLCB3, PLCL1, PLCL2, PLCG2, PLCG1, PLCD3, PLCB2, PLCD1	894	18	17689	9.89318	0.0021529	0.000143757	0.000140723
UP_KEYWORDS	Nucleotidyltransferase	16	1.74292	1.43284e-06	CDS1, CMAS, PCYT2, PCYT1A, UAP1, PAPSS2, COASY, PAPSS1, POLD4, UGP2, OAS1, OAS2, OAS3, POLR1B, POLD1, POLD2	895	69	17650	4.57291	0.000656026	1.21526e-05	1.00034e-05
UP_KEYWORDS	Mitochondrion outer membrane	20	2.17865	1.60198e-06	CYB5B, BNIP3L, SLC44A1, MTX2, ACSL5, ACSL4, ACSL3, PLD6, CPT1C, KMO, HK2, TOMM22, HK1, HADHB, CYB5R3, RPS6KB1, BCL2, MFN2, VDAC2, GPAT2	895	107	17650	3.68611	0.000733437	1.33401e-05	1.09808e-05
UP_KEYWORDS	Membrane	399	43.4641	2.54527e-06	PGAP1, CWH43, ENO1, ENO2, NDST1, LIPE, DPYSL2, AKT1, PIP4K2B, PIP4K2C, IER3, GLCE, PRKCD, PHKA2, CH25H, ACE2, CLDN3, PRKAR1A, FAR2, PRKD1, CYP2E1, IDO2, PI4K2A, MTMR1, MTMR2, MTMR3, FPR2, PLA2G6, MTMR4, LDHC, CYB5R1, LDHA, CYB5R3, CHST11, PRKAR2B, RDH11, RDH10, CHST10, HMOX1, ST3GAL6, PIP5K1B, CHST14, HMOX2, ST3GAL2, FDFT1, ST3GAL3, ABCA2, HOMER1, FA2H, SQLE, CYP2C8, NAPEPLD, PAM, NOX1, PIGS, ACH…	895	6567	17650	1.1982	0.00116506	2.08167e-05	1.71351e-05
UP_SEQ_FEATURE	domain:PI-PLC Y-box	8	0.87146	3.67687e-06	PLCB3, PLCL1, PLCL2, PLCG2, PLCG1, PLCD3, PLCB2, PLCD1	894	15	17689	10.5527	0.00693981	0.000435479	0.000426287
UP_KEYWORDS	Iron-sulfur	14	1.52505	4.06661e-06	ISCA2, GLRX3, GLRX5, ETFDH, LIAS, SDHB, NDUFS8, POLD1, DPYD, FDX1, AOX1, NDUFS1, XDH, MOCS1	895	57	17650	4.84367	0.00186078	3.26756e-05	2.68967e-05
UP_KEYWORDS	Glycogen storage disease	9	0.980392	4.73556e-06	LDHA, PGAM2, PRKAG2, PHKB, PYGM, PYGL, GYG1, PHKA2, ENO3	895	21	17650	8.45172	0.00216654	3.73946e-05	3.07811e-05
UP_SEQ_FEATURE	binding site:NADP	10	1.08932	5.92322e-06	GRHPR, AKR7A2, H6PD, SPR, ZADH2, AKR1B15, HSD17B1, IDH2, ME1, CBR3	894	28	17689	7.06655	0.0111559	0.000658161	0.000644269
UP_SEQ_FEATURE	short sequence motif:HXXXXD motif	8	0.87146	6.25166e-06	LPCAT2, LPCAT1, GPAT2, ABHD5, LCLAT1, AGPAT2, AGPAT3, AGPAT4	894	16	17689	9.89318	0.0117709	0.000658161	0.000644269
UP_SEQ_FEATURE	binding site:FAD	9	0.980392	6.93978e-06	NQO1, IL4I1, GCDH, NQO2, KDM1A, ACOX1, IVD, ACAD10, XDH	894	22	17689	8.09442	0.013058	0.000692152	0.000677542
COG_ONTOLOGY	Secondary metabolites biosynthesis, transport, and catabolism	16	1.74292	1.13177e-05	CYP51A1, CYP4B1, CYP46A1, CYP4F22, CYP7B1, CYP2C19, CYP3A7, CYP39A1, CYP27A1, CYP4Z1, CYP2C8, CYP2W1, CYP26B1, CYP4X1, CYP20A1, CYP2E1	134	61	1873	3.66626	0.000282905	0.000135813	0.000135813
UP_SEQ_FEATURE	metal ion-binding site:Magnesium	19	2.06972	1.77334e-05	IDI1, EPHX2, PDXP, ENO1, COMT, NT5C2, FAH, ENO2, ENO3, NT5DC1, ACLY, PHOSPHO2, ENOSF1, RFK, NT5DC3, PGM3, PGM2, NT5M, AASDHPPT	894	115	17689	3.26905	0.0330295	0.00168024	0.00164477
UP_SEQ_FEATURE	metal ion-binding site:Manganese	10	1.08932	2.00435e-05	B4GALT2, PPP2CB, PPP1CC, B4GALT1, B3GAT1, PCK1, B4GALT6, GALNT10, PCK2, PPP1CA	894	32	17689	6.18324	0.0372513	0.00180869	0.00177051
UP_SEQ_FEATURE	binding site:NAD	12	1.30719	2.54408e-05	LDHC, GLUD1, LDHA, ALDH6A1, ALDH5A1, DHRS9, GPD1, ALDH1A1, HSD17B14, ME3, ADH7, ADH6	894	49	17689	4.84564	0.0470431	0.00219138	0.00214513
UP_SEQ_FEATURE	domain:FAD-binding FR-type	8	0.87146	3.5456e-05	DUOX1, CYB5R1, POR, CYB5R3, NOS2, CYB5RL, DUOX2, NOX1	894	20	17689	7.91454	0.0649496	0.00292126	0.0028596
UP_KEYWORDS	Vitamin C	8	0.87146	3.62207e-05	PHYH, P4HA2, OGFOD1, P4HA3, OGFOD2, PLOD2, DBH, PAM	895	20	17650	7.88827	0.0164525	0.000281171	0.000231444
UP_SEQ_FEATURE	zinc finger region:Phorbol-ester/DAG-type 2	8	0.87146	5.08738e-05	DGKG, DGKE, DGKD, DGKB, DGKA, PRKCD, PRKD1, DGKH	894	21	17689	7.53766	0.0918607	0.00385624	0.00377484
UP_SEQ_FEATURE	zinc finger region:Phorbol-ester/DAG-type 1	8	0.87146	5.08738e-05	DGKG, DGKE, DGKD, DGKB, DGKA, PRKCD, PRKD1, DGKH	894	21	17689	7.53766	0.0918607	0.00385624	0.00377484
UP_SEQ_FEATURE	active site:Tele-phosphohistidine intermediate	6	0.653595	6.60575e-05	PFKFB2, PFKFB1, ACLY, PGAM1, PGAM2, BPGM	894	10	17689	11.8718	0.117606	0.00481458	0.00471295
UP_SEQ_FEATURE	metal ion-binding site:Iron	11	1.19826	7.93024e-05	PPP2CB, PPP1CC, PHYH, TH, P4HA2, OGFOD1, P4HA3, PHYHD1, OGFOD2, PLOD2, PPP1CA	894	46	17689	4.73152	0.139468	0.00556586	0.00544837
UP_SEQ_FEATURE	domain:FAD-binding PCMH-type	5	0.544662	8.91843e-05	AGPS, AOX1, DHCR24, D2HGDH, XDH	894	6	17689	16.4886	0.155426	0.00582773	0.00570472
UP_SEQ_FEATURE	domain:2Fe-2S ferredoxin-type	5	0.544662	8.91843e-05	FDX1, AOX1, NDUFS1, SDHB, XDH	894	6	17689	16.4886	0.155426	0.00582773	0.00570472
UP_SEQ_FEATURE	binding site:Substrate; via amide nitrogen	8	0.87146	9.81536e-05	GCDH, IAH1, SPR, ECH1, NT5M, ACADM, PCK1, PCK2	894	23	17689	6.88221	0.169653	0.00620004	0.00606916
UP_SEQ_FEATURE	site:Transition state stabilizer	8	0.87146	0.000132565	ALDH4A1, ALDH1A3, NT5E, ALDH5A1, ALDH2, ALDH1A2, ALDH1A1, ALDH8A1	894	24	17689	6.59545	0.222051	0.00804367	0.00787388
UP_SEQ_FEATURE	metal ion-binding site:Magnesium 2	10	1.08932	0.00013583	PDP1, ADCY10, IMPA1, PPA1, IMPA2, ITPK1, PDSS1, ADCY2, ADCY7, ADCY6	894	40	17689	4.94659	0.226848	0.00804367	0.00787388
UP_SEQ_FEATURE	metal ion-binding site:Magnesium 1	10	1.08932	0.000166317	PDP1, ADCY10, IMPA1, PPA1, IMPA2, ITPK1, PDSS1, ADCY2, ADCY7, ADCY6	894	41	17689	4.82594	0.270234	0.00927522	0.00907943
UP_SEQ_FEATURE	region of interest:Catalytic	11	1.19826	0.000166416	PIKFYVE, PCYT1A, PDE2A, PDE3B, PDE5A, HMGCR, DLAT, PDE8B, HK2, HK1, PLD2	894	50	17689	4.353	0.27037	0.00927522	0.00907943
UP_SEQ_FEATURE	region of interest:Catalytic subdomain B	7	0.762527	0.000178964	GALNT7, GALNT6, GALNT11, WBSCR17, GALNT3, GALNT2, GALNT10	894	18	17689	7.69469	0.287508	0.00942044	0.00922159
UP_SEQ_FEATURE	region of interest:Catalytic subdomain A	7	0.762527	0.000178964	GALNT7, GALNT6, GALNT11, WBSCR17, GALNT3, GALNT2, GALNT10	894	18	17689	7.69469	0.287508	0.00942044	0.00922159
COG_ONTOLOGY	Energy production and conversion	10	1.08932	0.000184504	ACLY, ADHFE1, AGPS, DBT, ETFDH, OGDHL, ETFA, D2HGDH, ADH7, ADH6	134	31	1873	4.50891	0.0046024	0.00147603	0.00147603
UP_KEYWORDS	Mucopolysaccharidosis	6	0.653595	0.000193715	GALNS, HGSNAT, NAGLU, IDUA, HYAL1, SGSH	895	12	17650	9.86034	0.0849073	0.00147869	0.00121717
UP_SEQ_FEATURE	mutagenesis site	138	15.0327	0.000218546	PNMT, TES, DGKD, KDM1A, IRS1, ENO1, NR3C1, GBA3, LCLAT1, CNDP1, NDST1, PPP1CC, SCP2, IYD, DPYSL2, NAMPT, AKT1, TPTE2, MAP2K1, TSC2, SAP30, SULT2B1, ACE2, PPP1R3C, DPEP1, PRKD1, DGKH, GCDH, MTMR2, MTMR3, CRABP2, MTTP, LPL, TXN, SDSL, HIF1A, PRKCZ, FHIT, SULT1A1, EBP, PRDX5, CHST11, PRDX1, CHST10, UBC, PMVK, ASL, ARSG, VDR, EPHX2, INSR, UROS, ASNS, DOLK, MTHFS, GLUD1, IL6, ASAH2B, G6PC3, AKR1B15, N…	894	2032	17689	1.34376	0.33898	0.0111931	0.0109568
UP_SEQ_FEATURE	metal ion-binding site:Divalent metal cation 2	8	0.87146	0.000297865	PDE2A, PDE3B, PDE4C, ENPP2, PDE4B, PDE6B, PDE5A, PDE8B	894	27	17689	5.86262	0.431208	0.0144732	0.0141677
UP_SEQ_FEATURE	metal ion-binding site:Divalent metal cation 1	8	0.87146	0.000297865	PDE2A, PDE3B, PDE4C, ENPP2, PDE4B, PDE6B, PDE5A, PDE8B	894	27	17689	5.86262	0.431208	0.0144732	0.0141677
UP_SEQ_FEATURE	domain:GST N-terminal	7	0.762527	0.000459261	GSTM4, GSTZ1, GSTO2, GSTO1, GSTP1, GSTA1, GSTM5	894	21	17689	6.59545	0.581065	0.0217575	0.0212982
UP_KEYWORDS	Mitochondrion inner membrane	27	2.94118	0.000468498	SLC25A3, NDUFA12, ETFDH, HCCS, UQCR10, PPOX, NNT, FPGS, TIMM17A, PMPCA, TIMM8B, NDUFA8, NDUFC2, SDHC, SDHD, COQ10B, COQ7, SDHB, COQ10A, HADHB, COQ4, GATM, COX7A2L, UQCRQ, CHDH, NDUFS1, SLC25A4	895	252	17650	2.11293	0.193154	0.00351757	0.00289547
UP_KEYWORDS	Ichthyosis	9	0.980392	0.000528721	PHYH, EBP, STS, ALOX12B, ABHD5, CYP4F22, ALOXE3, PNPLA1, SLC27A4	895	38	17650	4.67069	0.215115	0.00390572	0.00321497
COG_ONTOLOGY	Coenzyme metabolism	6	0.653595	0.000546775	MTHFD2, UROS, AASDHPPT, GPHN, COASY, PCYOX1	134	11	1873	7.62415	0.0135801	0.00328065	0.00328065
UP_SEQ_FEATURE	binding site:ATP	46	5.01089	0.000546831	GSK3B, PRKAA2, ACSM3, ACSM1, ARAF, ILK, ACSM5, PRKCZ, HK2, KHK, IKBKB, MAPK9, PHKG1, RFK, PMVK, MKNK2, PIM1, PGK1, AKT1, MAPK1, PDK3, MAPK3, PDK1, MAP2K1, CHKA, INSR, PRKCD, MCCC1, CSNK2A2, ITPK1, MTHFS, MERTK, ACSF2, NME1, MAPK10, ITPKC, NME6, PCCA, RPS6KB1, HKDC1, RPS6KB2, ITPKA, ACSBG1, PRKD1, MET, CSNK1G2	894	534	17689	1.70444	0.645122	0.0252743	0.0247408
UP_KEYWORDS	Cytoplasm	272	29.6296	0.000577287	TES, PANK3, CERK, CALML6, ENO1, GBA3, RBPJ, ENO2, ENO3, LIPE, PNP, SCP2, DPYSL4, DPYSL2, OGFOD1, STMN1, NAMPT, AKT1, PIP4K2B, PIP4K2C, ACOT7, PRKCD, TALDO1, UPB1, ASRGL1, SULT2B1, ACE2, MTAP, PPA1, HMBS, RBP1, LAP3, PRKD1, MMADHC, MTMR1, MTMR2, MTMR3, CRABP2, TXN, ADH7, PLA2G6, MTMR4, HIF1A, ARPP19, PRKCZ, PIK3R6, ADH6, MTMR7, NEU2, SULT1A1, LDHC, SEC14L2, PRDX2, PRDX5, LDHA, CYB5R3, PRDX4, PRKAR…	895	4511	17650	1.1891	0.23239	0.00419679	0.00345456
UP_SEQ_FEATURE	short sequence motif:Microbody targeting signal	9	0.980392	0.00074382	IDI1, PRDX5, SCP2, ACOX1, EPHX2, ECH1, PMVK, PIPOX, CROT	894	40	17689	4.45193	0.755691	0.0335605	0.0328521
UP_SEQ_FEATURE	domain:Ricin B-type lectin	7	0.762527	0.000783504	GALNT7, GALNT6, GALNT11, WBSCR17, GALNT3, GALNT2, GALNT10	894	23	17689	6.02193	0.773393	0.0345289	0.0338
UP_KEYWORDS	Amino-acid biosynthesis	7	0.762527	0.000797311	CTH, PYCR1, ASNS, ASL, MTR, BCAT1, BCAT2	895	23	17650	6.00194	0.306021	0.00561798	0.00462441
UP_KEYWORDS	FMN	7	0.762527	0.000797311	POR, NOS2, IYD, RFK, DPYD, PNPO, MMACHC	895	23	17650	6.00194	0.306021	0.00561798	0.00462441
UP_KEYWORDS	Congenital disorder of glycosylation	9	0.980392	0.000903136	DPAGT1, DPM2, ALG8, B4GALT1, PMM2, ALG2, DOLK, ALG12, DDOST	895	41	17650	4.32893	0.338882	0.00626722	0.00515882
UP_KEYWORDS	Nucleotide metabolism	7	0.762527	0.00101797	ADAL, NME6, AMPD1, NT5M, NUDT16, NT5C2, NME1	895	24	17650	5.75186	0.372785	0.00695864	0.00572797
UP_KEYWORDS	Polymorphism	604	65.7952	0.00103868	PNMT, CDA, TES, ZNF292, SERPINE1, ARAF, CWH43, ENO1, RBPJ, ENO2, ENO3, IL4I1, LIPE, SCP2, MYC, DPYSL2, LIPG, NAMPT, AKT1, PIP4K2C, XYLB, IER3, ACOT9, GLCE, CSNK2A2, PRKCD, PHKA2, UPB1, DKK3, SULT2B1, CH25H, ACE2, MTAP, FAR2, PRKD1, CYP2E1, IDO2, GPLD1, MTMR2, MTMR3, PDGFB, SDR39U1, ADH7, PLA2G6, MTMR4, HIF1A, PRKCZ, ADH6, MTMR7, SULT1A1, LDHC, CYB5R1, PRDX2, PRDX5, LDHA, CYB5R3, RDH12, PRKAR2B, P…	895	11045	17650	1.07843	0.378713	0.0069958	0.00575855
UP_KEYWORDS	Prostaglandin metabolism	5	0.544662	0.00107392	HPGD, PTGES2, PTGES3, PTGS2, PTGS1	895	10	17650	9.86034	0.388671	0.00712834	0.00586765
UP_SEQ_FEATURE	domain:GST C-terminal	8	0.87146	0.00110003	GSTM4, GSTZ1, GSTO2, GSTO1, PTGES2, GSTP1, GSTA1, GSTM5	894	33	17689	4.79669	0.875643	0.0473762	0.0463762
UP_KEYWORDS	Alternative splicing	552	60.1307	0.00118467	PGAP1, TES, ZNF292, SERPINE1, ARAF, RBPJ, ENO2, ENO3, IL4I1, NDST1, LIPE, SCP2, MYC, DPYSL2, LIPG, STMN1, AKT1, PIP4K2B, PIP4K2C, XYLB, ACOT9, PRKAB2, ACOT7, IAH1, PRKCD, SULT2B1, ACE2, MTAP, PRKAR1A, MTHFD2, HMBS, RBP1, FAR2, IDO2, GPLD1, MTMR1, MTMR2, MTMR3, SDR39U1, ADH7, PLA2G6, HIF1A, PRKCZ, ARPP19, ADH6, MTMR7, SULT1A1, PRDX2, PRDX5, LDHA, PRPSAP2, CYB5R3, CHST11, RDH11, AFMID, PNPO, ST3GAL…	895	10006	17650	1.08793	0.418941	0.00773596	0.00636781
UP_KEYWORDS	Glutaricaciduria	4	0.43573	0.00119924	GCDH, ETFDH, ETFA, ETFB	895	5	17650	15.7765	0.42281	0.00773596	0.00636781
UP_KEYWORDS	2Fe-2S	6	0.653595	0.00122439	GLRX5, FDX1, AOX1, NDUFS1, SDHB, XDH	895	17	17650	6.96024	0.429427	0.00778847	0.00641103
UP_KEYWORDS	S-nitrosylation	10	1.08932	0.00125222	IKBKB, DDAH1, DPYSL2, GPC1, TXN, PTGS2, HRAS, SLC25A4, SIRT1, HIF1A	895	53	17650	3.72088	0.436662	0.00785639	0.00646694
UP_KEYWORDS	Sphingolipid metabolism	7	0.762527	0.00128265	SAMD8, SPTLC1, SGMS1, SPTLC3, ST8SIA1, KDSR, SGMS2	895	25	17650	5.52179	0.444469	0.00793856	0.00653458
UP_KEYWORDS	4Fe-4S	8	0.87146	0.00161655	NDUFS8, POLD1, DPYD, ETFDH, NDUFS1, LIAS, MOCS1, SDHB	895	35	17650	4.50758	0.523352	0.00987171	0.00812584
UP_SEQ_FEATURE	domain:C2	12	1.30719	0.00179204	INPP4A, INPP4B, PLCB3, PLCL1, CAPN5, PLCL2, PRKCD, PLCG2, PLCG1, PLCD3, PLCB2, PLCD1	894	78	17689	3.04405	0.966532	0.0754648	0.0738719
UP_KEYWORDS	Serine esterase	7	0.762527	0.00196622	ACHE, ACOT9, BCHE, ACOT7, ACOT11, SIAE, MGLL	895	27	17650	5.11277	0.594005	0.0118491	0.00975349
UP_KEYWORDS	Decarboxylase	6	0.653595	0.00211457	GAD1, AMD1, PCK1, CSAD, UMPS, PCK2	895	19	17650	6.22758	0.620727	0.0124163	0.0102204
UP_KEYWORDS	Glucose metabolism	6	0.653595	0.00211457	H6PD, PGM2, PDK3, AKT1, DLAT, PDK1	895	19	17650	6.22758	0.620727	0.0124163	0.0102204
UP_SEQ_FEATURE	metal ion-binding site:Iron-sulfur 2 (4Fe-4S)	4	0.43573	0.0022861	NDUFS8, DPYD, NDUFS1, SDHB	894	6	17689	13.1909	0.986896	0.091005	0.0890841
UP_SEQ_FEATURE	active site:Cysteine sulfenic acid (-SOH) intermediate	4	0.43573	0.0022861	PRDX2, PRDX5, PRDX4, PRDX1	894	6	17689	13.1909	0.986896	0.091005	0.0890841
UP_SEQ_FEATURE	domain:ATP-grasp	5	0.544662	0.00230514	SUCLA2, PCCA, ITPK1, MCCC1, ACACB	894	12	17689	8.24431	0.987361	0.091005	0.0890841
UP_KEYWORDS	Molybdenum cofactor biosynthesis	4	0.43573	0.00230813	MOCS2, MOCOS, MOCS1, GPHN	895	6	17650	13.1471	0.652971	0.013359	0.0109964
UP_KEYWORDS	Pyridine nucleotide biosynthesis	5	0.544662	0.00233346	HAAO, KYNU, QPRT, NAMPT, KMO	895	12	17650	8.21695	0.656982	0.013359	0.0109964
UP_KEYWORDS	Allosteric enzyme	9	0.980392	0.0026098	PYGM, PDE5A, PYGL, NT5C2, ACACB, UPB1, HK2, PFKP, HK1	895	48	17650	3.69763	0.697856	0.0147567	0.0121469
UP_SEQ_FEATURE	region of interest:Heparin-binding	6	0.653595	0.00266426	LIPG, LPL, APOE, FGF1, FGF2, PGF	894	20	17689	5.93591	0.993609	0.103036	0.100861
UP_KEYWORDS	Antioxidant	5	0.544662	0.00323647	PRDX2, PRDX5, PRDX4, SRXN1, PRDX1	895	13	17650	7.58487	0.773431	0.0180769	0.0148799
UP_KEYWORDS	Aminotransferase	6	0.653595	0.00340182	SPTLC3, GPT2, GOT2, GPT, BCAT1, BCAT2	895	21	17650	5.63448	0.790009	0.018548	0.0152677
UP_KEYWORDS	cGMP	6	0.653595	0.00340182	PDE6G, PDE2A, PDE3B, PDE6D, PDE6B, PDE5A	895	21	17650	5.63448	0.790009	0.018548	0.0152677
UP_SEQ_FEATURE	domain:Myotubularin phosphatase	5	0.544662	0.0042995	MTMR1, MTMR2, MTMR3, MTMR4, MTMR7	894	14	17689	7.06655	0.999714	0.156684	0.153377
UP_SEQ_FEATURE	region of interest:Coenzyme A binding	5	0.544662	0.0042995	NAA50, ACOT11, CROT, CPT1C, AASDHPPT	894	14	17689	7.06655	0.999714	0.156684	0.153377
UP_SEQ_FEATURE	binding site:Coenzyme A	5	0.544662	0.0042995	ACOT11, CROT, CPT1C, ACACB, AASDHPPT	894	14	17689	7.06655	0.999714	0.156684	0.153377
UP_SEQ_FEATURE	domain:Thioredoxin	7	0.762527	0.00477505	PRDX2, PRDX5, PRDX4, GLRX3, PRDX1, QSOX1, TXN	894	32	17689	4.32826	0.999884	0.17073	0.167127
COG_ONTOLOGY	Carbohydrate transport and metabolism	8	0.87146	0.00483248	H6PD, HKDC1, UAP1, XYLB, HK2, PAPSS1, HK1, MFSD2A	134	31	1873	3.60713	0.114059	0.0231959	0.0231959
UP_SEQ_FEATURE	binding site:PAPS	4	0.43573	0.00593124	SULT2B1, NDST1, HS3ST5, HS3ST1	894	8	17689	9.89318	0.999987	0.197188	0.193026
UP_SEQ_FEATURE	domain:Patatin	4	0.43573	0.00593124	PNPLA7, PNPLA8, PNPLA6, PNPLA1	894	8	17689	9.89318	0.999987	0.197188	0.193026
UP_SEQ_FEATURE	short sequence motif:GXSXG	4	0.43573	0.00593124	PNPLA7, PNPLA8, PNPLA6, PNPLA1	894	8	17689	9.89318	0.999987	0.197188	0.193026
UP_SEQ_FEATURE	domain:PIPK	4	0.43573	0.00593124	PIKFYVE, PIP5K1B, PIP4K2B, PIP4K2C	894	8	17689	9.89318	0.999987	0.197188	0.193026
UP_SEQ_FEATURE	metal ion-binding site:Iron; catalytic	6	0.653595	0.00617899	KDM3A, HAAO, ALOX12B, ALOX12, CDO1, ALOXE3	894	24	17689	4.94659	0.999992	0.201882	0.197621
UP_SEQ_FEATURE	metal ion-binding site:Calcium	10	1.08932	0.00694958	GALNS, PLA2G2D, CANT1, STS, GNPTAB, ARSJ, ARSG, FAH, PLCB2, SGSH	894	68	17689	2.90976	0.999998	0.222844	0.21814
UP_SEQ_FEATURE	metal ion-binding site:Calcium; via 3-oxoalanine	5	0.544662	0.00721244	GALNS, STS, ARSJ, ARSG, SGSH	894	16	17689	6.18324	0.999999	0.222844	0.21814
UP_SEQ_FEATURE	transit peptide:Peroxisome	3	0.326797	0.00738108	PHYH, AGPS, ACAA1	894	3	17689	19.7864	0.999999	0.222844	0.21814
UP_SEQ_FEATURE	site:Interaction with carboxyl group of phosphoglycerates	3	0.326797	0.00738108	PGAM1, PGAM2, BPGM	894	3	17689	19.7864	0.999999	0.222844	0.21814
UP_SEQ_FEATURE	binding site:Substrate; via carbonyl oxygen	6	0.653595	0.00740854	ACE2, GCDH, DDAH1, IVD, ACADM, CNDP2	894	25	17689	4.74872	0.999999	0.222844	0.21814
UP_KEYWORDS	Spermidine biosynthesis	3	0.326797	0.00742949	AMD1, SRM, AGMAT	895	3	17650	19.7207	0.967137	0.0400319	0.032952
UP_KEYWORDS	cAMP	7	0.762527	0.00764327	PRKAR1A, PRKAR2B, PDE2A, PDE3B, PDE4C, PDE4B, PDE8B	895	35	17650	3.94413	0.970224	0.0407048	0.0335059
UP_SEQ_FEATURE	short sequence motif:Histidine box-2	4	0.43573	0.00856547	FADS3, CH25H, FADS6, SCD5	894	9	17689	8.79393	1	0.245933	0.240742
UP_SEQ_FEATURE	short sequence motif:Histidine box-1	4	0.43573	0.00856547	FADS3, CH25H, FADS6, SCD5	894	9	17689	8.79393	1	0.245933	0.240742
UP_SEQ_FEATURE	short sequence motif:Histidine box-3	4	0.43573	0.00856547	FADS3, CH25H, FADS6, SCD5	894	9	17689	8.79393	1	0.245933	0.240742
UP_KEYWORDS	Prostaglandin biosynthesis	4	0.43573	0.00864472	PTGES2, PTGES3, PTGS2, PTGS1	895	9	17650	8.76474	0.981249	0.045509	0.0374604
UP_KEYWORDS	DNA-directed RNA polymerase	7	0.762527	0.00878785	POLR3D, POLR2C, POLR1B, POLR2F, POLR3G, POLR3H, POLR2L	895	36	17650	3.83457	0.982449	0.0457368	0.0376479
UP_KEYWORDS	Pyruvate	5	0.544662	0.00916563	GPT2, AMD1, DLAT, PCK2, PDK1	895	17	17650	5.8002	0.98526	0.0467242	0.0384607
UP_KEYWORDS	Lipid transport	12	1.30719	0.00918161	OSBPL7, SLC27A1, STAR, SCP2, APOC1, GOT2, SLC27A6, PCTP, APOE, LDLR, SLC27A4, MFSD2A	895	96	17650	2.46508	0.985369	0.0467242	0.0384607
UP_SEQ_FEATURE	metal ion-binding site:Zinc	16	1.74292	0.010022	NQO2, NOS2, GLO1, MTR, SIRT1, UPB1, PTS, DDAH1, MAN2A2, MAN2A1, MAN2B2, MKNK2, MSRB2, MSRB3, MAN2B1, POLR2L	894	152	17689	2.08277	1	0.280433	0.274514
UP_KEYWORDS	Lysosome	23	2.50545	0.010129	HGSNAT, ABCA2, ASAH1, PNPLA7, IDUA, SPHK2, HEXB, CXCR4, SGSH, GALNS, IL4I1, NEU4, NAGLU, HYAL1, IL1B, NAAA, TRIP10, MAN2B1, HPSE, ARSG, SIAE, LDLR, PCYOX1	895	254	17650	1.78573	0.990559	0.0509787	0.0419628
UP_SEQ_FEATURE	metal ion-binding site:Manganese 2	6	0.653595	0.010359	ARG2, XPNPEP1, PPM1L, ACACB, CNDP2, AGMAT	894	27	17689	4.39697	1	0.280433	0.274514
UP_SEQ_FEATURE	metal ion-binding site:Manganese 1	6	0.653595	0.010359	ARG2, XPNPEP1, PPM1L, ACACB, CNDP2, AGMAT	894	27	17689	4.39697	1	0.280433	0.274514
UP_SEQ_FEATURE	region of interest:Linker	6	0.653595	0.010359	H6PD, OAS3, CAPN2, CBLC, HMGCR, FTCD	894	27	17689	4.39697	1	0.280433	0.274514
UP_SEQ_FEATURE	active site:Phosphoserine intermediate	4	0.43573	0.0117818	PGM3, PGM2, PAPSS2, PAPSS1	894	10	17689	7.91454	1	0.314459	0.307822
UP_KEYWORDS	cAMP biosynthesis	4	0.43573	0.0118893	ADCY10, ADCY2, ADCY7, ADCY6	895	10	17650	7.88827	0.995822	0.0591883	0.0487205
UP_SEQ_FEATURE	metal ion-binding site:Divalent metal cation	6	0.653595	0.0120986	CSGALNACT1, HMGCL, CHPF, ME1, GDPD2, ME3	894	28	17689	4.23993	1	0.318429	0.311707
UP_SEQ_FEATURE	domain:PLAT	5	0.544662	0.0136204	LIPG, LPL, ALOX12B, ALOX12, ALOXE3	894	19	17689	5.20694	1	0.353571	0.346108
UP_SEQ_FEATURE	short sequence motif:FRIP motif	3	0.326797	0.0142685	NEU2, NEU3, NEU4	894	4	17689	14.8398	1	0.360518	0.352908
UP_SEQ_FEATURE	binding site:NADP; via carbonyl oxygen	3	0.326797	0.0142685	GRHPR, ZADH2, CBR3	894	4	17689	14.8398	1	0.360518	0.352908
UP_KEYWORDS	Tryptophan catabolism	3	0.326797	0.0143605	TDO2, AFMID, IDO2	895	4	17650	14.7905	0.998673	0.0707214	0.0582139
UP_SEQ_FEATURE	nucleotide phosphate-binding region:NAD or NADP	4	0.43573	0.0155999	DHRS13, HSDL2, BLVRB, DHRS2	894	11	17689	7.19504	1	0.388972	0.380761
UP_KEYWORDS	Schiff base	4	0.43573	0.0157403	AMD1, TALDO1, ALDOC, ALDOB	895	11	17650	7.17115	0.999301	0.0758847	0.062464
UP_KEYWORDS	Ubiquinone biosynthesis	4	0.43573	0.0157403	COQ4, PDSS1, COQ9, COQ7	895	11	17650	7.17115	0.999301	0.0758847	0.062464
UP_SEQ_FEATURE	domain:Fe2OG dioxygenase	5	0.544662	0.0194197	P4HA2, OGFOD1, P4HA3, OGFOD2, PLOD2	894	21	17689	4.71104	1	0.468638	0.458746
UP_SEQ_FEATURE	metal ion-binding site:Magnesium; via carbonyl oxygen	5	0.544662	0.0194197	NT5DC1, NT5DC3, NT5M, NT5C2, PFKP	894	21	17689	4.71104	1	0.468638	0.458746
UP_SEQ_FEATURE	metal ion-binding site:Magnesium 2; via carbonyl oxygen	4	0.43573	0.0200315	ADCY10, ADCY2, ADCY7, ADCY6	894	12	17689	6.59545	1	0.468638	0.458746
UP_SEQ_FEATURE	short sequence motif:TXY	4	0.43573	0.0200315	MAPK10, MAPK9, MAPK1, MAPK3	894	12	17689	6.59545	1	0.468638	0.458746
UP_SEQ_FEATURE	site:Important for catalytic activity	4	0.43573	0.0200315	HADHA, ECH1, SEPHS2, CNDP2	894	12	17689	6.59545	1	0.468638	0.458746
UP_SEQ_FEATURE	domain:N-acetyltransferase	5	0.544662	0.0228104	NAA50, NAA40, NAA20, GNPNAT1, NAT9	894	22	17689	4.4969	1	0.512522	0.501703
UP_SEQ_FEATURE	domain:Biotin carboxylation	3	0.326797	0.0229891	PCCA, MCCC1, ACACB	894	5	17689	11.8718	1	0.512522	0.501703
UP_SEQ_FEATURE	domain:Biotinyl-binding	3	0.326797	0.0229891	PCCA, MCCC1, ACACB	894	5	17689	11.8718	1	0.512522	0.501703
UP_SEQ_FEATURE	metal ion-binding site:Iron-sulfur 1 (4Fe-4S)	3	0.326797	0.0229891	NDUFS8, DPYD, LIAS	894	5	17689	11.8718	1	0.512522	0.501703
UP_KEYWORDS	Lipoyl	3	0.326797	0.0231346	DBT, DLST, DLAT	895	5	17650	11.8324	0.999978	0.109233	0.0899149
UP_KEYWORDS	Catecholamine biosynthesis	3	0.326797	0.0231346	PNMT, TH, DBH	895	5	17650	11.8324	0.999978	0.109233	0.0899149
UP_KEYWORDS	Transmembrane	274	29.8475	0.0235078	PGAP1, ACSM1, CWH43, HS6ST2, NDST1, CYP4Z1, STS, IER3, MFSD2A, ALG8, ST6GAL1, ATP6V0E1, ENTPD2, ENTPD4, GLCE, ALG5, ENTPD7, ALG2, ENTPD8, ACSL5, ACSL4, ACSL3, CPT1C, CYP39A1, INPP4B, CH25H, ACE2, POR, WBSCR17, COX7A2L, CLDN3, SOAT2, VDAC2, FAR2, IDO2, CDS1, TGFA, FPR2, PLA2G6, LDHC, CYB5R1, LDHA, CYP4X1, CHST11, RDH11, ARSJ, RDH10, CHST10, HMOX1, B4GALNT1, ST3GAL6, CHST14, B4GALNT3, HMOX2, ST3GAL…	895	4865	17650	1.11068	0.999981	0.109863	0.090433
UP_SEQ_FEATURE	region of interest:S-adenosyl-L-methionine binding	6	0.653595	0.0237677	PNMT, NNMT, MTR, COMT, INMT, GNMT	894	33	17689	3.59752	1	0.523718	0.512663
UP_KEYWORDS	Redox-active center	7	0.762527	0.0250651	PRDX2, PRDX5, PRDX4, TXNRD2, GLRX5, PRDX1, TXN	895	45	17650	3.06766	0.999991	0.115958	0.0954498
UP_SEQ_FEATURE	nucleotide phosphate-binding region:AMP	4	0.43573	0.0250817	SLC27A1, AK1, SLC27A6, SLC27A4	894	13	17689	6.08811	1	0.546319	0.534788
UP_KEYWORDS	Lipid droplet	6	0.653595	0.0270826	ALDH3B2, DGAT2, PITPNM1, LPCAT2, LPCAT1, ABHD5	895	34	17650	3.48012	0.999997	0.124038	0.102101
UP_SEQ_FEATURE	metal ion-binding site:Zinc 2	9	0.980392	0.0282598	NT5E, HAGHL, ARAF, NAPEPLD, LAP3, ADH7, CNDP1, ADH6, NAALADL1	894	72	17689	2.47329	1	0.608548	0.595703
UP_KEYWORDS	Transmembrane helix	272	29.6296	0.02856	PGAP1, ACSM1, CWH43, HS6ST2, NDST1, CYP4Z1, STS, IER3, MFSD2A, ALG8, ST6GAL1, ATP6V0E1, ENTPD2, ENTPD4, GLCE, ALG5, ENTPD7, ALG2, ENTPD8, ACSL5, ACSL4, ACSL3, CPT1C, CYP39A1, INPP4B, CH25H, ACE2, POR, WBSCR17, COX7A2L, CLDN3, SOAT2, FAR2, IDO2, CDS1, TGFA, FPR2, PLA2G6, LDHC, CYB5R1, LDHA, CYP4X1, CHST11, RDH11, ARSJ, RDH10, CHST10, HMOX1, B4GALNT1, ST3GAL6, CHST14, B4GALNT3, HMOX2, ST3GAL2, FDFT…	895	4849	17650	1.10621	0.999998	0.12951	0.106605
UP_SEQ_FEATURE	binding site:S-adenosyl-L-methionine; via carbonyl oxygen	5	0.544662	0.0306109	PNMT, MTR, MOCS1, INMT, GNMT	894	24	17689	4.12216	1	0.626563	0.613338
UP_SEQ_FEATURE	domain:Nudix hydrolase	5	0.544662	0.0306109	IDI1, NUDT16, NUDT15, NUDT5, NUDT13	894	24	17689	4.12216	1	0.626563	0.613338
UP_SEQ_FEATURE	binding site:2-oxoglutarate	4	0.43573	0.0307495	P4HA2, OGFOD1, P4HA3, OGFOD2	894	14	17689	5.65324	1	0.626563	0.613338
UP_SEQ_FEATURE	short sequence motif:Di-lysine motif	4	0.43573	0.0307495	ELOVL1, ELOVL3, LPCAT1, HSD17B12	894	14	17689	5.65324	1	0.626563	0.613338
UP_SEQ_FEATURE	domain:Cytochrome b5 heme-binding	4	0.43573	0.0307495	CYB5B, FADS3, FA2H, CYB5D1	894	14	17689	5.65324	1	0.626563	0.613338
UP_SEQ_FEATURE	binding site:S-adenosyl-L-methionine	7	0.762527	0.0328132	PNMT, NNMT, MTR, COMT, MOCS1, INMT, GNMT	894	48	17689	2.88551	1	0.631804	0.618468
UP_SEQ_FEATURE	domain:PLD phosphodiesterase 2	3	0.326797	0.0333406	PGS1, PLD5, PLD2	894	6	17689	9.89318	1	0.631804	0.618468
UP_SEQ_FEATURE	metal ion-binding site:Iron; via carboxylate; catalytic	3	0.326797	0.0333406	ALOX12B, ALOX12, ALOXE3	894	6	17689	9.89318	1	0.631804	0.618468
UP_SEQ_FEATURE	domain:Lipoxygenase	3	0.326797	0.0333406	ALOX12B, ALOX12, ALOXE3	894	6	17689	9.89318	1	0.631804	0.618468
UP_SEQ_FEATURE	metal ion-binding site:Magnesium 1; via carbonyl oxygen	3	0.326797	0.0333406	PDP1, IMPA1, IMPA2	894	6	17689	9.89318	1	0.631804	0.618468
UP_SEQ_FEATURE	domain:DDHD	3	0.326797	0.0333406	PITPNM1, PITPNM2, DDHD1	894	6	17689	9.89318	1	0.631804	0.618468
UP_SEQ_FEATURE	domain:PLD phosphodiesterase 1	3	0.326797	0.0333406	PGS1, PLD5, PLD2	894	6	17689	9.89318	1	0.631804	0.618468
UP_KEYWORDS	Biotin	3	0.326797	0.0335478	PCCA, MCCC1, ACACB	895	6	17650	9.86034	1	0.149174	0.122792
UP_KEYWORDS	Molybdenum	3	0.326797	0.0335478	AOX1, XDH, GPHN	895	6	17650	9.86034	1	0.149174	0.122792
COG_ONTOLOGY	Cell envelope biogenesis, outer membrane	5	0.544662	0.0340559	GALNT6, GALE, GALNT3, ALG2, GALNT10	134	18	1873	3.88267	0.579468	0.136224	0.136224
UP_KEYWORDS	Cataract	9	0.980392	0.0355617	CYP27A1, PHYH, EBP, RDH11, AGK, AGPS, GCNT2, MYH9, ABHD5	895	75	17650	2.36648	1	0.156608	0.128911
UP_KEYWORDS	Proteoglycan	7	0.762527	0.0363555	GPC1, NCAN, CXCR4, SDC1, AGRN, CD44, DCN	895	49	17650	2.81724	1	0.158579	0.130534
UP_KEYWORDS	Hereditary spastic paraplegia	7	0.762527	0.0396134	FA2H, B4GALNT1, DDHD1, PNPLA6, CPT1C, NT5C2, CYP7B1	895	50	17650	2.76089	1	0.17116	0.140889
UP_SEQ_FEATURE	nucleotide phosphate-binding region:ATP	61	6.64488	0.0403102	GSK3B, ABCD2, SRXN1, ACSM3, ACSM1, ARAF, ILK, ACSM5, KHK, IKBKB, GUK1, FPGS, PIM1, PDK3, AKT1, SEPHS2, ABCD1, PDK1, MAP2K1, CSNK2A2, PRKCD, ITPK1, COASY, ITPKC, ACLY, HKDC1, ITPKA, MYH9, ACSBG1, PRKD1, MET, CSNK1G2, PFKFB2, PFKFB1, DTYMK, PRKAA2, AK1, ACACB, PRKCZ, PAPSS2, PAPSS1, PGS1, MAPK9, PHKG1, MTHFD1L, PMVK, MKNK2, PGK1, MAPK1, FUK, MAPK3, CHKA, INSR, MYO5A, MTHFS, MERTK, ACSF2, MAPK10, RP…	894	946	17689	1.27586	1	0.756314	0.74035
UP_SEQ_FEATURE	active site:Charge relay system	16	1.74292	0.0426282	ACHE, BCHE, LYPLA2, LYPLA1, ABHD8, FAAH2, LPL, ABHD6, HMGCR, APEH, PTS, NAALADL1, ABHD11, LIPG, MGLL, PLA1A	894	182	17689	1.73946	1	0.791965	0.775248
UP_SEQ_FEATURE	domain:GAF 2	3	0.326797	0.0451365	PDE2A, PDE6B, PDE5A	894	7	17689	8.47987	1	0.822439	0.805079
UP_SEQ_FEATURE	domain:GAF 1	3	0.326797	0.0451365	PDE2A, PDE6B, PDE5A	894	7	17689	8.47987	1	0.822439	0.805079
UP_KEYWORDS	Selenocysteine	5	0.544662	0.045382	GPX4, TXNRD2, GPX3, DIO3, SEPHS2	895	27	17650	3.65198	1	0.190814	0.157067
UP_KEYWORDS	Catecholamine metabolism	3	0.326797	0.045412	SULT1A1, COMT, SULT1A2	895	7	17650	8.45172	1	0.190814	0.157067
UP_KEYWORDS	Thyroid hormones biosynthesis	3	0.326797	0.045412	DUOX1, DIO3, DUOX2	895	7	17650	8.45172	1	0.190814	0.157067
UP_SEQ_FEATURE	calcium-binding region:1	12	1.30719	0.0467044	DGKG, DUOX1, DGKB, DGKA, LPCAT2, LPCAT1, CAPN2, CALML3, CALM1, PLCD3, PLCD1, DUOX2	894	123	17689	1.93038	1	0.842903	0.825111
COG_ONTOLOGY	Amino acid transport and metabolism	8	0.87146	0.0493115	GLUD1, GATM, DDAH1, SARDH, APEH, THNSL2, CNDP1, CNDP2	134	48	1873	2.3296	0.717541	0.169068	0.169068
UP_KEYWORDS	Ligase	25	2.72331	0.0497889	SLC27A1, ACSM3, ACSM1, CBLC, ACSM5, PFAS, ACACB, MTHFD1L, RARS, FPGS, ACSS1, WARS, MCCC1, ACSL5, ASNS, ACSL4, MTHFS, ACSL3, ACSF2, GCAT, SUCLA2, PCCA, SLC27A6, ACSBG1, SLC27A4	895	331	17650	1.48948	1	0.206649	0.170102
UP_KEYWORDS	Mitogen	6	0.653595	0.0500832	IL1B, PDGFB, TGFA, FGF1, FGF2, PGF	895	40	17650	2.9581	1	0.206649	0.170102
UP_SEQ_FEATURE	binding site:GTP	4	0.43573	0.0513776	GLUD1, PCK1, MOCS1, PCK2	894	17	17689	4.65561	1	0.918495	0.899108
UP_KEYWORDS	One-carbon metabolism	4	0.43573	0.0518016	ALDH1L1, MTHFD1L, MTHFD2, FPGS	895	17	17650	4.64016	1	0.210786	0.173507
UP_KEYWORDS	Calcium	53	5.77342	0.0520061	DGKG, CERK, DGKB, CALML6, NCAN, DGKA, LPCAT1, CBLC, CALML3, OGDHL, SGSH, STS, GNPTAB, ENPP2, CAPN2, ME1, ME3, ANXA1, ENTPD2, ANXA2, MMP1, ENTPD4, ENTPD7, ENTPD8, PLCB3, PLSCR1, PITPNM1, PITPNM2, RGN, MAN1B1, B4GALT6, PLCB2, DSC2, CANT1, DUOX1, ARSJ, MAN1C1, PLCG2, PLCG1, ARSG, DUOX2, PLA2G2D, NOS2, FAH, GALNS, PDP1, LPCAT2, OGDH, HPSE, PLCD3, CALM1, AGRN, PLCD1	895	816	17650	1.28088	1	0.210786	0.173507
UP_SEQ_FEATURE	domain:Guanylate cyclase	3	0.326797	0.0582049	GUCY1A3, GUCY1B3, GUCY2D	894	8	17689	7.41988	1	1	0.979409
UP_KEYWORDS	Folate-binding	3	0.326797	0.0585537	MTHFS, FTCD, GNMT	895	8	17650	7.39525	1	0.229498	0.18891
UP_KEYWORDS	Isoprene biosynthesis	3	0.326797	0.0585537	IDI1, PDSS1, FDFT1	895	8	17650	7.39525	1	0.229498	0.18891
UP_KEYWORDS	Porphyrin biosynthesis	3	0.326797	0.0585537	UROS, HMBS, PPOX	895	8	17650	7.39525	1	0.229498	0.18891
UP_KEYWORDS	Respiratory chain	7	0.762527	0.0586272	NDUFA8, NDUFS8, UQCRQ, NDUFA12, NDUFC2, NDUFS1, UQCR10	895	55	17650	2.5099	1	0.229498	0.18891
UP_SEQ_FEATURE	domain:PI3K/PI4K	4	0.43573	0.0594148	ATM, PIK3CB, PI4K2A, PIK3CG	894	18	17689	4.39697	1	1	0.979409
UP_SEQ_FEATURE	calcium-binding region:2	11	1.19826	0.0595008	DGKG, DUOX1, DGKB, DGKA, LPCAT2, CAPN2, CALML3, CALM1, PLCD3, PLCD1, DUOX2	894	113	17689	1.92611	1	1	0.979409
UP_SEQ_FEATURE	transmembrane region	243	26.4706	0.0650101	PGAP1, CWH43, HS6ST2, NDST1, CYP4Z1, STS, STMN1, IER3, MFSD2A, ALG8, ST6GAL1, ATP6V0E1, ENTPD2, ENTPD4, GLCE, ALG5, ENTPD7, ALG2, ENTPD8, ACSL5, ACSL4, ACSL3, CPT1C, CH25H, ACE2, WBSCR17, CLDN3, SOAT2, VDAC2, FAR2, CDS1, TGFA, FPR2, CYB5R1, CHST11, RDH11, RDH10, CHST10, B4GALNT1, ST3GAL6, CHST14, B4GALNT3, ST3GAL2, FDFT1, ST3GAL3, ABCA2, ST8SIA1, INSR, ACER1, SQLE, EXT2, FA2H, ASAH2B, ACER3, SDC1…	894	4405	17689	1.09151	1	1	0.979409
UP_SEQ_FEATURE	short sequence motif:Nudix box	4	0.43573	0.0680012	NUDT16, NUDT15, NUDT5, NUDT13	894	19	17689	4.16555	1	1	0.979409
UP_KEYWORDS	Congenital myasthenic syndrome	4	0.43573	0.0685459	DPAGT1, ALG14, ALG2, AGRN	895	19	17650	4.15172	1	0.266051	0.218998
UP_KEYWORDS	cGMP biosynthesis	3	0.326797	0.0728134	GUCY1A3, GUCY1B3, GUCY2D	895	9	17650	6.57356	1	0.28024	0.230678
UP_KEYWORDS	Hereditary hemolytic anemia	5	0.544662	0.0764424	AK1, PGK1, ACSL4, BPGM, LPIN2	895	32	17650	3.08135	1	0.291755	0.240157
UP_SEQ_FEATURE	metal ion-binding site:Zinc 1	8	0.87146	0.0792703	NT5E, MMP1, HAGHL, ARAF, NAPEPLD, LAP3, CNDP1, NAALADL1	894	74	17689	2.13907	1	1	0.979409
UP_KEYWORDS	Hydrogen ion transport	6	0.653595	0.0817987	ATP6V0B, ATP6V1G1, ATP6V0E1, ATP6V1H, ATP6V1E1, ATP6V1D	895	46	17650	2.57226	1	0.309618	0.25486
COG_ONTOLOGY	Lipid metabolism / General function prediction only	3	0.326797	0.0830296	DGKG, DGKB, DGKA	134	7	1873	5.99041	0.88548	0.249089	0.249089
UP_KEYWORDS	Ubiquinone	5	0.544662	0.083666	NDUFA8, NDUFS8, ETFDH, NDUFS1, COQ7	895	33	17650	2.98798	1	0.31409	0.258542
UP_SEQ_FEATURE	domain:SH2 1	3	0.326797	0.087539	PLCG2, PIK3R3, PLCG1	894	10	17689	5.93591	1	1	0.979409
UP_SEQ_FEATURE	domain:SH2 2	3	0.326797	0.087539	PLCG2, PIK3R3, PLCG1	894	10	17689	5.93591	1	1	0.979409
UP_SEQ_FEATURE	site:Lowers pKa of active site Tyr	3	0.326797	0.087539	AKR7A2, AKR1B15, AKR1C1	894	10	17689	5.93591	1	1	0.979409
UP_SEQ_FEATURE	repeat:BNR 2	3	0.326797	0.087539	NEU2, NEU3, NEU4	894	10	17689	5.93591	1	1	0.979409
UP_SEQ_FEATURE	repeat:BNR 1	3	0.326797	0.087539	NEU2, NEU3, NEU4	894	10	17689	5.93591	1	1	0.979409
UP_KEYWORDS	Neurodegeneration	21	2.28758	0.0906583	MTMR2, ASAH1, HEXB, DDHD1, NT5C2, CYP7B1, PLA2G6, CPT1C, COASY, HK1, FA2H, SPTLC1, NAGLU, VAPB, MFN2, PDK3, PMPCA, B4GALNT1, ATM, APOE, PNPLA6	895	286	17650	1.44802	1	0.337573	0.277871
UP_KEYWORDS	Angiogenesis	11	1.19826	0.0943932	EFNA1, WARS, SHC1, PDE3B, PRKD1, FGF1, FGF2, PIK3R6, PGF, PIK3CG, TYMP	895	123	17650	1.76364	1	0.348646	0.286986
UP_SEQ_FEATURE	active site:For cyclooxygenase activity	2	0.217865	0.0984208	PTGS2, PTGS1	894	2	17689	19.7864	1	1	0.979409
UP_SEQ_FEATURE	region of interest:OAS domain 1	2	0.217865	0.0984208	OAS2, OAS3	894	2	17689	19.7864	1	1	0.979409
UP_SEQ_FEATURE	region of interest:Sulfate adenylyltransferase	2	0.217865	0.0984208	PAPSS2, PAPSS1	894	2	17689	19.7864	1	1	0.979409
UP_SEQ_FEATURE	region of interest:Substrate 2 binding	2	0.217865	0.0984208	HK2, HK1	894	2	17689	19.7864	1	1	0.979409
UP_SEQ_FEATURE	binding site:Glucose-6-phosphate 1	2	0.217865	0.0984208	HK2, HK1	894	2	17689	19.7864	1	1	0.979409
UP_SEQ_FEATURE	binding site:Glucose-6-phosphate 2	2	0.217865	0.0984208	HK2, HK1	894	2	17689	19.7864	1	1	0.979409
UP_SEQ_FEATURE	region of interest:Adenylyl-sulfate kinase	2	0.217865	0.0984208	PAPSS2, PAPSS1	894	2	17689	19.7864	1	1	0.979409
UP_SEQ_FEATURE	nucleotide phosphate-binding region:cNMP 2	2	0.217865	0.0984208	PNPLA7, PNPLA6	894	2	17689	19.7864	1	1	0.979409
UP_SEQ_FEATURE	binding site:ATP 2	2	0.217865	0.0984208	HK2, HK1	894	2	17689	19.7864	1	1	0.979409
UP_SEQ_FEATURE	active site:Proton acceptor; for enolization step	2	0.217865	0.0984208	GNPDA1, GNPDA2	894	2	17689	19.7864	1	1	0.979409
UP_SEQ_FEATURE	binding site:FMN; via amide nitrogen	2	0.217865	0.0984208	RFK, PNPO	894	2	17689	19.7864	1	1	0.979409
UP_SEQ_FEATURE	region of interest:Glucose-6-phosphate 2 binding	2	0.217865	0.0984208	HK2, HK1	894	2	17689	19.7864	1	1	0.979409
UP_SEQ_FEATURE	region of interest:OAS domain 2	2	0.217865	0.0984208	OAS2, OAS3	894	2	17689	19.7864	1	1	0.979409
UP_SEQ_FEATURE	active site:For ring-opening step	2	0.217865	0.0984208	GNPDA1, GNPDA2	894	2	17689	19.7864	1	1	0.979409
UP_SEQ_FEATURE	site:Aspirin-acetylated serine	2	0.217865	0.0984208	PTGS2, PTGS1	894	2	17689	19.7864	1	1	0.979409
UP_SEQ_FEATURE	domain:4Fe-4S ferredoxin-type	2	0.217865	0.0984208	ETFDH, SDHB	894	2	17689	19.7864	1	1	0.979409
UP_SEQ_FEATURE	topological domain:Intragranular	2	0.217865	0.0984208	DBH, PAM	894	2	17689	19.7864	1	1	0.979409
UP_SEQ_FEATURE	binding site:Substrate 1	2	0.217865	0.0984208	HK2, HK1	894	2	17689	19.7864	1	1	0.979409
UP_SEQ_FEATURE	region of interest:Glucose-6-phosphate 1 binding	2	0.217865	0.0984208	HK2, HK1	894	2	17689	19.7864	1	1	0.979409
UP_SEQ_FEATURE	nucleotide phosphate-binding region:cNMP 1	2	0.217865	0.0984208	PNPLA7, PNPLA6	894	2	17689	19.7864	1	1	0.979409
UP_SEQ_FEATURE	region of interest:Peroxidase-like; mediates peroxidase activity	2	0.217865	0.0984208	DUOX1, DUOX2	894	2	17689	19.7864	1	1	0.979409
UP_SEQ_FEATURE	active site:Proton acceptor; for ring-opening step	2	0.217865	0.0984208	GNPDA1, GNPDA2	894	2	17689	19.7864	1	1	0.979409
UP_SEQ_FEATURE	region of interest:Substrate 1 binding	2	0.217865	0.0984208	HK2, HK1	894	2	17689	19.7864	1	1	0.979409
UP_SEQ_FEATURE	nucleotide phosphate-binding region:cNMP 3	2	0.217865	0.0984208	PNPLA7, PNPLA6	894	2	17689	19.7864	1	1	0.979409
UP_SEQ_FEATURE	binding site:Substrate 2	2	0.217865	0.0984208	HK2, HK1	894	2	17689	19.7864	1	1	0.979409
UP_SEQ_FEATURE	chain:V-type proton ATPase subunit E 1	2	0.217865	0.0984208	ATP6V0E1, ATP6V1E1	894	2	17689	19.7864	1	1	0.979409
UP_SEQ_FEATURE	region of interest:Interaction with TXNDC11	2	0.217865	0.0984208	DUOX1, DUOX2	894	2	17689	19.7864	1	1	0.979409
UP_SEQ_FEATURE	short sequence motif:PP-motif	2	0.217865	0.0984208	PAPSS2, PAPSS1	894	2	17689	19.7864	1	1	0.979409
UP_SEQ_FEATURE	site:Involved in receptor binding	2	0.217865	0.0984208	IL1B, PDGFB	894	2	17689	19.7864	1	1	0.979409
UP_KEYWORDS	Plastid	2	0.217865	0.0987403	FUT2, FUT1	895	2	17650	19.7207	1	0.358913	0.295437
UP_KEYWORDS	Branched-chain amino acid biosynthesis	2	0.217865	0.0987403	BCAT1, BCAT2	895	2	17650	19.7207	1	0.358913	0.295437

## Sheet: S6
Differential expression of HPV+Thi Classical vs Mesenchymal HNSCs (Positive log2 fold change represents upregulation in the Classical tumors)
id	baseMean	log2FoldChange	lfcSE	stat	pvalue	padj
GATA4	28.1109	6.47949	0.941984	6.87855	6.04633e-12	7.5964e-08
CD3E	2592.6	-1.54736	0.226608	-6.82834	8.5903e-12	7.5964e-08
CD6	1446.72	-1.61338	0.241984	-6.66731	2.6053e-11	1.53591e-07
ALOX15	161.294	4.86598	0.737145	6.60112	4.08064e-11	1.80426e-07
WIF1	134.59	7.3518	1.13992	6.44938	1.1231e-10	3.31052e-07
BCHE	51.1314	5.19972	0.804052	6.46689	1.00038e-10	3.31052e-07
IL2RG	6909.95	-2.32311	0.366232	-6.34327	2.24934e-10	5.68312e-07
SELPLG	2306.05	-1.29213	0.21433	-6.02869	1.65292e-09	2.65759e-06
CD5	958.946	-1.59668	0.264762	-6.03062	1.63331e-09	2.65759e-06
S1PR4	418.88	-1.91824	0.316342	-6.06381	1.32936e-09	2.65759e-06
IL21R	1110.28	-1.95967	0.323585	-6.05611	1.3945e-09	2.65759e-06
CD2	2290.75	-1.42229	0.237234	-5.9953	2.03105e-09	2.99343e-06
TNFRSF4	371.221	-1.52882	0.257093	-5.94658	2.73795e-09	3.72487e-06
KEL	557.393	-4.286	0.726315	-5.90102	3.61255e-09	4.56369e-06
C3orf15	144.893	-4.66195	0.793488	-5.87526	4.22181e-09	4.9778e-06
CXCR5	416.566	-3.30423	0.564999	-5.8482	4.96918e-09	5.49281e-06
FRMD1	217.331	-7.19586	1.25076	-5.75317	8.75861e-09	9.11204e-06
SLAMF1	315.676	-1.59143	0.278342	-5.71755	1.08073e-08	1.06188e-05
ORAI2	2379.27	-1.46072	0.256384	-5.69737	1.21669e-08	1.13255e-05
LPXN	1450.58	-1.40579	0.248051	-5.66736	1.45014e-08	1.23327e-05
FAM78A	875.903	-1.54953	0.27388	-5.65771	1.53409e-08	1.23327e-05
KCNA2	88.6202	-4.173	0.737513	-5.65821	1.52963e-08	1.23327e-05
HCG4	89.0124	2.7861	0.49637	5.61294	1.9892e-08	1.4803e-05
B4GALT4	3382.38	2.29951	0.410529	5.60133	2.12713e-08	1.4803e-05
TEX10	1722.35	1.00301	0.178914	5.60611	2.0693e-08	1.4803e-05
GIMAP7	774.567	-1.5827	0.282758	-5.59738	2.17617e-08	1.4803e-05
FMNL1	2675.1	-1.12627	0.203121	-5.54484	2.94231e-08	1.92732e-05
CCR7	1041.79	-1.87924	0.33978	-5.53075	3.18872e-08	2.01413e-05
GZMK	700.289	-1.77391	0.321378	-5.51969	3.39597e-08	2.07107e-05
MFNG	771.588	-1.48208	0.269391	-5.50161	3.7634e-08	2.21865e-05
PFN2	3498.16	2.18399	0.400747	5.44979	5.04282e-08	2.62315e-05
LCK	1610.18	-1.44467	0.2649	-5.45362	4.93542e-08	2.62315e-05
UBASH3A	287.835	-1.49033	0.272646	-5.46616	4.59885e-08	2.62315e-05
AMY1A	198.88	-4.93583	0.905098	-5.45336	4.94256e-08	2.62315e-05
CD48	1603.31	-1.73162	0.31881	-5.43153	5.58733e-08	2.82336e-05
GNG2	1140.21	-1.41077	0.261829	-5.38816	7.11828e-08	3.40254e-05
BEST2	225.513	-5.85253	1.08609	-5.38864	7.09935e-08	3.40254e-05
GIMAP4	1711.05	-1.38709	0.258337	-5.36929	7.90466e-08	3.40482e-05
GIMAP5	1394.26	-1.42341	0.265458	-5.36208	8.22682e-08	3.40482e-05
CD3D	1190.26	-1.53224	0.285035	-5.37562	7.63201e-08	3.40482e-05
GIMAP1	430.685	-1.5654	0.291729	-5.36594	8.0528e-08	3.40482e-05
C5orf20	192.598	-2.21078	0.412508	-5.35937	8.35118e-08	3.40482e-05
KRT2	180.652	-4.79785	0.895319	-5.35881	8.37718e-08	3.40482e-05
INSM1	244.08	-4.84793	0.905285	-5.35514	8.54902e-08	3.40482e-05
PSAPL1	164.732	-5.62368	1.05062	-5.35274	8.66319e-08	3.40482e-05
GRAP2	295.098	-1.62629	0.304577	-5.3395	9.32044e-08	3.5835e-05
LTB	1744.75	-2.28108	0.429248	-5.31413	1.0717e-07	4.02212e-05
MYO16	38.8253	-3.37534	0.635564	-5.31077	1.09161e-07	4.02212e-05
ST8SIA1	381.17	-2.31022	0.437441	-5.28123	1.28322e-07	4.63163e-05
BTLA	138.76	-1.80754	0.343145	-5.26756	1.38246e-07	4.89003e-05
BIN2	825.408	-1.34481	0.255847	-5.25632	1.4697e-07	4.99869e-05
RHOH	708.056	-1.43049	0.272112	-5.25697	1.46449e-07	4.99869e-05
PTPRCAP	2570.8	-2.01346	0.384536	-5.23607	1.64033e-07	5.47374e-05
ARHGAP15	327.23	-1.49758	0.286253	-5.23165	1.68007e-07	5.50252e-05
LAT	933.974	-1.46925	0.281066	-5.2274	1.71906e-07	5.52787e-05
SERPINF1	10082.3	-2.4625	0.472908	-5.20715	1.91767e-07	6.05642e-05
GNGT2	138.584	-1.26994	0.244326	-5.19772	2.01748e-07	6.25986e-05
PHLDB2	2050.48	2.27384	0.437879	5.19286	2.07083e-07	6.31461e-05
HVCN1	799.532	-1.77905	0.343086	-5.18544	2.15502e-07	6.35228e-05
ITIH1	11.0797	-3.99764	0.770646	-5.18739	2.13261e-07	6.35228e-05
ALDH1A2	334.799	4.56635	0.884	5.16555	2.39732e-07	6.74567e-05
TRAF3IP3	769.551	-1.65348	0.320054	-5.16624	2.38851e-07	6.74567e-05
KRT36	424.151	-5.88099	1.1386	-5.16512	2.4029e-07	6.74567e-05
CYTIP	1346.58	-1.18952	0.230984	-5.1498	2.60765e-07	6.79951e-05
CD52	2375.72	-1.93118	0.375036	-5.14932	2.61431e-07	6.79951e-05
IRF4	1092.45	-2.00738	0.389579	-5.15269	2.56775e-07	6.79951e-05
SRL	183.519	-3.4281	0.664522	-5.15875	2.48603e-07	6.79951e-05
IL1R2	9158.04	-4.29913	0.834569	-5.15132	2.58666e-07	6.79951e-05
LHX9	9.55811	4.11676	0.800252	5.14433	2.68476e-07	6.88154e-05
GPSM3	1825.88	-1.39929	0.272289	-5.13898	2.76229e-07	6.95135e-05
LTA	152.604	-1.98271	0.385961	-5.13707	2.7906e-07	6.95135e-05
TIFAB	113.02	-2.01815	0.393672	-5.12647	2.95227e-07	7.25193e-05
SCN9A	177.251	3.61644	0.706518	5.11868	3.07686e-07	7.28801e-05
TNFRSF1B	5005.06	-0.97865	0.191297	-5.11587	3.12301e-07	7.28801e-05
AGAP2	574.011	-1.32409	0.258972	-5.11287	3.173e-07	7.28801e-05
PRKCB	979.044	-1.67566	0.327251	-5.12042	3.04861e-07	7.28801e-05
CFP	245.151	-1.83614	0.359015	-5.11438	3.14775e-07	7.28801e-05
CD28	386.434	-1.68303	0.329672	-5.10515	3.30528e-07	7.49452e-05
TNFAIP8L2	388.702	-1.48016	0.290304	-5.09867	3.4205e-07	7.65758e-05
SIT1	415.278	-1.5342	0.302263	-5.07572	3.86024e-07	8.53402e-05
UCP2	6054.91	-1.18126	0.233392	-5.06128	4.16444e-07	8.982e-05
WDFY4	1289.61	-1.8078	0.357131	-5.06202	4.14831e-07	8.982e-05
SASH3	2293.34	-1.4794	0.292458	-5.05852	4.22528e-07	9.00342e-05
AMICA1	1204.24	-1.58576	0.314	-5.05019	4.41365e-07	9.29284e-05
WAS	1105.74	-1.40371	0.278463	-5.04093	4.63277e-07	9.52734e-05
SCUBE1	64.4945	-2.15951	0.428386	-5.04104	4.63015e-07	9.52734e-05
HAGHL	379.638	-2.76636	0.550762	-5.02279	5.0925e-07	0.000103524
PRPF4	2996.78	0.893449	0.178537	5.00427	5.60753e-07	0.000112699
KLRB1	292.096	-1.6767	0.335593	-4.99623	5.8461e-07	0.000116108
2021-09-01	1169.45	-1.72267	0.344936	-4.99418	5.90848e-07	0.000116108
CD27	1675.61	-1.6461	0.330327	-4.98322	6.25336e-07	0.000121535
CRB2	495.678	-4.15244	0.834221	-4.97762	6.43697e-07	0.000123744
RASAL3	1215.22	-1.43895	0.29025	-4.95761	7.13648e-07	0.000135716
CD37	2234.56	-1.94044	0.391762	-4.9531	7.30409e-07	0.000137051
PIWIL4	143.418	-2.33766	0.472105	-4.95157	7.36169e-07	0.000137051
ZNF831	273.686	-1.76554	0.356769	-4.94868	7.47174e-07	0.000137651
CST7	842.363	-1.42128	0.287677	-4.94053	7.79113e-07	0.000142056
ZAP70	1056.48	-1.5748	0.318966	-4.9372	7.92535e-07	0.000143028
ICAM3	1855.8	-1.2901	0.262105	-4.92206	8.5639e-07	0.00014705
BATF	706.523	-1.45778	0.296169	-4.92214	8.56036e-07	0.00014705
MMP19	1779.45	-1.59896	0.324619	-4.92565	8.40806e-07	0.00014705
PKDCC	1904.95	-3.4481	0.69997	-4.92607	8.39001e-07	0.00014705
CKM	949.432	-5.91573	1.20166	-4.92295	8.52485e-07	0.00014705
KIAA0748	205.409	-1.62295	0.330046	-4.91736	8.77197e-07	0.000149174
LGALS2	279.644	-2.14981	0.437666	-4.91199	9.01572e-07	0.000151859
CXCR3	654.38	-1.56887	0.319617	-4.9086	9.1731e-07	0.000153052
NAALADL1	128.312	-1.45599	0.296758	-4.90632	9.28032e-07	0.000153394
TMEM156	147.873	-1.82796	0.374005	-4.88753	1.02109e-06	0.000167212
RGS10	1864.19	-1.17586	0.240827	-4.8826	1.04697e-06	0.000169877
P2RY8	779.008	-1.76895	0.362524	-4.87955	1.06328e-06	0.000170956
PTPRJ	1717.51	-0.96897	0.198851	-4.87285	1.09998e-06	0.000175263
IL10RA	2223.4	-1.24858	0.2567	-4.86396	1.15058e-06	0.000180082
C8G	197.514	-3.67766	0.756103	-4.86397	1.15054e-06	0.000180082
CYP27A1	3960.96	-2.68039	0.552546	-4.85098	1.22856e-06	0.000190598
SNAPC1	702.133	1.1359	0.234324	4.84756	1.2499e-06	0.000191485
SCRN3	642.149	0.840106	0.173339	4.8466	1.25592e-06	0.000191485
SH2D1A	424.759	-1.57122	0.324416	-4.84324	1.27741e-06	0.000193097
ST3GAL5	733.166	-1.4212	0.293806	-4.8372	1.31684e-06	0.00019737
C9orf6	1035.14	0.8401	0.173942	4.82977	1.36693e-06	0.000199798
GMFG	1247.38	-1.48241	0.306725	-4.83302	1.34477e-06	0.000199798
FCRL3	214.093	-2.41957	0.500801	-4.83139	1.3558e-06	0.000199798
CORO1A	8282.86	-1.53989	0.319755	-4.81584	1.46581e-06	0.000212494
C11orf92	2742.55	-4.03592	0.838434	-4.81364	1.48208e-06	0.000213106
ADORA2A	581.072	-1.32811	0.276133	-4.80969	1.51161e-06	0.000213993
ZNF671	154.631	-1.36074	0.282922	-4.80958	1.51244e-06	0.000213993
CD79B	658.032	-1.94911	0.405741	-4.80383	1.55663e-06	0.000218496
SH2B2	179.021	-1.62883	0.339778	-4.79381	1.63645e-06	0.000227892
TCAP	525.901	-5.19243	1.08735	-4.7753	1.79442e-06	0.000247938
HCLS1	3748.14	-1.27828	0.267952	-4.77055	1.83723e-06	0.00024804
PRRX1	6210.29	-2.17968	0.456782	-4.77182	1.82572e-06	0.00024804
MB	854.688	-3.88274	0.813519	-4.77277	1.81707e-06	0.00024804
FYN	1793.28	-0.95359	0.200222	-4.76265	1.91064e-06	0.000255996
RAB33A	104.458	-1.33801	0.28123	-4.7577	1.95811e-06	0.000260385
GZMM	286.509	-1.78689	0.37576	-4.75541	1.98048e-06	0.000261394
FAIM3	1097.96	-1.90776	0.401624	-4.75012	2.03298e-06	0.000264377
METRN	461.029	-2.26975	0.477778	-4.75063	2.02787e-06	0.000264377
DHX36	2945.52	0.943116	0.198818	4.74361	2.09939e-06	0.000271021
ABI3	1184.69	-1.18699	0.25041	-4.74017	2.13541e-06	0.000272622
IKZF1	1933.98	-1.40998	0.297496	-4.73948	2.14263e-06	0.000272622
PLSCR1	5452.2	1.27386	0.26911	4.73362	2.20549e-06	0.00027664
MAP4K1	1113.36	-1.43234	0.302581	-4.73374	2.20416e-06	0.00027664
PPP1R16B	1631.65	-1.65806	0.350518	-4.73031	2.2418e-06	0.000279214
RIT1	1466.15	0.746907	0.158138	4.72314	2.32227e-06	0.000283253
AKNA	3761.66	-1.09644	0.232106	-4.72386	2.3141e-06	0.000283253
HMHA1	3846.29	-1.23801	0.261997	-4.7253	2.29773e-06	0.000283253
ATP2A3	3620.52	-1.33215	0.282331	-4.7184	2.37702e-06	0.000287615
FERMT3	2386.16	-1.39539	0.295805	-4.71725	2.39056e-06	0.000287615
RASSF4	2161.05	-1.43337	0.303987	-4.71522	2.41449e-06	0.000288532
MYO1G	1315.29	-1.18461	0.251748	-4.70552	2.53223e-06	0.000300571
PTPN20B	49.6334	-4.147	0.882504	-4.69913	2.61277e-06	0.000308063
LOC441089	571.84	0.667335	0.142124	4.69543	2.6604e-06	0.000311602
PTPN7	1471.43	-1.29293	0.275485	-4.69327	2.68878e-06	0.000312843
FAM151A	140.256	-3.72528	0.793975	-4.69193	2.70638e-06	0.000312843
ACTA1	678.017	-5.34755	1.1418	-4.68344	2.82096e-06	0.00032397
COL23A1	530.542	-3.27052	0.698603	-4.68152	2.84758e-06	0.000324918
SPN	1379.65	-1.4621	0.31259	-4.67737	2.90575e-06	0.000327331
SOX8	309.517	-3.74513	0.80053	-4.67832	2.89237e-06	0.000327331
CARD9	301.552	-1.77835	0.380425	-4.67463	2.94477e-06	0.000329628
NAPSB	1008	-1.89083	0.40477	-4.67137	2.99201e-06	0.000332809
NLRC3	661.778	-1.2873	0.275757	-4.66825	3.03781e-06	0.000335365
C10orf72	1337.36	-2.55807	0.548091	-4.66723	3.05291e-06	0.000335365
RCSD1	1100.3	-1.38785	0.297518	-4.66477	3.08962e-06	0.000335642
ACAP1	1328.72	-1.46451	0.313967	-4.66452	3.09339e-06	0.000335642
CNTN5	10.9634	4.10916	0.882799	4.6547	3.24451e-06	0.000345878
RGL4	83.5347	-1.44515	0.310562	-4.65334	3.26596e-06	0.000345878
SPOCK2	7212.96	-1.99008	0.427354	-4.65676	3.21228e-06	0.000345878
ASCL4	128.478	-4.4188	0.949386	-4.65438	3.24954e-06	0.000345878
ITGAL	2818.9	-1.50554	0.323713	-4.65083	3.30601e-06	0.000348036
CSF2RB	3147.96	-2.16444	0.465897	-4.64574	3.38861e-06	0.000354621
CD53	3493	-1.3488	0.291801	-4.62234	3.7944e-06	0.000394751
TBC1D10C	1118.01	-1.67094	0.361942	-4.6166	3.90077e-06	0.000403445
PLXNB3	775.404	1.52888	0.332297	4.60093	4.20618e-06	0.000432503
NPHS1	61.0806	-4.39765	0.95925	-4.58447	4.55146e-06	0.000465301
GYPC	1142.51	-1.60274	0.349843	-4.58132	4.6205e-06	0.000469645
ARHGDIB	8900.66	-1.06009	0.231601	-4.57723	4.71183e-06	0.000476191
RUNX3	4132.24	-1.02768	0.224702	-4.57353	4.79572e-06	0.000481915
CCL19	3217.05	-2.81574	0.616441	-4.56774	4.93004e-06	0.000492614
ANKRD55	15.6064	-1.86295	0.408257	-4.56319	5.03827e-06	0.0005006
FAM21B	1343.98	-0.760255	0.166754	-4.55913	5.13657e-06	0.000504697
C16orf54	441.495	-1.46066	0.320356	-4.55949	5.12774e-06	0.000504697
ARHGEF35	1767.88	1.81277	0.398035	4.55429	5.25631e-06	0.000513608
SLAMF6	734.025	-1.41668	0.311242	-4.55171	5.32116e-06	0.000517088
FOXP3	821.713	-1.25979	0.277159	-4.54537	5.48381e-06	0.000529981
EVI2A	719.381	-1.18694	0.262053	-4.52938	5.9158e-06	0.00056555
LOC100188949	66.8145	-1.69941	0.375187	-4.5295	5.91233e-06	0.00056555
SELL	1675.69	-1.80697	0.399123	-4.52735	5.97266e-06	0.000567916
SIRPG	548.461	-1.32784	0.293954	-4.51717	6.2671e-06	0.000592727
MYBPC1	2830.06	-5.45136	1.20901	-4.50894	6.51518e-06	0.000612912
TARP	73.4262	-1.5507	0.344039	-4.50735	6.5642e-06	0.000614256
S1PR2	779.426	-0.935328	0.207568	-4.50613	6.60213e-06	0.000614554
GALM	811.696	-1.14858	0.255158	-4.50145	6.74906e-06	0.000618038
KCNJ10	144.294	-2.71679	0.603663	-4.50051	6.77894e-06	0.000618038
ABCA3	5734.7	-3.11869	0.692805	-4.50154	6.74636e-06	0.000618038
NLRP7	175.922	-3.47387	0.771885	-4.5005	6.77933e-06	0.000618038
FXYD2	138.014	-2.97086	0.660336	-4.499	6.82731e-06	0.000619219
GPR55	106.597	-1.67899	0.373405	-4.49643	6.91038e-06	0.000623556
NCF4	958.295	-1.41163	0.314114	-4.494	6.98982e-06	0.000627522
FBXL16	687.682	-2.07701	0.463166	-4.48438	7.31274e-06	0.000653197
SLCO5A1	67.1187	-1.98669	0.443264	-4.48196	7.39602e-06	0.000657316
SCGB3A1	29.6932	3.30794	0.740872	4.46493	8.00941e-06	0.000708272
ACTN2	572.112	-5.39733	1.21131	-4.45579	8.35839e-06	0.000735455
CLDN20	12.5912	3.67292	0.825606	4.44876	8.63681e-06	0.000756191
NCALD	1460.7	-2.39244	0.537935	-4.44745	8.68939e-06	0.000757047
CCL17	77.7229	-1.9631	0.442121	-4.44018	8.98831e-06	0.000779251
CD3G	302.563	-1.34766	0.30454	-4.42524	9.63371e-06	0.00083113
ARHGAP9	1219.67	-1.28691	0.291115	-4.42063	9.8413e-06	0.000840837
PRND	43.311	-2.86937	0.649079	-4.42067	9.83938e-06	0.000840837
NPB	131.673	-3.21154	0.727986	-4.41154	1.02637e-05	0.000872709
EVI2B	1553.38	-1.32594	0.300737	-4.40895	1.03872e-05	0.000878989
SLC6A4	21.3546	2.89874	0.659806	4.39333	1.11628e-05	0.000936167
PARP9	7570.73	1.12793	0.256804	4.39218	1.12217e-05	0.000936167
ITGB7	1460.76	-1.08377	0.24671	-4.39289	1.11855e-05	0.000936167
APBB1IP	978.368	-1.27378	0.290455	-4.38548	1.15731e-05	0.00096095
IL16	2073.81	-1.40699	0.321197	-4.38047	1.18421e-05	0.000974139
CCR6	471.867	-1.65107	0.376888	-4.3808	1.18246e-05	0.000974139
CXCR6	971.239	-1.29749	0.296827	-4.37121	1.23559e-05	0.00100621
CD247	911.035	-1.40317	0.321064	-4.37039	1.24026e-05	0.00100621
PTGIR	242.736	-2.304	0.527087	-4.37119	1.23571e-05	0.00100621
RYK	3363.29	0.799424	0.183236	4.36281	1.28401e-05	0.00103694
GPR18	129.525	-2.06862	0.474711	-4.35763	1.31477e-05	0.00105695
SELT	4574.21	0.684731	0.157195	4.35594	1.32498e-05	0.00106034
HCST	737.235	-1.57122	0.36145	-4.347	1.38013e-05	0.00109951
ICAM2	905.978	-1.48291	0.341579	-4.34134	1.41616e-05	0.00112315
PIK3R5	643.343	-1.037	0.239104	-4.337	1.44438e-05	0.00114041
PSTPIP1	594.483	-1.26355	0.291922	-4.32839	1.50204e-05	0.00118034
RASGRP2	418.087	-2.05771	0.475498	-4.32747	1.5083e-05	0.00118034
SH2D3C	1051.17	-0.98099	0.226828	-4.32481	1.52661e-05	0.00118817
CLDN5	575.149	-1.69589	0.392271	-4.32325	1.5375e-05	0.00118817
CD22	860.114	-3.07357	0.710963	-4.32311	1.53846e-05	0.00118817
ST3GAL2	1084.23	-0.897101	0.207801	-4.31713	1.58073e-05	0.0012058
LOC728743	406.746	-1.23557	0.286085	-4.31889	1.56817e-05	0.0012058
TNNC1	313.763	-4.84257	1.12175	-4.31699	1.58174e-05	0.0012058
MYO1F	1801.65	-1.1726	0.271801	-4.31418	1.602e-05	0.00121601
POU2AF1	3339.98	-2.22181	0.515738	-4.30802	1.64723e-05	0.00124499
SPIB	2344.02	-3.19905	0.742766	-4.30695	1.65524e-05	0.00124573
VCAM1	12337.8	-2.715	0.631872	-4.29676	1.73316e-05	0.00129884
C6orf105	594.299	-2.78321	0.64806	-4.29467	1.7495e-05	0.00130556
KLRG1	67.7857	-1.3013	0.303605	-4.28616	1.8179e-05	0.00133964
CXorf21	142.551	-1.39341	0.325087	-4.28626	1.81708e-05	0.00133964
LOC84740	255.539	-3.27234	0.763192	-4.2877	1.80531e-05	0.00133964
ARHGAP30	3013.18	-1.17897	0.275374	-4.28134	1.85773e-05	0.0013536
LGI2	1380.89	-3.35115	0.782521	-4.2825	1.84802e-05	0.0013536
MYL2	597.158	-7.01418	1.63841	-4.28109	1.8598e-05	0.0013536
PDE1B	102.941	-1.30093	0.304068	-4.27843	1.88218e-05	0.00136427
OR2A7	645.074	1.74176	0.407562	4.27359	1.9235e-05	0.00138853
NCKAP1L	2143.02	-1.29221	0.302636	-4.26984	1.95609e-05	0.00140119
PGLYRP2	6.94114	-3.33921	0.782061	-4.26976	1.95688e-05	0.00140119
BTK	587.032	-1.42661	0.334297	-4.2675	1.97676e-05	0.00140972
STAR	599.347	-2.80658	0.657853	-4.26627	1.98769e-05	0.00141182
CD19	516.725	-2.73535	0.641564	-4.26357	2.01191e-05	0.0014233
BICD2	8959.62	1.24642	0.292705	4.25826	2.06023e-05	0.00143847
SNAI3	123.022	-1.18473	0.278243	-4.25789	2.06365e-05	0.00143847
DOK2	923.359	-1.22965	0.288773	-4.25821	2.06071e-05	0.00143847
CCR5	1225.87	-1.25802	0.295473	-4.25765	2.06588e-05	0.00143847
MYH2	1497.99	-8.04419	1.89089	-4.25418	2.09816e-05	0.00145522
GAB3	331.113	-1.00701	0.236903	-4.25072	2.13088e-05	0.00147214
FUZ	697.763	-1.56675	0.36877	-4.2486	2.15115e-05	0.00148036
COPB2	9004.34	0.760667	0.179297	4.24249	2.21052e-05	0.00150799
RASGRP3	507.791	-1.15279	0.271767	-4.24185	2.21688e-05	0.00150799
LOC100233209	125.867	-1.53519	0.361833	-4.24282	2.20725e-05	0.00150799
LY9	375.793	-1.57645	0.372063	-4.23705	2.26479e-05	0.00153468
ANXA6	6009.2	-1.14248	0.269804	-4.23448	2.29085e-05	0.00154641
SLC1A2	77.3502	-2.2833	0.539757	-4.23023	2.3345e-05	0.00156989
CTAGE6	22.9124	2.49217	0.589266	4.22928	2.34439e-05	0.00157048
ZBTB46	432.997	-1.51535	0.358371	-4.22844	2.35314e-05	0.00157048
DTX3L	9304.99	0.974672	0.230628	4.22616	2.37708e-05	0.00158049
LOC283174	351.235	-2.8116	0.667307	-4.21336	2.51604e-05	0.00166661
TCF7	1418.56	-1.27301	0.302498	-4.20833	2.57271e-05	0.00169779
2021-03-07	4056.7	0.70172	0.166946	4.20326	2.63092e-05	0.00172335
CD1B	48.7521	-2.1571	0.513124	-4.20385	2.6241e-05	0.00172335
IQSEC1	2965.39	-0.932726	0.222115	-4.1993	2.67736e-05	0.00174087
LYZ	23800.1	-1.88266	0.448323	-4.19935	2.67688e-05	0.00174087
IL12RB1	422.227	-1.09945	0.26189	-4.19813	2.69133e-05	0.00174355
POU2F2	556.191	-1.78509	0.425327	-4.19699	2.70491e-05	0.00174577
CXorf65	13.5378	-2.30495	0.549296	-4.19618	2.7145e-05	0.00174577
FAM65B	688.504	-1.79867	0.429097	-4.19176	2.76802e-05	0.00176979
MYH7	669.485	-5.45837	1.30227	-4.19144	2.77186e-05	0.00176979
MS4A1	1643.68	-3.03714	0.725156	-4.18825	2.81112e-05	0.0017884
RAB3B	9.43706	2.98387	0.713256	4.18345	2.87122e-05	0.00182009
CYGB	962.027	-1.87761	0.449048	-4.18131	2.89837e-05	0.00183074
ICAM4	463.706	-2.5436	0.608905	-4.17733	2.94949e-05	0.00185639
PTCRA	19.2927	-2.2931	0.549326	-4.17439	2.98788e-05	0.00187389
C14orf139	278.502	-1.29695	0.310863	-4.1721	3.01807e-05	0.00188614
JAKMIP3	19.1916	2.32662	0.558423	4.16641	3.09433e-05	0.00192544
KPNA4	5788.07	0.684238	0.164252	4.16579	3.10274e-05	0.00192544
LCN10	47.3572	-2.21837	0.533228	-4.16026	3.17883e-05	0.00196576
DOCK2	1844.94	-1.25177	0.301007	-4.15862	3.20176e-05	0.00197305
SLA2	513.513	-1.14965	0.276682	-4.15512	3.25117e-05	0.00199653
AZGP1	102.477	3.15395	0.75975	4.1513	3.30587e-05	0.00201352
DOK1	649.084	-1.04666	0.252157	-4.15081	3.31299e-05	0.00201352
RLTPR	439.365	-1.47088	0.354319	-4.15127	3.3063e-05	0.00201352
GIMAP6	1129.34	-1.19777	0.288731	-4.1484	3.34806e-05	0.00202787
TLR10	346.076	-2.25296	0.543672	-4.14397	3.4135e-05	0.00206045
TIGIT	804.94	-1.11748	0.269972	-4.13924	3.48455e-05	0.00208907
KIF25	43.2178	-3.16188	0.7638	-4.13967	3.4781e-05	0.00208907
NCF1B	168.519	-1.7294	0.418123	-4.1361	3.53255e-05	0.0021107
CD96	946.14	-1.12607	0.272472	-4.13279	3.58391e-05	0.00212701
RNASE6	748.958	-1.20658	0.291952	-4.13281	3.58358e-05	0.00212701
TMEM20	183.474	1.59058	0.385739	4.12347	3.73209e-05	0.00220755
APLN	339.765	1.70941	0.41474	4.12164	3.76192e-05	0.00221041
ARMCX2	519.516	1.67518	0.406407	4.12193	3.75704e-05	0.00221041
LOC441294	195.945	1.85573	0.450458	4.11966	3.79434e-05	0.00221474
PYHIN1	216.642	-1.29368	0.313978	-4.12028	3.78408e-05	0.00221474
C3orf42	60.9903	-1.32037	0.320603	-4.1184	3.81516e-05	0.00221957
FCAMR	87.1914	-4.14542	1.00689	-4.11705	3.83746e-05	0.00222522
TSC22D2	1345.25	1.23726	0.300618	4.11573	3.85954e-05	0.00223071
ARHGEF5	2097.94	1.38605	0.337093	4.11177	3.9264e-05	0.00226196
FAM129C	92.2144	-3.10502	0.755303	-4.11096	3.94017e-05	0.00226253
IFFO1	478.274	-1.25946	0.306792	-4.10526	4.03866e-05	0.00231158
PEBP4	8.35511	-4.50109	1.09702	-4.10302	4.07798e-05	0.00232655
GMPS	5462.11	0.821274	0.200559	4.09493	4.22302e-05	0.00240156
LST1	589.723	-1.35239	0.330589	-4.09086	4.29779e-05	0.00243624
RILPL2	1400.4	-0.838804	0.205114	-4.08944	4.32411e-05	0.00243879
IL9R	74.0247	-1.44766	0.354025	-4.08913	4.32986e-05	0.00243879
GSTM3	1629.42	2.07351	0.509145	4.07254	4.65035e-05	0.00259451
PLS3	10733.8	1.09381	0.268579	4.07261	4.64902e-05	0.00259451
THEMIS	248.562	-1.55162	0.380974	-4.07277	4.6458e-05	0.00259451
REM1	147.742	-2.37135	0.582566	-4.07053	4.69064e-05	0.00260876
DPEP2	135.794	-1.75372	0.430967	-4.06926	4.71626e-05	0.00261479
FAM113B	658.365	-1.11022	0.272989	-4.06692	4.76383e-05	0.00261656
CD40LG	108.796	-1.8209	0.447704	-4.0672	4.75806e-05	0.00261656
RPGRIP1	8.42272	-1.90997	0.46957	-4.06748	4.75241e-05	0.00261656
C15orf53	6.07675	-2.12811	0.523389	-4.06602	4.78232e-05	0.00261858
CLECL1	50.5934	-1.65939	0.408267	-4.06448	4.81405e-05	0.00262782
FCRL1	83.0042	-3.03922	0.748913	-4.05818	4.94576e-05	0.00269141
CCDC69	2075.31	-1.24847	0.307824	-4.05579	4.99653e-05	0.00271069
DIRAS2	9.74808	2.6562	0.655453	4.05247	5.068e-05	0.00274027
LAPTM5	14730.3	-1.10952	0.273833	-4.05182	5.08204e-05	0.00274027
IL27RA	3509.29	-1.73155	0.427516	-4.05026	5.116e-05	0.0027502
IRF8	1589.08	-1.4804	0.365632	-4.04888	5.14641e-05	0.00275816
SCN11A	13.3197	-2.2329	0.551846	-4.04624	5.2046e-05	0.00278092
P2RY10	225.275	-1.53317	0.378997	-4.04535	5.22461e-05	0.0027832
LOC90246	28.5312	2.40302	0.594226	4.04394	5.25595e-05	0.00279149
TCHH	92.9349	2.36669	0.585563	4.04173	5.30582e-05	0.00280954
HIST2H2BE	887.607	1.55985	0.386048	4.04055	5.33257e-05	0.00281528
WIPF1	3992.69	-0.96304	0.238515	-4.03765	5.39894e-05	0.00284184
FAM46C	2653.06	-1.42791	0.35401	-4.03353	5.49445e-05	0.00288353
PARVG	993.487	-1.23447	0.306189	-4.03172	5.53712e-05	0.00289732
LRRC2	44.1484	-2.19078	0.543682	-4.02953	5.58886e-05	0.00291577
SUSD2	300.626	-1.23449	0.306864	-4.02294	5.74768e-05	0.00298351
RDH16	399.28	-2.38585	0.59309	-4.02274	5.75245e-05	0.00298351
TRAF1	2511.39	-1.67378	0.41664	-4.01732	5.8863e-05	0.00304401
RAD23B	12230.1	0.654709	0.163006	4.01648	5.90733e-05	0.00304598
CD4	4893.3	-1.09191	0.272051	-4.01363	5.97933e-05	0.00306523
ITM2A	775.859	-1.20897	0.301175	-4.01419	5.96507e-05	0.00306523
TMEFF1	177.938	1.47534	0.367714	4.01218	6.01598e-05	0.0030751
HIST1H2BC	167.889	1.70499	0.425158	4.01024	6.0658e-05	0.00308275
TRAT1	177.148	-1.5173	0.378298	-4.01085	6.04995e-05	0.00308275
STAT4	322.241	-0.804356	0.200802	-4.00572	6.18282e-05	0.00313322
CCR10	53.908	-1.92902	0.481721	-4.00444	6.21645e-05	0.00314126
LY86	350.424	-1.53778	0.384202	-4.00252	6.26703e-05	0.0031578
GHRL	33.6849	-1.8934	0.473325	-4.00021	6.32869e-05	0.0031798
CD300LG	12.0317	-3.27107	0.818039	-3.99867	6.36984e-05	0.00319142
BFSP2	20.6126	-2.02942	0.507713	-3.99718	6.41015e-05	0.00320254
RAB37	264.809	-1.52174	0.380828	-3.99586	6.44589e-05	0.00321132
GIMAP8	651.203	-1.14565	0.286789	-3.99475	6.47634e-05	0.00321743
FMOD	3225.14	-1.47156	0.368553	-3.99281	6.52951e-05	0.0032336
INSL3	25.9809	-1.84876	0.463089	-3.99223	6.54544e-05	0.0032336
UMPS	2732.43	0.85219	0.213742	3.98701	6.69118e-05	0.00328723
C2CD4B	116.773	-1.90732	0.478319	-3.98754	6.67612e-05	0.00328723
TNFRSF13B	151.197	-2.40431	0.603385	-3.9847	6.7565e-05	0.00329188
CCL21	2723.84	-2.60193	0.652891	-3.98525	6.74095e-05	0.00329188
TRIM72	40.7249	-4.23309	1.0621	-3.98557	6.73176e-05	0.00329188
PLCB2	903.885	-1.14951	0.288903	-3.9789	6.92359e-05	0.00336403
TNFSF12	818.606	-0.935522	0.235374	-3.97461	7.04933e-05	0.00341574
AICDA	33.7077	-3.36812	0.847563	-3.97389	7.07089e-05	0.00341683
MAP3K14	2914.93	-1.33138	0.335253	-3.97128	7.14885e-05	0.00344508
FNBP1	3820.66	-0.825615	0.207975	-3.96978	7.19392e-05	0.00344929
LEFTY2	6.79843	-4.23754	1.06747	-3.96969	7.19658e-05	0.00344929
TNFAIP8	2722.82	-0.814931	0.205396	-3.96762	7.25946e-05	0.00347002
APOBEC3H	88.2214	-1.31083	0.330451	-3.9668	7.28436e-05	0.00347254
VEPH1	15.8858	2.38307	0.601027	3.965	7.33949e-05	0.00348942
STAP1	117.51	-2.09707	0.529203	-3.9627	7.41064e-05	0.00351379
C17orf44	179.804	-1.03464	0.261258	-3.96022	7.48815e-05	0.00354003
CNTN4	99.7541	-2.47558	0.625202	-3.95965	7.50599e-05	0.00354003
SCML4	194.596	-1.5324	0.387563	-3.95393	7.68772e-05	0.0036065
CLIP3	1292.29	-2.45845	0.621707	-3.95435	7.67433e-05	0.0036065
TMEM149	964.064	-1.003	0.253782	-3.95221	7.7433e-05	0.00362296
SIAH2	4260.58	1.0667	0.270174	3.94818	7.87466e-05	0.00364733
ARMC8	1992.84	0.611948	0.155009	3.94782	7.88647e-05	0.00364733
ELMO1	863.861	-0.983403	0.249042	-3.94875	7.85604e-05	0.00364733
SPI1	1969.28	-1.17564	0.297821	-3.94746	7.89849e-05	0.00364733
CACNG1	28.2621	-5.02221	1.27153	-3.94973	7.824e-05	0.00364733
ADM	4067.8	1.67593	0.425139	3.94207	8.07812e-05	0.00372056
CTAGE9	674.417	1.89782	0.481907	3.93815	8.2112e-05	0.00377203
COMMD2	2634.17	0.71256	0.180999	3.93682	8.25682e-05	0.00378317
ZC3H12D	104.965	-1.42391	0.361823	-3.93537	8.30699e-05	0.00379631
TRPV2	938.974	-1.06397	0.270429	-3.93439	8.3408e-05	0.00380194
PTHLH	1670.04	2.57387	0.655383	3.92727	8.59143e-05	0.00385425
CRLS1	1698.92	-0.901818	0.229718	-3.92577	8.6453e-05	0.00385425
ADAM19	3312.26	-1.28578	0.32716	-3.93013	8.49e-05	0.00385425
NHLRC4	29.6512	-1.32002	0.336304	-3.92507	8.67052e-05	0.00385425
THY1	4442.59	-1.32316	0.33685	-3.92804	8.56404e-05	0.00385425
CXCR4	6395.64	-1.36119	0.346571	-3.92759	8.58e-05	0.00385425
SNX20	347.738	-1.37902	0.351129	-3.92739	8.58745e-05	0.00385425
PLEK	3126.32	-1.39723	0.355984	-3.92499	8.67349e-05	0.00385425
EMR1	87.7628	-2.03525	0.517985	-3.92916	8.52437e-05	0.00385425
CALN1	45.5214	-4.73463	1.20587	-3.92632	8.62559e-05	0.00385425
LY96	282.703	-1.29521	0.33027	-3.92168	8.7934e-05	0.00389775
KBTBD10	373.399	-4.25212	1.08444	-3.92103	8.81728e-05	0.00389856
PHOSPHO1	48.1311	-2.10013	0.53588	-3.91904	8.89024e-05	0.00391127
MYOT	104.978	-4.34986	1.10983	-3.91941	8.87657e-05	0.00391127
UBA5	1896.64	0.671465	0.171377	3.91805	8.92673e-05	0.00391757
GIMAP2	476.561	-1.04332	0.26687	-3.90949	9.24929e-05	0.00404908
FBN2	1280.32	2.73435	0.700085	3.90573	9.39398e-05	0.00410227
GFPT2	887.38	-1.95716	0.50135	-3.90377	9.47059e-05	0.00412554
ABI3BP	936.357	-2.11335	0.541534	-3.90252	9.51952e-05	0.00413666
CLEC9A	42.2362	-1.62752	0.417305	-3.90006	9.61671e-05	0.00416865
ATOH8	526.352	-2.7961	0.717731	-3.89575	9.78936e-05	0.00423312
C3orf59	579.667	1.21665	0.312435	3.89409	9.85675e-05	0.00424152
PHF21B	22.6219	-3.46402	0.889508	-3.8943	9.84812e-05	0.00424152
UBQLN1	8486.64	0.575614	0.147869	3.89274	9.91199e-05	0.00425494
AIF1	1540.17	-1.24883	0.320913	-3.89149	9.96302e-05	0.00426649
LCP2	1738.85	-1.02052	0.262402	-3.88915	0.000100595	0.00429741
CYBASC3	3665.99	-0.727445	0.187241	-3.88508	0.000102295	0.00435948
ADCY4	206.183	-0.905737	0.233333	-3.88173	0.000103715	0.00440938
GPR65	248.822	-1.02423	0.263973	-3.88006	0.000104429	0.00442909
ARMCX6	302.325	1.11644	0.287872	3.87824	0.000105216	0.00445181
HSPB7	290.623	-3.66263	0.94478	-3.8767	0.000105881	0.00446924
NKD2	531.501	-1.54854	0.399609	-3.87513	0.000106568	0.00448754
ALDH8A1	21.2016	-2.03605	0.525556	-3.87408	0.000107027	0.00449614
TDRD7	1492.18	0.689635	0.178131	3.87151	0.000108162	0.00451965
LAT2	712.31	-1.147	0.296299	-3.87108	0.000108353	0.00451965
SP140	635.853	-1.31411	0.339367	-3.87223	0.000107845	0.00451965
TRIM8	5759.38	-0.961851	0.248576	-3.86945	0.000109083	0.00453941
WSCD1	382.94	-2.83819	0.733703	-3.86831	0.000109594	0.00454993
MORF4L2	8874.72	0.630266	0.163084	3.86468	0.000111234	0.00460722
KLHL34	10.9396	-3.41443	0.884078	-3.86214	0.000112398	0.00464454
LIMD2	2721.8	-1.28741	0.333443	-3.86095	0.000112947	0.00465638
FUT4	527.16	-1.09351	0.28348	-3.85745	0.000114578	0.00471264
NRIP3	945.44	1.61117	0.417937	3.85505	0.000115706	0.00474796
HAT1	3187.59	0.492763	0.127971	3.85058	0.000117836	0.0048242
CD7	1672.84	-1.20866	0.313939	-3.84999	0.000118121	0.0048247
PVRIG	408.29	-1.16713	0.303357	-3.84739	0.000119385	0.00486506
TMEM84	94.167	-3.84176	0.999089	-3.84526	0.000120424	0.00489613
BLK	274.783	-2.47185	0.643076	-3.84379	0.00012115	0.00491434
IGF2BP2	1327.55	2.38751	0.621278	3.8429	0.000121587	0.00492081
INPP5D	2678.24	-0.98916	0.257464	-3.84194	0.000122067	0.00492893
MAGT1	5360.06	0.62331	0.162321	3.83997	0.000123049	0.00495728
APOB48R	1140.74	-1.02246	0.266425	-3.8377	0.000124191	0.00498177
ADC	382.499	-1.61333	0.420457	-3.83709	0.000124502	0.00498177
UNC45B	36.9532	-3.58418	0.934019	-3.83737	0.000124359	0.00498177
FAM53B	7015.15	-0.953121	0.248473	-3.83591	0.000125101	0.00499445
TMCC1	1758.19	0.692347	0.180747	3.83047	0.000127898	0.00509462
KLHL6	924.789	-1.34137	0.350337	-3.82879	0.000128776	0.00511805
HSPB6	379.813	-2.62161	0.684983	-3.82726	0.000129576	0.00513832
LMOD3	51.3229	-3.57516	0.934449	-3.82596	0.000130266	0.00515409
B3GALT5	89.298	-2.97065	0.776922	-3.82362	0.000131507	0.00519159
CCDC111	434.415	0.710297	0.186045	3.81787	0.000134611	0.00529734
VASH1	1545.69	-0.991756	0.259826	-3.817	0.000135084	0.00529734
SSTR3	12.5717	-2.15424	0.564359	-3.81714	0.000135006	0.00529734
VAMP5	1434.93	-1.3015	0.341415	-3.81209	0.000137799	0.00539185
SLA	1825.48	-0.939743	0.246648	-3.81006	0.000138934	0.00542427
ISCU	3654.72	-0.740719	0.194512	-3.80809	0.000140044	0.00545553
PIM2	3777.53	-1.18698	0.311832	-3.80649	0.000140953	0.00547022
TAGAP	979.18	-1.20366	0.316225	-3.80634	0.000141039	0.00547022
GDF6	33.8621	3.11184	0.818415	3.80227	0.000143374	0.00554861
ATF5	8235.17	-1.62148	0.426561	-3.80129	0.000143948	0.00555864
PREX1	2786.07	-0.98486	0.259201	-3.7996	0.000144928	0.00558429
IL3RA	436.776	-1.12647	0.296703	-3.79664	0.000146673	0.00563925
VPREB3	160.864	-2.53797	0.669513	-3.79077	0.00015018	0.00576155
SLC22A18AS	60.439	1.75548	0.463296	3.78911	0.00015119	0.00576283
NIPSNAP3A	1401.31	0.71575	0.188886	3.78932	0.000151062	0.00576283
HCN4	22.8748	-3.69834	0.97592	-3.78959	0.000150895	0.00576283
SAMD3	130.069	-1.28577	0.33979	-3.78402	0.000154317	0.00586937
BIRC3	6579.72	-2.03085	0.537015	-3.78173	0.000155741	0.00591082
SLC1A6	6.36389	4.20955	1.11337	3.7809	0.00015626	0.00591779
FLT3	107.661	-1.26413	0.334535	-3.77877	0.000157604	0.00595594
S100A4	3786.75	-1.11779	0.295855	-3.77816	0.000157994	0.00595795
CXCL11	2028.23	2.28062	0.603801	3.77711	0.00015866	0.00597035
SLC35A5	1576.81	0.726708	0.192522	3.77468	0.000160213	0.00601599
XIRP2	305.334	-5.48585	1.45379	-3.77347	0.000160994	0.00603249
IKBKAP	3192.6	0.878685	0.233167	3.76848	0.000164246	0.00614135
KCNAB2	1172.76	-0.894416	0.237515	-3.76572	0.000166071	0.00619649
TMEM39A	1615.73	0.741871	0.197074	3.76442	0.000166935	0.00620255
WNT5B	845.242	-1.81455	0.482005	-3.76459	0.00016682	0.00620255
ATOX1	2631.59	-1.35717	0.360597	-3.76366	0.000167444	0.0062084
TNFSF13B	260.483	-1.07929	0.28697	-3.76098	0.000169247	0.00626215
ZNF804A	24.9947	-1.52024	0.404712	-3.75634	0.000172414	0.00636598
FBXO40	9.74904	-3.81739	1.01684	-3.75417	0.000173913	0.00640798
PDE6G	58.026	-1.63086	0.434517	-3.75327	0.000174542	0.00641776
DOK3	745.581	-1.28371	0.34245	-3.74861	0.000177819	0.0065247
STAMBPL1	485.294	-0.995387	0.265703	-3.74624	0.000179502	0.00655925
MYOZ1	106.494	-3.44999	0.920796	-3.74675	0.000179138	0.00655925
LRRC8A	9342.35	1.04655	0.279506	3.74428	0.000180915	0.00659724
COTL1	9689.76	-0.980123	0.261883	-3.7426	0.000182125	0.0066277
TGFB3	1351.83	-1.12122	0.299758	-3.74042	0.000183715	0.00667183
CLEC17A	60.8564	-2.2451	0.600515	-3.73862	0.000185032	0.0067059
RBM19	2164.77	-0.751805	0.201234	-3.73597	0.000186993	0.00674929
CLEC4A	210.12	-1.10005	0.294412	-3.73642	0.000186656	0.00674929
BHLHE41	1303.78	-1.48655	0.397977	-3.73525	0.000187526	0.00675474
LMOD2	104.199	-6.35169	1.70152	-3.73296	0.000189244	0.00680277
CD1E	176.123	-1.59417	0.427341	-3.73043	0.000191152	0.00685741
PIK3R6	152.282	-1.0932	0.293141	-3.72926	0.000192044	0.0068616
FUT7	241.058	-1.46862	0.393764	-3.72969	0.000191717	0.0068616
RBM18	1481.61	0.530874	0.14239	3.72831	0.00019277	0.00687365
C13orf30	38.4096	-4.28339	1.14954	-3.72619	0.000194397	0.00691772
HIST1H2BF	5.33254	1.92625	0.518802	3.71287	0.000204921	0.00727759
GCET2	557.178	-1.35109	0.364	-3.7118	0.000205793	0.0072939
NEB	1216.65	-3.79292	1.02202	-3.71121	0.000206273	0.0072963
ARRB2	2251.43	-0.717683	0.193748	-3.70422	0.000212044	0.00747055
ODAM	198.854	-4.24622	1.14622	-3.70453	0.000211785	0.00747055
TMEM119	801.675	-1.83006	0.494606	-3.70004	0.00021557	0.00757965
PAK1	3607.45	0.971202	0.262697	3.69704	0.000218131	0.00763933
PYGM	75.6205	-2.38061	0.643876	-3.6973	0.000217903	0.00763933
LOC134466	39.8903	-2.87268	0.77761	-3.69424	0.000220543	0.00770853
FAM189A2	501.14	-2.67493	0.724493	-3.69213	0.00022238	0.00775741
TRPC1	82.844	1.51394	0.41026	3.6902	0.000224081	0.00776162
ORC4L	1137.25	0.408463	0.110695	3.69	0.000224256	0.00776162
FYB	2409.35	-1.14712	0.310867	-3.69007	0.000224194	0.00776162
FCGR2B	576.096	-1.27555	0.345606	-3.69077	0.000223572	0.00776162
KIAA0284	4471.38	0.877743	0.238015	3.68777	0.00022623	0.00781464
RANBP3L	25.0508	-3.56672	0.967654	-3.68594	0.000227857	0.00785553
KIAA0125	356.102	-1.89548	0.514484	-3.68424	0.000229383	0.00789273
CCR2	236.244	-1.53994	0.418236	-3.68199	0.000231416	0.00794723
FAM173A	440.655	-1.31632	0.357939	-3.67749	0.000235539	0.00805754
LYL1	345.58	-1.45323	0.395134	-3.67781	0.000235246	0.00805754
ABCD2	83.0471	-1.46524	0.398542	-3.67649	0.000236468	0.00807368
UBE2E3	2271.06	0.57762	0.157154	3.67551	0.000237374	0.00808902
FGR	843.235	-1.18123	0.321433	-3.67489	0.00023795	0.00809305
SNX4	1768.85	0.672634	0.18317	3.67219	0.000240484	0.00816354
DES	2410.41	-4.2622	1.16157	-3.66934	0.000243182	0.00823931
JAKMIP1	181.642	-1.32264	0.360847	-3.66538	0.00024697	0.00835163
NLGN1	35.488	2.41958	0.660829	3.66144	0.000250806	0.00844237
SLC33A1	1664.64	0.768561	0.209923	3.66115	0.000251085	0.00844237
ERMN	38.4117	-1.45077	0.396204	-3.66168	0.000250563	0.00844237
VASH2	202.554	-1.92537	0.526478	-3.65707	0.000255117	0.00856168
NKG7	1702.31	-1.52237	0.416962	-3.6511	0.000261123	0.00874664
CLEC1A	362.059	-2.20789	0.604882	-3.65012	0.00026212	0.00876344
PCDHGA10	125.303	1.96055	0.537365	3.64846	0.000263817	0.00880351
SEMA3A	210.199	2.28025	0.625195	3.64726	0.000265054	0.00882814
PHYHIPL	45.0892	-2.53856	0.696498	-3.64475	0.00026765	0.00888378
SERPINA9	33.8927	-3.34026	0.916476	-3.64468	0.000267729	0.00888378
MYOZ2	65.5607	-3.96893	1.08933	-3.64345	0.000269003	0.00890934
FAM18A	72.8236	-1.25561	0.344816	-3.64139	0.000271166	0.00896419
FAM176B	406.324	-1.09165	0.300055	-3.63816	0.000274594	0.00902691
CEACAM21	92.131	-1.1217	0.308294	-3.63841	0.000274323	0.00902691
ITGB2	7971.4	-1.24006	0.340839	-3.63826	0.000274489	0.00902691
CCDC88B	1607.69	-1.14375	0.314451	-3.63728	0.000275534	0.00904099
MYPN	52.2249	-4.51171	1.24187	-3.63299	0.000280158	0.0091757
RPL13AP20	125.949	-1.06185	0.292401	-3.63147	0.000281812	0.00921281
ETS1	5730.57	-0.979216	0.269718	-3.63052	0.000282855	0.00922984
RNASET2	2287.09	-0.988259	0.272554	-3.62592	0.00028794	0.00937846
C12orf42	8.08758	-2.13387	0.588764	-3.62433	0.000289716	0.00941895
C6orf223	259.213	1.68549	0.46554	3.62051	0.000294024	0.00953189
CCL5	7861.9	-1.41388	0.390543	-3.6203	0.000294267	0.00953189
FAM120AOS	2103.72	0.459006	0.126892	3.61731	0.000297685	0.00958664
MICAL1	2177.51	-1.27375	0.352164	-3.61692	0.000298126	0.00958664
LOC283663	112.247	-1.99658	0.551895	-3.61769	0.000297248	0.00958664
ADRB3	10.6642	-2.80499	0.775412	-3.61742	0.000297556	0.00958664
KRT84	88.8799	-3.2547	0.900498	-3.61433	0.000301127	0.00966558
CDC42SE2	4085.82	-0.63852	0.17682	-3.61113	0.000304861	0.00975003
FCER2	129.062	-2.84346	0.787342	-3.61147	0.000304466	0.00975003
ATP6V1G1	5357.38	0.470162	0.130223	3.61043	0.000305686	0.00975877
CD180	433.941	-1.44354	0.399876	-3.60996	0.000306241	0.00975888
TRDN	101.551	-5.38323	1.49194	-3.60822	0.000308303	0.00980693
LSAMP	605.7	-2.72843	0.756271	-3.60774	0.000308879	0.0098076
FRMPD4	5.15382	3.42802	0.950346	3.60712	0.000309609	0.00981153
CR2	527.105	-3.1269	0.866968	-3.6067	0.000310112	0.00981153
SEMA3D	286.014	-2.3503	0.652188	-3.60371	0.000313709	0.00990761
TTC39C	1508.67	-0.452769	0.12566	-3.60313	0.000314404	0.00991185
ZNF365	90.1667	1.58479	0.439917	3.60248	0.000315193	0.00991903
CTLA4	502.198	-0.971233	0.269708	-3.60105	0.000316931	0.00995114
CD8A	2262.9	-1.16791	0.324354	-3.60072	0.000317338	0.00995114
ADAMTS10	183.843	-1.35958	0.378332	-3.59363	0.000326106	0.010172
LOC399959	373.783	-1.45561	0.405053	-3.59364	0.000326095	0.010172
CTSE	222.782	-3.21068	0.893413	-3.59372	0.000325985	0.010172
HSP90AA1	44587.2	0.734439	0.204545	3.59061	0.000329911	0.0102725
ITK	678.505	-1.141	0.318157	-3.58627	0.000335443	0.0103986
NR1H3	1225.83	-1.27401	0.355269	-3.58605	0.000335724	0.0103986
TCL1A	204.145	-2.58231	0.719989	-3.5866	0.000335017	0.0103986
C1QTNF1	2385	-1.55332	0.433479	-3.58338	0.000339174	0.0104871
TTN	1613.04	-2.74765	0.767451	-3.58023	0.000343292	0.0105959
KIAA1524	1372.45	0.978582	0.273397	3.57934	0.000344468	0.0106014
AIRE	8.30948	-3.75351	1.04871	-3.57918	0.000344668	0.0106014
DGKZ	2623.39	-0.787124	0.220042	-3.57715	0.000347355	0.0106655
CBLN3	240.14	-1.4273	0.399105	-3.57624	0.000348577	0.0106845
ANKRD10	3154.8	-0.947848	0.265097	-3.57548	0.000349588	0.0106969
SERP1	9244.25	0.61993	0.173476	3.57357	0.000352149	0.0107365
GNAO1	251.535	-1.06005	0.296617	-3.57382	0.000351816	0.0107365
FAM196A	25.9692	-2.54833	0.713188	-3.57316	0.000352703	0.0107365
SSR3	6625.75	0.535269	0.149867	3.57163	0.000354771	0.010744
IKBKE	2274.7	-0.862194	0.2414	-3.57163	0.000354761	0.010744
MOV10L1	56.6773	-2.5892	0.724923	-3.57169	0.000354691	0.010744
IL4I1	1631.29	-1.29427	0.362462	-3.57078	0.000355915	0.0107602
CALHM2	980.965	-1.04465	0.29278	-3.56804	0.00035966	0.0108548
P2RY13	338.969	-1.36981	0.384425	-3.56327	0.000366262	0.0110353
COLQ	132.94	-1.59004	0.446372	-3.56214	0.000367849	0.0110642
RALGDS	5374.54	0.6454	0.181264	3.56055	0.000370074	0.0111123
QDPR	1636.86	-1.3504	0.379496	-3.55841	0.000373111	0.0111845
EIF2A	4658.48	0.553574	0.155691	3.55559	0.000377133	0.0112859
STX17	1970.95	0.565509	0.159069	3.55511	0.000377816	0.0112873
SCRN1	3853.92	0.894165	0.251553	3.55457	0.000378594	0.0112914
CLDND1	5135.86	0.901647	0.253784	3.55282	0.000381129	0.0113254
BNC2	370.1	-1.65741	0.466444	-3.55328	0.000380461	0.0113254
RBP5	205.099	-2.06925	0.582483	-3.55246	0.000381653	0.0113254
SYNPO2L	77.9597	-3.35413	0.9451	-3.54897	0.000386738	0.011457
PAPLN	2887.48	-1.73183	0.488135	-3.54786	0.000388382	0.0114865
HIST1H4H	179.475	1.65889	0.467695	3.54695	0.000389722	0.0115069
NFKBIE	1905.92	-0.890238	0.251094	-3.54544	0.000391954	0.011547
AMZ1	53.03	-1.55788	0.43945	-3.54507	0.000392503	0.011547
CHI3L2	672.834	-1.82561	0.515024	-3.54472	0.000393038	0.011547
TIPARP	2951.87	1.1598	0.327517	3.54121	0.000398304	0.0116629
USP35	328.269	0.832968	0.235218	3.54125	0.000398231	0.0116629
GABBR2	22.8584	-3.17345	0.89691	-3.5382	0.000402864	0.0117769
IGSF11	99.2673	3.07005	0.867815	3.53768	0.000403653	0.0117805
ZNF85	71.4823	-1.18467	0.335005	-3.53628	0.00040581	0.011824
C13orf18	392.849	-1.44653	0.409315	-3.53403	0.000409272	0.0119052
PTPRC	4842.74	-1.20495	0.34107	-3.53285	0.000411113	0.0119196
PAX5	168.031	-2.42301	0.685838	-3.53292	0.000410995	0.0119196
SLN	227.306	-4.53961	1.28528	-3.53199	0.000412448	0.0119387
MATK	298.256	-1.66142	0.470486	-3.53128	0.000413552	0.0119511
C1orf54	308.902	-1.05787	0.299791	-3.52869	0.000417624	0.0120491
ALDOB	14.8737	-2.29949	0.651832	-3.52773	0.000419142	0.0120732
PADI2	988.188	-1.73019	0.490594	-3.52671	0.000420753	0.0120999
CLEC10A	434.424	-1.59979	0.453795	-3.52535	0.000422916	0.0121424
ALOX5AP	1339.47	-0.969623	0.275196	-3.52339	0.000426059	0.012199
CD72	371.17	-1.71632	0.48714	-3.52326	0.000426267	0.012199
SLC7A7	1238.31	-1.10589	0.313938	-3.52264	0.000427278	0.0122081
FMNL3	2903.17	-0.780852	0.221699	-3.52213	0.0004281	0.0122119
ITGA6	21477.8	1.31955	0.374966	3.51911	0.000432992	0.0123315
PLAC9	78.9116	-1.64779	0.468324	-3.51848	0.000434028	0.0123412
CAMK1	557.451	-0.782848	0.222529	-3.51796	0.000434873	0.0123454
F5	307.805	-1.44277	0.410316	-3.51624	0.000437702	0.0124058
GOLGA2	4362.98	0.558436	0.158875	3.51494	0.000439856	0.0124369
ARHGAP25	1314.69	-0.961508	0.273597	-3.51432	0.000440878	0.0124369
ICOS	419.038	-1.04953	0.298646	-3.5143	0.000440909	0.0124369
RPL13A	26893	-0.951374	0.271017	-3.51038	0.000447465	0.0126017
PDX1	7.7882	5.02985	1.43382	3.50802	0.000451455	0.0126185
IGFBP6	892.598	1.70112	0.484887	3.50829	0.000451	0.0126185
RAPGEF4	165.207	1.05061	0.299365	3.50945	0.000449037	0.0126185
TBXAS1	609.226	-1.02087	0.291019	-3.50792	0.000451628	0.0126185
ATP1A2	124.921	-2.88394	0.821995	-3.50847	0.000450698	0.0126185
LOC100132215	60.4782	1.41603	0.403727	3.50741	0.000452491	0.0126226
CELF2	1737.67	-1.08937	0.311022	-3.50254	0.000460837	0.0128352
ZC4H2	70.0616	-1.1107	0.317179	-3.5018	0.000462134	0.0128511
TYROBP	2714.42	-1.26368	0.360963	-3.50087	0.000463745	0.0128757
MGAT4A	1168.83	-0.77943	0.222677	-3.50027	0.000464781	0.0128842
MYBPH	136.918	-4.41263	1.26082	-3.49981	0.000465587	0.0128863
ARID5A	1863.3	-0.733409	0.209619	-3.49877	0.00046741	0.0128964
FLI1	938.349	-0.89507	0.255823	-3.49879	0.000467382	0.0128964
LOC100131551	14.8763	1.83317	0.52413	3.49754	0.000469567	0.0129358
NT5E	741.669	1.71456	0.490285	3.49706	0.000470415	0.012939
GALNT3	1795.51	1.17123	0.335386	3.49219	0.000479082	0.0131162
GZMH	754.587	-1.6761	0.479949	-3.49226	0.00047896	0.0131162
ATP2B2	113.058	-3.14856	0.901441	-3.49281	0.000477965	0.0131162
JAK3	2656.58	-1.13358	0.325292	-3.4848	0.000492511	0.0134444
SLAMF8	1828.73	-1.18501	0.340055	-3.48475	0.000492592	0.0134444
WWTR1	1168.67	1.35744	0.389587	3.4843	0.000493431	0.0134466
RNF2	1096.8	0.55517	0.159391	3.48306	0.000495714	0.013488
SIPA1	2668.08	-0.721276	0.20715	-3.4819	0.000497865	0.0135257
NAA35	1037.35	0.578671	0.166249	3.48076	0.000500002	0.0135629
IL1RL2	112.731	1.34081	0.38527	3.48018	0.000501078	0.0135713
GPR132	484.185	-0.934405	0.268636	-3.47833	0.000504553	0.0136445
KRT72	8.75267	-3.60718	1.03807	-3.47488	0.000511082	0.0138
GPX4	9589.06	-1.14514	0.329624	-3.47408	0.000512618	0.013814
SLC6A13	6.3337	-3.12574	0.899806	-3.47379	0.000513165	0.013814
KPNA1	5117.17	0.667442	0.192368	3.46961	0.000521213	0.0140094
ARRB1	595.518	-0.93378	0.269474	-3.4652	0.000529842	0.0142197
ABHD14A	360.984	-0.792301	0.228711	-3.4642	0.00053181	0.0142329
GLTSCR2	13959.2	-0.953738	0.275318	-3.46413	0.000531942	0.0142329
ATP1A3	114.969	-1.14687	0.331179	-3.46298	0.00053422	0.0142559
FAM107A	290.976	-1.47432	0.425749	-3.46289	0.000534416	0.0142559
DENND1C	1047.04	-0.866506	0.250279	-3.46216	0.000535862	0.014273
SULT1E1	805.908	2.98856	0.863493	3.46101	0.000538144	0.0143122
NAA50	13667.4	0.760548	0.219801	3.46017	0.000539836	0.0143356
HLA-DPB1	16180	-1.08011	0.312323	-3.45832	0.000543557	0.0144128
GTF2E1	985.469	0.603934	0.174684	3.45729	0.000545641	0.0144278
ENOX1	70.2866	-1.72884	0.500066	-3.45723	0.000545752	0.0144278
CSRP3	198.379	-6.4428	1.86453	-3.45545	0.000549368	0.0145017
CLU	15116.6	-1.95433	0.56567	-3.45489	0.000550523	0.0145105
AQP5	148.793	3.30289	0.956431	3.45335	0.000553676	0.0145719
C1orf38	1738.2	-0.804085	0.232876	-3.45284	0.000554713	0.0145775
RABL3	1595.41	0.630807	0.182939	3.44817	0.00056439	0.0148098
GTSF1	45.0766	-1.80239	0.522782	-3.44769	0.000565402	0.0148144
HCK	2224.08	-1.14758	0.332945	-3.44677	0.00056734	0.0148432
MYO18B	105.177	-3.3509	0.972483	-3.44572	0.000569544	0.0148788
CCDC126	332.195	0.826984	0.240036	3.44525	0.000570527	0.0148825
PDCD1	495.607	-1.15305	0.334894	-3.44304	0.00057521	0.0149826
COL6A2	22457.5	-1.28483	0.37324	-3.44237	0.000576651	0.014998
GLI1	60.1324	1.81375	0.527236	3.44012	0.000581457	0.0150836
SEC22A	1196.4	0.578961	0.168301	3.44003	0.000581646	0.0150836
MUC2	105.028	2.87688	0.836553	3.43897	0.000583928	0.0151206
NRAP	205.351	-5.06361	1.47299	-3.43764	0.000586813	0.0151731
PARD6A	183.776	-1.19164	0.346739	-3.43671	0.000588818	0.0151871
MARCO	571.294	-2.39358	0.696496	-3.4366	0.000589075	0.0151871
BCL6B	427.061	-0.989102	0.287892	-3.43567	0.000591087	0.0152168
CD69	551.653	-1.19044	0.346633	-3.43429	0.000594107	0.0152502
BEND5	142.612	-2.11348	0.615402	-3.43431	0.000594065	0.0152502
PRMT10	455.966	0.673119	0.196126	3.43207	0.000598996	0.0153295
DOCK8	2183.22	-1.06281	0.30971	-3.43161	0.0006	0.0153295
TMEM176A	1441.86	-1.13512	0.330849	-3.43092	0.000601532	0.0153295
KCNN2	18.2186	-1.84971	0.539074	-3.43127	0.000600758	0.0153295
CYP2E1	697.443	-2.05582	0.599061	-3.43173	0.000599745	0.0153295
PTPDC1	455.976	0.666848	0.194558	3.4275	0.000609155	0.0155015
CYTH4	1416.93	-0.991783	0.289545	-3.42531	0.000614091	0.0155822
SLCO2A1	2997.78	-1.43827	0.419859	-3.4256	0.000613453	0.0155822
TP63	23149.9	1.12289	0.328126	3.42213	0.000621323	0.0157431
EN2	258.778	-2.59924	0.759701	-3.4214	0.000622999	0.015763
FAM109A	653.555	-0.579143	0.169365	-3.41949	0.000627389	0.0158514
LOC606724	317.528	-1.77855	0.520228	-3.41879	0.000628992	0.0158693
GGT5	1358.93	-1.28464	0.37589	-3.41761	0.00063174	0.0159159
BTNL9	2023.74	-2.5115	0.735929	-3.41269	0.000643246	0.0161827
NPR1	223.235	-1.41112	0.413674	-3.41119	0.000646792	0.0162488
CLCNKB	7.65122	2.03447	0.597189	3.40674	0.00065744	0.0164198
SSFA2	4684.84	1.00956	0.296372	3.40641	0.000658242	0.0164198
SLC14A1	45.837	-1.48008	0.434439	-3.40688	0.000657106	0.0164198
ZNF285	33.491	-1.84084	0.540334	-3.40685	0.000657172	0.0164198
CLDN3	1061.47	-3.38208	0.992711	-3.40691	0.000657026	0.0164198
POLE3	6317.05	0.44697	0.131237	3.40582	0.000659666	0.0164322
TNF	247.406	-1.58235	0.4647	-3.4051	0.000661409	0.0164524
STAC3	369.146	-1.78358	0.523857	-3.4047	0.000662358	0.0164529
SUSD3	376.323	-0.962564	0.282781	-3.40391	0.000664274	0.0164774
SYT13	16.3845	3.77319	1.10901	3.40229	0.00066823	0.0165193
LOC729176	157.925	0.816642	0.240061	3.40181	0.000669401	0.0165193
ARRDC2	2671.33	-1.15453	0.339368	-3.40201	0.000668912	0.0165193
TMEM176B	3527.77	-1.20558	0.354406	-3.40169	0.000669703	0.0165193
CTDP1	1912.32	-0.457395	0.134592	-3.39839	0.000677836	0.0166967
COPG	10784.4	0.540337	0.159082	3.39659	0.000682301	0.0167833
KMO	133.291	-1.30636	0.384741	-3.39544	0.000685193	0.016831
C9orf167	1003.1	1.42162	0.418896	3.39372	0.000689503	0.0169134
ARHGEF6	1277.2	-0.981644	0.289651	-3.38906	0.000701331	0.0171559
OTOA	35.9222	-1.68964	0.498528	-3.38925	0.000700844	0.0171559
CD8B	701.176	-1.24722	0.36823	-3.38707	0.000706437	0.0172332
GTSF1L	8.03572	-1.65057	0.487275	-3.38734	0.000705733	0.0172332
TTC39A	311.923	1.48023	0.437154	3.38607	0.000709016	0.0172544
MYL3	23.1053	-3.44577	1.01766	-3.38597	0.000709259	0.0172544
DEPDC6	656.366	-1.62828	0.481372	-3.38258	0.000718073	0.0174396
C9orf98	252.119	-2.087	0.617037	-3.38229	0.000718844	0.0174396
PTGDS	3080.03	-1.91387	0.565915	-3.3819	0.000719876	0.0174407
KIF21B	723.036	-1.026	0.303438	-3.38126	0.000721549	0.0174573
IARS	7258.94	0.551306	0.163082	3.38053	0.000723451	0.0174795
ZC3H15	3036.29	0.340795	0.100831	3.37985	0.000725265	0.0174994
ZNF148	3023.06	0.726793	0.215117	3.3786	0.000728561	0.0175311
PCDH11X	5.5358	-3.17887	0.940786	-3.37895	0.000727636	0.0175311
FUBP3	2779.59	0.612821	0.181438	3.37758	0.000731277	0.0175451
GVIN1	438.336	-1.35418	0.400969	-3.37726	0.00073212	0.0175451
C2orf74	289.787	-1.44413	0.427596	-3.37733	0.000731937	0.0175451
NCKAP1	7696.3	0.816968	0.242054	3.37514	0.000737782	0.0176092
RNF166	803.338	-0.910395	0.269733	-3.37517	0.000737705	0.0176092
C1QA	9974.6	-1.33313	0.39492	-3.3757	0.00073629	0.0176092
CRTAM	232.264	-1.40984	0.418213	-3.37111	0.00074866	0.0178447
HNRNPK	27668.9	0.264131	0.0784633	3.3663	0.000761825	0.0181341
HLX	338.873	-0.968893	0.287997	-3.36424	0.000767547	0.0182221
RYR3	535.22	-2.41326	0.717329	-3.36423	0.000767583	0.0182221
GRM5	7.01229	2.02684	0.602816	3.3623	0.000772972	0.0183009
AGPS	2518.94	0.671797	0.199795	3.36242	0.000772621	0.0183009
SPIN1	4673.18	0.658994	0.196056	3.36125	0.000775916	0.018346
RFTN1	2375.15	-1.02944	0.306524	-3.35843	0.000783874	0.0185095
SOX18	551.019	-1.3034	0.388193	-3.3576	0.000786221	0.0185401
TMEM14A	1789.66	0.925462	0.275796	3.3556	0.000791917	0.0186455
C1orf162	529.131	-1.07194	0.319511	-3.35493	0.00079385	0.0186455
MYLK3	10.2618	-1.87218	0.557984	-3.35525	0.000792938	0.0186455
FIBCD1	21.8797	2.44071	0.728127	3.35204	0.000802178	0.0188161
ZFAND3	3260.42	0.54224	0.161821	3.35087	0.000805582	0.0188709
CTAGE4	197.436	1.78686	0.533434	3.34974	0.000808883	0.0189232
GSK3B	4430.56	0.738958	0.220792	3.34685	0.00081735	0.0190708
MMADHC	4141.17	0.447034	0.133563	3.34697	0.000816989	0.0190708
MGAT4C	12.1134	-3.67004	1.09679	-3.34615	0.000819419	0.0190939
ABCA12	873.823	1.68288	0.503221	3.34421	0.000825181	0.0191273
PPAT	928.547	0.657545	0.196619	3.34426	0.000825015	0.0191273
C17orf60	54.3731	-1.06318	0.317869	-3.34471	0.000823689	0.0191273
PPP1R1A	23.9958	-2.63968	0.789071	-3.3453	0.000821943	0.0191273
HOXB5	20.5104	2.20762	0.661131	3.33915	0.000840353	0.0194535
RINL	589.436	-0.774173	0.231921	-3.33809	0.000843551	0.019502
CORO7	2011.62	-0.576428	0.172722	-3.33732	0.00084591	0.019531
WDR75	1980.02	0.377855	0.113236	3.33689	0.000847226	0.0195359
ISLR	2368.95	-1.41375	0.423755	-3.33625	0.000849174	0.0195553
NCF1	821.689	-1.3943	0.418027	-3.33542	0.000851712	0.0195628
TMIGD2	87.9928	-1.41442	0.424022	-3.33573	0.000850755	0.0195628
HIST2H2BA	13.6014	1.65642	0.496726	3.33468	0.000853986	0.0195884
MOGAT2	6.22795	-3.50914	1.05243	-3.33433	0.000855039	0.0195884
IL2RB	3049.44	-0.98002	0.294065	-3.33266	0.000860189	0.0196809
GAS6	5342.55	-1.26789	0.380853	-3.32908	0.000871341	0.019881
C12orf59	52.94	-1.74272	0.523494	-3.32901	0.000871548	0.019881
TDRG1	19.4334	-4.14393	1.24488	-3.32877	0.000872309	0.019881
MPP6	187.449	1.31254	0.394523	3.32689	0.0008782	0.0199771
UBA6	4180.58	0.804114	0.241715	3.32671	0.000878784	0.0199771
ITGAM	1196.89	-1.31295	0.394718	-3.32629	0.000880111	0.0199816
HHLA2	4.25432	1.99809	0.601022	3.32449	0.000885807	0.0200426
RBPJ	1780.29	-0.626461	0.188425	-3.32472	0.000885081	0.0200426
PRELP	1852.55	-1.85446	0.557838	-3.32437	0.0008862	0.0200426
ARL6IP5	6420.21	-0.683848	0.205859	-3.32192	0.000893989	0.0201462
DENND3	1833.27	-0.924847	0.278459	-3.3213	0.000895988	0.0201462
TMEM180	599.328	-0.936571	0.281963	-3.32161	0.000894998	0.0201462
SPRN	310.43	-1.25714	0.378439	-3.32191	0.000894046	0.0201462
CCDC141	46.8394	-1.62977	0.490726	-3.32115	0.000896474	0.0201462
DDX31	826.476	0.506081	0.152422	3.32026	0.00089933	0.0201595
FLJ40292	6.9156	-2.2791	0.686423	-3.32026	0.000899348	0.0201595
CD33	160.841	-1.12242	0.338202	-3.31879	0.000904095	0.0202403
SGCA	30.2168	-2.53305	0.763614	-3.31719	0.000909293	0.0203066
C20orf186	10.5401	-3.80375	1.14669	-3.31717	0.000909355	0.0203066
APOC2	414.107	-1.70791	0.5153	-3.3144	0.000918416	0.0204831
FXYD1	34.3503	-1.75059	0.528342	-3.31336	0.000921838	0.0205335
TBX21	175.646	-1.18399	0.357424	-3.31256	0.000924455	0.0205659
RPS6KC1	1098.75	0.479531	0.144865	3.3102	0.00093229	0.0207142
GPR174	69.6697	-1.70287	0.514533	-3.30955	0.000934476	0.0207367
NCR3	84.694	-1.50801	0.455931	-3.30754	0.000941209	0.0208536
APOC1	3630.77	-1.98723	0.600868	-3.30727	0.000942101	0.0208536
LBP	27.8585	-3.53959	1.0705	-3.30648	0.000944754	0.0208862
LOC647288	51.8139	0.96407	0.291798	3.3039	0.000953504	0.0210533
DTX1	273.257	-1.6139	0.488834	-3.30153	0.000961605	0.0211922
ENTHD1	16.2155	-1.71276	0.518804	-3.30135	0.000962193	0.0211922
SLC29A3	492.499	-0.937464	0.284142	-3.29928	0.000969333	0.0213229
ACTC1	720.514	-4.52396	1.37177	-3.2979	0.000974111	0.0214014
TSPAN18	744.393	1.63461	0.495717	3.29747	0.000975584	0.0214072
TREML1	16.3319	-1.98197	0.601135	-3.29705	0.00097707	0.0214132
DIRAS3	49.4808	1.57222	0.477017	3.29594	0.000980924	0.0214298
CMKLR1	991.29	-1.19875	0.36376	-3.29544	0.000982672	0.0214298
DNALI1	72.5222	-1.78157	0.540449	-3.29647	0.000979093	0.0214298
KCNIP1	4.00344	-2.26832	0.688288	-3.2956	0.000982109	0.0214298
BCL2A1	759.444	-1.87175	0.568446	-3.29275	0.000992117	0.0216091
SSC5D	265.839	-1.34368	0.408425	-3.28991	0.00100219	0.0217748
C1orf200	7.7432	-1.73528	0.527427	-3.29008	0.0010016	0.0217748
WARS	27756.2	1.49605	0.45492	3.2886	0.00100686	0.0218495
RSRC1	890.686	0.748471	0.227666	3.28759	0.00101049	0.0219014
CCR4	176.677	-1.51795	0.461911	-3.28623	0.00101537	0.0219803
CREB3L1	1012.22	-1.85994	0.566084	-3.28563	0.00101754	0.0220003
PTPN6	4193.89	-0.740526	0.22544	-3.2848	0.00102055	0.0220115
TNFRSF17	271.249	-1.60739	0.489337	-3.28483	0.00102042	0.0220115
ZNF250	634.158	-0.834376	0.254136	-3.28318	0.00102643	0.0221113
TELO2	2564.93	-0.630552	0.192081	-3.28273	0.00102807	0.0221198
NME3	1176.39	-1.06262	0.323751	-3.28221	0.00102995	0.0221334
PLEKHG5	1934.52	0.838819	0.255647	3.28117	0.00103379	0.0221887
HLA-DQA2	2549.4	-1.31084	0.399656	-3.27991	0.0010384	0.0222608
CCL26	26.7504	1.72125	0.525534	3.27523	0.00105575	0.0225236
ADAMDEC1	942.61	-1.32708	0.405156	-3.27547	0.00105485	0.0225236
PLA1A	181.863	-1.43792	0.438955	-3.27579	0.00105365	0.0225236
LIX1	9.67707	-3.53076	1.07768	-3.27626	0.00105193	0.0225236
SMPX	55.5937	-4.77497	1.45809	-3.27481	0.00105733	0.0225301
TMEM204	447.899	-0.868554	0.265308	-3.27376	0.00106128	0.0225645
UTS2	19.5532	-2.03877	0.622773	-3.2737	0.0010615	0.0225645
VAMP1	551.214	-1.1579	0.353738	-3.27332	0.00106294	0.0225679
P2RX5	368.711	-1.40083	0.428037	-3.27269	0.00106531	0.0225911
C11orf53	161.482	-3.08457	0.942711	-3.27202	0.00106784	0.0226177
DPPA4	4.11193	-2.55653	0.781555	-3.27108	0.00107136	0.0226651
STX1B	87.7584	-1.15202	0.352285	-3.27014	0.00107493	0.0227135
RGS13	53.1255	-2.28163	0.69805	-3.26858	0.00108089	0.0228121
CD1C	173.704	-1.50433	0.460306	-3.26811	0.00108269	0.022823
FOXP1	2593.83	-0.674524	0.206435	-3.2675	0.00108503	0.0228451
POM121L9P	19.2235	-1.62932	0.49877	-3.26668	0.00108816	0.0228837
DIS3	2419.78	0.717723	0.219935	3.26334	0.00110106	0.0230726
ZNF154	41.5565	-1.33335	0.408557	-3.26355	0.00110025	0.0230726
PPP1R12B	2995.73	-1.40286	0.42985	-3.2636	0.00110007	0.0230726
USP10	3287.33	0.519348	0.159208	3.26208	0.001106	0.0231487
FOXS1	102.911	-1.31731	0.403898	-3.26149	0.00110828	0.0231691
PNPLA1	9.94939	1.86986	0.573879	3.25828	0.00112088	0.0234027
FCRL6	77.1886	-1.62377	0.498399	-3.25798	0.0011221	0.0234027
GPR114	338.866	-1.1308	0.347282	-3.25614	0.00112939	0.0235271
MKL1	3630.33	-0.546096	0.167797	-3.2545	0.00113593	0.0236353
EFCAB1	59.4919	-2.29324	0.70492	-3.25319	0.00114116	0.0237162
GNB2L1	58216.6	-0.647756	0.199226	-3.25136	0.00114854	0.0238415
PRH2	22.6688	-2.39991	0.738315	-3.25052	0.00115193	0.0238841
DMRT1	19.0096	2.76458	0.851411	3.24706	0.00116605	0.0241484
UBAP1	4392.75	0.522013	0.160824	3.24586	0.00117096	0.0241816
LTK	65.4556	-1.52618	0.470143	-3.2462	0.00116958	0.0241816
TTC24	34.706	-1.60989	0.496013	-3.24567	0.00117175	0.0241816
PGM2L1	789.797	1.22261	0.377047	3.24259	0.00118449	0.0243123
B3GNT5	4698.35	1.16077	0.357916	3.24314	0.00118221	0.0243123
TSPAN4	1468.27	-0.94657	0.291988	-3.24182	0.00118771	0.0243123
STK32C	237.131	-0.980573	0.302294	-3.24377	0.0011796	0.0243123
MNDA	701.129	-1.00969	0.311397	-3.24244	0.00118512	0.0243123
GYPE	14.5872	-1.2961	0.399807	-3.24182	0.0011877	0.0243123
C8orf85	7.04655	-2.41411	0.74462	-3.24207	0.00118665	0.0243123
RASA3	990.943	-1.00691	0.310683	-3.24095	0.00119132	0.024358
HSF5	8.0622	-1.68404	0.519761	-3.24003	0.00119519	0.0244089
GPX1	13237.4	-0.858454	0.265	-3.23944	0.00119763	0.0244227
SPNS3	52.2708	-1.16314	0.359082	-3.23921	0.00119863	0.0244227
CXCL5	117.055	2.44978	0.756432	3.2386	0.00120118	0.0244465
C8orf55	2349.63	-0.921033	0.284487	-3.23752	0.00120575	0.0245113
SLC25A45	271.267	-0.769644	0.237841	-3.23596	0.00121234	0.0246153
TESC	270.504	-1.66601	0.514943	-3.23533	0.00121504	0.0246153
APOE	15551	-1.7195	0.531435	-3.23558	0.00121397	0.0246153
BLZF1	1323.84	0.684275	0.211536	3.2348	0.00121729	0.0246156
C10orf71	23.8207	-6.32633	1.95579	-3.23467	0.00121783	0.0246156
AMDHD1	135.412	2.49689	0.772293	3.23309	0.00122459	0.0246986
CD74	213074	-0.973417	0.301083	-3.23306	0.00122473	0.0246986
AVPR2	26.0751	-1.2501	0.386842	-3.23154	0.00123126	0.0247737
PAX1	2669.08	-3.94401	1.22042	-3.23168	0.00123064	0.0247737
PSD	84.4892	-1.22461	0.379217	-3.22931	0.00124088	0.0249105
SERPINA1	3158.05	-1.35507	0.419613	-3.22933	0.00124081	0.0249105
MRPS22	2096.3	0.61973	0.192071	3.22656	0.00125287	0.0251228
SAMD10	581.208	-1.07601	0.333579	-3.22564	0.00125689	0.0251749
GALNT7	1483.57	1.20785	0.374531	3.22497	0.00125985	0.0252055
NAGPA	810.241	-0.568549	0.176351	-3.22395	0.00126434	0.0252668
CASR	8.79288	-2.47433	0.767743	-3.22286	0.00126918	0.0253348
FAM83B	1488.68	1.63408	0.507426	3.22033	0.00128044	0.0255111
SH2D2A	631.61	-0.744421	0.23117	-3.22023	0.00128089	0.0255111
LOC402377	21.1367	1.11237	0.345543	3.21918	0.00128557	0.0255755
DAZL	5.11584	-2.45618	0.763797	-3.21575	0.00130103	0.025854
PLAG1	199.453	1.65446	0.514678	3.21455	0.00130649	0.0259043
MAF1	5704.35	-0.650471	0.202346	-3.21464	0.00130608	0.0259043
HIST1H2AC	1705.13	1.34813	0.41951	3.21357	0.00131095	0.0259636
PSAT1	3417.03	0.912961	0.284212	3.21226	0.00131697	0.0260535
SAMSN1	737.969	-0.734491	0.228854	-3.20943	0.00132996	0.0262813
SUFU	1485.23	-0.638732	0.199093	-3.20821	0.00133563	0.0263344
KIF5C	98.983	-1.01473	0.316263	-3.2085	0.00133431	0.0263344
FBP2	12.6197	-3.55544	1.10899	-3.20602	0.00134586	0.0265066
CAMSAP1L1	2454.05	0.715114	0.223138	3.2048	0.00135157	0.0265894
HOXB3	503.953	2.04276	0.637618	3.20373	0.00135659	0.0265995
PRAM1	149.329	-1.03527	0.323111	-3.20407	0.00135502	0.0265995
HRC	63.6105	-2.39142	0.746402	-3.20393	0.00135566	0.0265995
MSMB	494.328	-2.96057	0.92426	-3.20318	0.00135918	0.0266207
C17orf87	106.355	-1.44332	0.45079	-3.20176	0.00136592	0.026723
MAP1LC3A	903.059	-1.49643	0.467588	-3.20032	0.00137276	0.0268272
GALNT6	927.376	1.44409	0.451344	3.19953	0.00137653	0.0268711
ATP6V1A	5940.75	0.648388	0.202758	3.19785	0.00138457	0.0269946
TLR7	276.825	-1.17793	0.368401	-3.19742	0.00138662	0.0269946
KCNA3	162.129	-1.59307	0.498262	-3.19725	0.00138743	0.0269946
ATR	2224.98	0.71432	0.223608	3.19452	0.00140063	0.0272216
FAM102A	6388.28	0.660663	0.20684	3.19408	0.00140276	0.027233
ING1	1503.66	-1.13665	0.355913	-3.19363	0.00140498	0.0272462
GGTA1	331.615	-1.19472	0.374156	-3.19311	0.00140749	0.027265
MEF2C	953.48	-1.19423	0.37404	-3.19277	0.00140913	0.0272669
C15orf29	843.597	0.49196	0.154101	3.19245	0.00141073	0.027268
CECR1	4014.99	-1.10518	0.346291	-3.19149	0.00141542	0.0273141
PILRA	448.708	-1.22393	0.383518	-3.19133	0.00141621	0.0273141
ACHE	350.874	-2.03013	0.636756	-3.18823	0.00143145	0.0275399
CAMK2A	43.8304	-2.34382	0.735186	-3.18806	0.00143231	0.0275399
TSKS	37.7861	-2.69811	0.846332	-3.188	0.00143258	0.0275399
GPRASP2	364.526	1.11157	0.348959	3.18539	0.0014456	0.0277332
TEX264	2055.34	-0.681178	0.213847	-3.18535	0.00144578	0.0277332
DEXI	1068.85	-0.566036	0.177727	-3.18486	0.00144824	0.0277504
SYPL2	31.3196	-2.25138	0.707816	-3.18075	0.00146897	0.0281171
HIATL1	4601.37	0.501319	0.157675	3.17945	0.00147555	0.0282126
ZNF672	2873.09	-0.557903	0.175581	-3.17747	0.00148568	0.0283756
ADD2	158.149	2.30947	0.727074	3.1764	0.00149118	0.0284253
ENTPD1	2718.55	-0.56835	0.178933	-3.17633	0.0014915	0.0284253
EPHX4	15.2014	1.42259	0.448279	3.17344	0.00150642	0.0286201
CDYL	1740.86	0.559632	0.176332	3.17375	0.00150484	0.0286201
LINGO4	6.71529	-1.71401	0.540169	-3.1731	0.0015082	0.0286201
SLC8A3	16.5026	-1.92579	0.606901	-3.17316	0.00150792	0.0286201
MTMR14	2180.66	-0.545311	0.171923	-3.17183	0.00151482	0.0286738
C8orf30A	1421.67	-0.666334	0.210092	-3.17162	0.00151589	0.0286738
CPNE9	5.67235	-2.13564	0.673264	-3.17207	0.00151356	0.0286738
C3orf33	156.307	1.0236	0.322873	3.17029	0.00152284	0.0287116
ZXDC	3241.91	0.541147	0.170704	3.17008	0.00152395	0.0287116
TTPAL	1338.27	0.517489	0.16326	3.16972	0.00152584	0.0287116
C1orf93	1977.59	-0.858678	0.270922	-3.16947	0.0015272	0.0287116
PTPN22	447.024	-0.961293	0.30326	-3.16986	0.0015251	0.0287116
ENO3	363.134	-2.10809	0.665143	-3.16938	0.00152763	0.0287116
CASQ1	32.7871	-2.37088	0.748149	-3.16899	0.00152968	0.0287197
KIF1A	240.785	3.47278	1.09691	3.16597	0.00154568	0.0289585
FABP4	437.382	3.22179	1.01755	3.16623	0.00154429	0.0289585
HIST1H3D	84.3177	1.49478	0.472497	3.16357	0.00155845	0.0291402
RPS14	32514.8	-0.828119	0.26177	-3.16353	0.00155867	0.0291402
GTPBP8	722.121	0.620115	0.196068	3.16275	0.00156285	0.0291567
PLEKHO1	2962.39	-0.968466	0.306193	-3.16292	0.00156194	0.0291567
GRK6	3478.39	-0.422157	0.133565	-3.16068	0.00157402	0.0293341
DNM3	129.427	-1.42349	0.450495	-3.15984	0.00157858	0.0293882
NFKBID	186.34	-0.734413	0.232524	-3.15844	0.00158614	0.0294826
PLA2G2D	1007.03	-2.22678	0.705058	-3.15829	0.00158699	0.0294826
CHMP5	3580.57	0.670099	0.212278	3.15671	0.00159562	0.0296118
GPR82	57.025	-1.16533	0.369271	-3.15577	0.00160074	0.0296757
SLAMF7	2808.35	-1.17548	0.372677	-3.15414	0.00160971	0.0298108
ANAPC13	2272.61	0.57135	0.181228	3.15267	0.00161787	0.0298527
OXA1L	5255.07	-0.526771	0.167084	-3.15273	0.00161751	0.0298527
ALDH2	12101.7	-0.956766	0.303493	-3.15251	0.00161873	0.0298527
GJA4	390.428	-1.1208	0.355457	-3.15313	0.00161527	0.0298527
COL6A1	17258.1	-1.23471	0.391831	-3.15113	0.00162638	0.0299626
KANK3	224.379	-0.909285	0.288641	-3.15023	0.00163141	0.030024
TMEM106B	2045.1	0.629062	0.199817	3.14818	0.00164289	0.0302039
CD79A	3132.24	-1.67256	0.531401	-3.14746	0.00164695	0.030247
C1orf228	45.1387	-1.60558	0.510182	-3.14707	0.00164917	0.0302564
C9orf30	999.648	0.669098	0.212637	3.14667	0.00165143	0.0302665
WFDC3	18.7715	-1.66034	0.527706	-3.14635	0.00165324	0.0302684
ASGR2	43.7598	-1.44001	0.457887	-3.1449	0.00166144	0.0303871
ARSJ	481.278	1.52914	0.486665	3.14208	0.00167752	0.0305694
TXNRD3IT1	388.006	1.10106	0.350412	3.1422	0.00167685	0.0305694
DYNC1I2	1852.74	0.527652	0.167902	3.14262	0.00167445	0.0305694
FKBP1A	12153.1	-0.655424	0.208605	-3.14194	0.00167833	0.0305694
KIAA1755	130.857	-1.36221	0.433657	-3.1412	0.00168256	0.030615
MEF2B	340.701	-1.59329	0.507337	-3.14049	0.00168664	0.0306576
CNTN2	33.2196	-2.6646	0.848872	-3.13899	0.00169531	0.0307836
SYT16	2.26371	2.85104	0.908614	3.1378	0.00170223	0.0308776
GPR88	7.6109	-1.79117	0.571205	-3.13577	0.00171406	0.0310603
TLR9	202.453	-1.40577	0.448379	-3.13522	0.00171724	0.0310827
ZNF677	20.1185	-1.56983	0.50075	-3.13495	0.00171881	0.0310827
PLA2G4C	717.926	-1.42284	0.454377	-3.13142	0.00173965	0.0314274
SLC17A9	304.603	-1.1603	0.370651	-3.13042	0.00174555	0.0315018
CSAG1	20.5326	3.02731	0.967584	3.12873	0.00175564	0.0316193
CNR2	40.5503	-2.1327	0.681628	-3.12883	0.00175502	0.0316193
THG1L	607.694	-0.522868	0.167155	-3.12805	0.00175973	0.0316608
P2RY14	100.35	-1.14793	0.367079	-3.1272	0.00176481	0.0317199
L1CAM	190.895	1.64775	0.527052	3.12635	0.00176988	0.0317788
IL1RAP	2297.47	1.12118	0.358743	3.12531	0.00177616	0.0318592
SOD3	595.248	-1.31815	0.42211	-3.12277	0.0017916	0.032057
CD207	500.87	-1.88438	0.603464	-3.1226	0.00179263	0.032057
SFTA1P	5.5669	-2.38828	0.764709	-3.12312	0.00178946	0.032057
YPEL3	2125.89	-0.77333	0.247695	-3.12211	0.0017956	0.0320778
DNM1	894.295	1.52603	0.488916	3.12126	0.00180079	0.032138
ENKUR	29.5245	2.07616	0.665346	3.12042	0.00180591	0.0321389
SLC44A1	7419.9	0.654971	0.209879	3.1207	0.00180419	0.0321389
MEOX1	408.532	-1.41693	0.454093	-3.12036	0.00180629	0.0321389
CCL25	14.8795	-2.02318	0.648483	-3.11987	0.00180931	0.0321603
C11orf17	1218.99	0.874938	0.280479	3.11944	0.00181196	0.0321749
MGC57346	492.121	0.611241	0.195987	3.11878	0.001816	0.0322144
CAV3	7.69911	-5.12202	1.64296	-3.11756	0.00182354	0.0323157
DGCR9	28.0678	1.71568	0.55044	3.11693	0.00182748	0.0323531
CEACAM16	6.74712	-3.06083	0.982151	-3.11646	0.00183037	0.0323719
GAPT	121.33	-1.52742	0.490237	-3.11567	0.00183528	0.032394
BEND4	22.0618	-1.82234	0.58487	-3.1158	0.00183448	0.032394
RIMS4	25.7084	2.32073	0.745182	3.11431	0.00184378	0.0325116
KRT73	7.12389	-2.96849	0.953322	-3.11384	0.00184669	0.0325305
TBC1D9	2461.27	0.907856	0.291621	3.11314	0.00185111	0.0325435
MUSTN1	171.36	-2.09013	0.671333	-3.1134	0.00184944	0.0325435
ANKRD23	266.822	-1.9484	0.625937	-3.11278	0.00185333	0.0325502
FIP1L1	2087.5	0.441824	0.141992	3.11161	0.00186071	0.0326473
BAG5	2972.63	0.629673	0.202459	3.11012	0.00187011	0.0327797
NPTX1	27.6186	-1.96898	0.633264	-3.10926	0.00187557	0.0328429
HERC4	1697.6	0.459087	0.147686	3.10854	0.00188015	0.0328906
NECAP2	4860.87	-0.496484	0.159957	-3.10385	0.0019102	0.0333832
HOXA13	27.3648	2.00616	0.646425	3.10347	0.00191267	0.0333934
SLITRK3	6.42422	3.8438	1.23883	3.10277	0.00191717	0.033439
GNAI3	6518.47	0.405001	0.130607	3.10091	0.00192928	0.033617
HOXA11	34.1457	2.09985	0.677518	3.09933	0.00193957	0.0337631
CNRIP1	203.24	-1.1277	0.363897	-3.09895	0.00194209	0.0337736
GP1BA	162.007	-2.09281	0.675521	-3.09806	0.00194792	0.0338086
PDZRN4	36.2747	-2.27688	0.734909	-3.09818	0.00194714	0.0338086
ATG7	2247.84	-0.553991	0.178934	-3.09606	0.00196108	0.0340036
MAGEF1	2261.04	0.852093	0.275361	3.09446	0.00197173	0.0341547
SOX2OT	86.4553	1.76612	0.571003	3.09301	0.00198135	0.0341874
GPR137	1655.88	-0.768292	0.248378	-3.09324	0.00197983	0.0341874
GPR35	126.25	-0.852757	0.275665	-3.09346	0.00197839	0.0341874
ARPP21	14.3076	-4.87855	1.57694	-3.09367	0.00197698	0.0341874
DBR1	1291.43	0.539751	0.174558	3.0921	0.00198749	0.0341933
TMEM70	1429.72	-0.65898	0.21309	-3.0925	0.00198477	0.0341933
IGSF9B	89.8878	-2.40289	0.777106	-3.0921	0.00198746	0.0341933
KLRK1	562.27	-1.07708	0.348428	-3.09125	0.00199314	0.0342572
KCNA6	26.977	-1.90911	0.617955	-3.08939	0.00200566	0.0344389
GGA2	8884.18	-0.884525	0.286357	-3.08889	0.00200909	0.0344644
VIPR2	42.3772	-2.46216	0.797413	-3.08768	0.00201725	0.0345708
DCUN1D1	1780.06	0.868782	0.281404	3.08731	0.00201975	0.0345802
CREB5	222.688	1.40324	0.454576	3.08691	0.00202245	0.034593
DYSFIP1	29.9319	-3.11626	1.00969	-3.08634	0.00202636	0.0346263
ZC3H10	438.129	-0.441281	0.143008	-3.08571	0.00203069	0.0346333
GPR133	144.672	-1.73531	0.562326	-3.08595	0.00202902	0.0346333
RPS23	25937.2	-0.7473	0.242402	-3.0829	0.00204997	0.0349285
C15orf23	1281.24	0.622578	0.201971	3.08252	0.00205259	0.0349395
C9orf80	564.367	0.551534	0.179015	3.08094	0.00206346	0.0350907
CD99L2	2114.96	-0.76431	0.248175	-3.07972	0.00207195	0.0352012
PCDHB14	506.835	1.35316	0.439868	3.0763	0.00209589	0.0355738
NEIL3	395.045	0.805865	0.262072	3.07498	0.00210519	0.0356291
C17orf59	823.022	-0.682959	0.222087	-3.07518	0.00210374	0.0356291
FAIM2	62.2568	-1.30249	0.423562	-3.07508	0.00210445	0.0356291
PFKP	5337.6	0.733728	0.238823	3.07227	0.00212441	0.0356474
DCP2	2181.18	-0.479821	0.15617	-3.07243	0.00212321	0.0356474
ZFP36L2	8604.39	-0.6208	0.202025	-3.07289	0.00211999	0.0356474
AGAP3	2862.12	-0.694595	0.225966	-3.07389	0.00211287	0.0356474
CSF2RA	596.088	-0.854747	0.278136	-3.07313	0.00211829	0.0356474
C8orf80	135.128	-1.45781	0.474489	-3.07239	0.00212354	0.0356474
COL4A4	1124.22	-2.0045	0.652353	-3.07272	0.00212116	0.0356474
KIAA1324	1094.91	-2.1551	0.701338	-3.07284	0.0021203	0.0356474
CASQ2	105.191	-2.70874	0.881614	-3.07248	0.00212286	0.0356474
SARDH	185.561	-0.924691	0.301059	-3.07146	0.00213016	0.0357099
MAGEA12	6.47966	-3.53006	1.14945	-3.07107	0.00213291	0.0357222
C9orf64	894.284	0.531816	0.173256	3.06955	0.00214383	0.0358711
TTC30B	351.744	0.712849	0.232272	3.06903	0.00214756	0.035882
CRCP	1918.58	0.380694	0.124049	3.06889	0.00214854	0.035882
ATP8A1	555.234	-1.02198	0.333073	-3.06835	0.00215246	0.0359132
LOR	8.59889	-2.51692	0.820361	-3.06807	0.00215447	0.0359132
TNFSF8	100.253	-1.07775	0.351314	-3.06776	0.0021567	0.0359165
RASSF1	1748.27	-0.774057	0.252349	-3.06741	0.00215923	0.0359248
NRIP2	100.369	-1.08725	0.354643	-3.06576	0.00217121	0.0360902
PIK3CD	1968.31	-0.810708	0.264553	-3.06444	0.00218079	0.0362154
KLF7	288.055	1.20153	0.392481	3.06139	0.00220315	0.0364417
PDCD10	2794.36	0.713135	0.232914	3.06179	0.00220018	0.0364417
QTRTD1	1790.68	0.623219	0.203588	3.06117	0.00220472	0.0364417
BCL3	4956.01	-0.652105	0.213015	-3.06131	0.00220374	0.0364417
ZNF257	22.0118	-1.69245	0.552698	-3.06217	0.00219742	0.0364417
CDH22	29.7438	-2.73685	0.894149	-3.06084	0.00220716	0.0364481
FOXA2	16.2194	3.53452	1.15528	3.05946	0.0022174	0.0365489
PPP1R16A	1501.17	-0.743956	0.243166	-3.05945	0.0022174	0.0365489
TUG1	7830.88	0.489534	0.16007	3.05825	0.0022263	0.0366614
EVL	3785	-0.804189	0.263054	-3.05713	0.00223469	0.0367653
GFI1	266.248	-0.885549	0.289787	-3.05586	0.00224415	0.0368866
TNFSF4	337.147	-1.00946	0.330407	-3.05521	0.00224906	0.0369331
SCN4A	33.8341	-2.64753	0.867083	-3.05338	0.00226278	0.0371239
FGL2	2151	-0.968817	0.317415	-3.05221	0.00227163	0.0372345
DPT	946.824	-1.47902	0.48466	-3.05166	0.00227576	0.0372677
ASB5	53.8156	-5.55381	1.82065	-3.05046	0.00228492	0.0373831
RARS2	1449.77	0.383018	0.125609	3.04929	0.00229387	0.0374948
TCEAL5	13.9027	1.12093	0.367661	3.04881	0.00229748	0.0375149
LIX1L	1008.95	-0.521888	0.171232	-3.04785	0.00230484	0.0375149
JRK	1072.4	-0.788295	0.258641	-3.04783	0.00230498	0.0375149
CLDN19	14.5011	-3.22853	1.05907	-3.04847	0.0023001	0.0375149
MYL1	342.151	-5.99607	1.96738	-3.04774	0.0023057	0.0375149
CPNE5	641.173	-1.28153	0.420569	-3.04715	0.00231026	0.0375544
BTC	34.3624	1.71437	0.562706	3.04665	0.00231405	0.0375815
GRIN3A	70.1958	-1.15244	0.37835	-3.04597	0.00231934	0.0376329
APOL4	1235.11	1.17347	0.385598	3.04325	0.00234036	0.0379392
SMC2	4687.64	0.755194	0.24834	3.04097	0.0023582	0.0381584
HSD17B14	222.386	-1.11099	0.365334	-3.04103	0.00235769	0.0381584
HOXD4	18.8129	1.81508	0.597061	3.04002	0.00236561	0.0381618
SLC6A8	12873.5	1.36111	0.447696	3.04026	0.00236371	0.0381618
PDP2	228.937	0.977238	0.321629	3.0384	0.00237835	0.0381618
EIF2AK2	1601.84	0.909406	0.29927	3.03875	0.00237559	0.0381618
GFM1	3373.34	0.621968	0.204719	3.03815	0.00238035	0.0381618
C17orf49	4012.47	-0.680154	0.223782	-3.03936	0.00237081	0.0381618
KIAA1274	740.948	-0.762578	0.250976	-3.03845	0.00237799	0.0381618
SH2B3	2136.72	-0.851946	0.280303	-3.03938	0.00237067	0.0381618
STMN3	2303.99	-1.55389	0.511496	-3.03792	0.00238215	0.0381618
ADRA1B	75.1895	-2.46323	0.810553	-3.03895	0.00237403	0.0381618
SORCS1	19.0065	-2.52252	0.830248	-3.03827	0.00237941	0.0381618
EBI3	213.695	-0.927161	0.305256	-3.03732	0.0023869	0.0382034
TES	3397.71	0.588589	0.193814	3.03688	0.00239044	0.0382254
SPTLC1	3922.41	0.507172	0.167126	3.03466	0.00240804	0.0384722
BZW1	8305.65	0.573389	0.189008	3.03368	0.00241591	0.038563
MAPKAPK2	10858	-0.536045	0.176876	-3.03063	0.00244045	0.038882
CPZ	527.574	-1.21342	0.400455	-3.0301	0.00244469	0.038882
FAM159A	61.9587	-1.33766	0.441408	-3.03043	0.00244206	0.038882
C1orf186	254.954	-2.43713	0.804261	-3.03027	0.00244332	0.038882
TRIM17	63.7496	1.8248	0.602523	3.0286	0.00245692	0.0390415
GOLGA1	1435.86	0.46296	0.152952	3.02683	0.0024713	0.0392347
BEGAIN	48.2644	1.61381	0.533613	3.02431	0.00249197	0.0395274
RASSF5	4218.41	-0.700937	0.231911	-3.02244	0.00250742	0.0397367
CBX7	2785.85	-0.867071	0.287152	-3.01955	0.00253147	0.04008
HPN	19.0367	-2.33852	0.774573	-3.01911	0.00253521	0.04008
WISP3	48.6513	-3.15917	1.04642	-3.01903	0.00253588	0.04008
SERPINF2	552.981	-1.27374	0.422124	-3.01745	0.00254914	0.0402537
MYOZ3	20.7025	-1.95499	0.648013	-3.0169	0.00255374	0.0402904
DGAT2	1259.63	-1.331	0.441289	-3.01616	0.00256	0.0403361
DSCAML1	73.3512	-2.21169	0.733315	-3.01602	0.0025612	0.0403361
PPARD	3599.17	0.695416	0.230672	3.01474	0.00257203	0.0403628
MRPL3	4814.04	0.577761	0.191629	3.01499	0.00256985	0.0403628
BTG1	14403.6	-0.56158	0.186241	-3.01534	0.00256687	0.0403628
HS3ST4	449.953	-2.70662	0.897676	-3.01514	0.0025686	0.0403628
RRM1	9004.24	0.609066	0.202074	3.01408	0.00257763	0.0403985
CIITA	2244.13	-0.939655	0.311771	-3.01393	0.00257887	0.0403985
RAC2	5574.58	-0.775444	0.257317	-3.01357	0.00258193	0.0404106
C6orf97	83.6216	-1.17962	0.391487	-3.01317	0.00258537	0.0404287
HNMT	450.907	-0.960778	0.319142	-3.01051	0.00260812	0.0407125
ABCA4	27.2268	-1.58905	0.52781	-3.01066	0.00260684	0.0407125
ISPD	56.2084	1.34255	0.446169	3.00906	0.00262054	0.0408702
SIGLEC10	933.868	-0.996315	0.331187	-3.00832	0.00262698	0.0409273
SYNC	831.091	-2.06989	0.688105	-3.0081	0.00262883	0.0409273
GJB7	28.2826	2.85192	0.948751	3.00597	0.00264732	0.0411507
TFDP2	1273.37	0.756446	0.251653	3.00591	0.00264783	0.0411507
CHST5	12.4026	-1.98761	0.661428	-3.00504	0.0026555	0.0412337
JOSD1	4828.59	0.378174	0.125933	3.00298	0.00267348	0.04144
C11orf75	744.508	-0.99274	0.330573	-3.00309	0.00267254	0.04144
ASMTL	1995.32	-0.850179	0.283327	-3.0007	0.0026936	0.0416789
RUNDC2C	61.4466	-1.69656	0.565366	-3.00082	0.00269251	0.0416789
RAB6B	664.997	2.00978	0.669927	3	0.00269976	0.0417377
NMT2	841.897	-0.891184	0.29716	-2.999	0.00270865	0.0418386
DCPS	841.925	-0.607556	0.202669	-2.99778	0.00271955	0.0419704
LRCH2	66.5225	1.59063	0.530912	2.99603	0.00273518	0.042138
SLC25A6	30808.9	-0.820574	0.273887	-2.99603	0.00273515	0.042138
DIRC2	1316.12	0.704349	0.235173	2.99503	0.00274417	0.0422397
NAAA	912.449	-0.606038	0.202462	-2.99335	0.00275937	0.0424366
TOPBP1	5099.59	0.744894	0.248915	2.99257	0.0027664	0.0424835
TLR6	241.678	-1.41221	0.471921	-2.99248	0.00276722	0.0424835
CXorf57	249.621	1.50631	0.503431	2.9921	0.00277069	0.0424999
MAN2B1	8583.64	-0.555673	0.18573	-2.99183	0.0027731	0.0425
FBLN2	5052.96	-1.25953	0.421136	-2.99079	0.00278261	0.0426088
ODF2	2364.47	0.404537	0.135369	2.98839	0.00280448	0.0428325
SIGLEC7	126.719	-1.08165	0.361898	-2.98883	0.00280052	0.0428325
C1orf175	253.178	-1.76034	0.589022	-2.98858	0.0028028	0.0428325
ORC2L	1032.01	0.473752	0.158568	2.98769	0.00281091	0.0428937
ARL13B	677.07	0.866762	0.29019	2.98688	0.00281841	0.042971
LILRB4	1549.49	-1.40233	0.469565	-2.98645	0.00282239	0.0429946
EIF4B	13681.2	-0.462524	0.154914	-2.98569	0.00282943	0.0430332
ATP10A	231.296	-0.854215	0.286107	-2.98565	0.00282979	0.0430332
KCTD14	283.218	1.58938	0.532429	2.98516	0.0028343	0.0430648
ALG2	1523.39	0.41718	0.139785	2.98443	0.00284109	0.0431308
RNF44	4972.02	-0.718137	0.240833	-2.98189	0.00286477	0.0434531
CLIC5	227.121	-0.979998	0.32869	-2.98152	0.00286819	0.0434678
SLC29A4	162.146	1.71751	0.576492	2.97925	0.00288958	0.0437544
DARC	701.271	-1.38804	0.466125	-2.97782	0.0029031	0.0439215
KRT75	660.421	2.56177	0.860998	2.97535	0.00292658	0.0442141
C18orf22	1181.71	-0.711648	0.239189	-2.97526	0.00292744	0.0442141
EOMES	241.977	-1.25462	0.421758	-2.97474	0.00293236	0.0442507
FAM116B	334.089	-0.785388	0.264056	-2.97433	0.00293631	0.0442725
CENPL	685.161	0.46219	0.155412	2.97397	0.00293971	0.044286
FAM89B	2613.44	-0.52543	0.176717	-2.97328	0.00294632	0.0443101
TNFRSF14	3401.55	-0.770302	0.259074	-2.97329	0.00294627	0.0443101
UNC13A	37.1382	-1.25901	0.423549	-2.97253	0.00295358	0.0443815
AP1S3	558.332	0.798908	0.268801	2.97211	0.00295757	0.0444037
C7orf68	796.452	0.998089	0.336057	2.97	0.00297802	0.0446728
PPAPDC3	53.112	-1.32463	0.446184	-2.96881	0.0029896	0.0448085
CACNA1S	54.8366	-4.69641	1.58212	-2.96844	0.00299319	0.0448243
NFKB2	7221.18	-0.95055	0.320274	-2.96792	0.00299819	0.0448612
HIPK4	7.55718	-1.67264	0.563668	-2.96742	0.00300311	0.0448969
PHF2	3027.61	0.543355	0.183174	2.96633	0.00301376	0.0450181
CISH	938.261	-0.864786	0.291591	-2.96575	0.0030195	0.0450657
NMUR2	4.963	2.30215	0.776609	2.96436	0.00303309	0.0451304
SENP2	2545.93	0.711736	0.240125	2.96402	0.00303647	0.0451304
C2CD2	2441.66	-0.962683	0.324791	-2.96401	0.00303659	0.0451304
RELB	4676.65	-1.06543	0.359413	-2.96437	0.00303305	0.0451304
P2RX2	8.78864	-2.45179	0.826904	-2.96503	0.00302656	0.0451304
C1orf69	860.184	-0.741151	0.250082	-2.96363	0.0030403	0.0451475
C1orf201	543.41	0.641172	0.216389	2.96305	0.00304608	0.0451954
ELFN2	31.3087	1.89067	0.638218	2.96242	0.00305235	0.0452505
HIC1	236.134	-0.999981	0.337668	-2.96143	0.00306214	0.0453576
ZMYND17	249.79	-0.67171	0.227035	-2.95863	0.00309014	0.0457341
GLI2	203.076	1.73351	0.586322	2.95658	0.00311075	0.0457621
DGKG	90.8359	1.44686	0.489203	2.95757	0.00310071	0.0457621
HOXD8	176.948	1.06476	0.360155	2.95639	0.00311263	0.0457621
UNKL	886.834	-0.664326	0.224709	-2.95638	0.00311274	0.0457621
BCL11A	2550.65	-0.839007	0.283726	-2.95711	0.00310542	0.0457621
ZNF688	570.507	-0.856763	0.289755	-2.95685	0.00310796	0.0457621
FCER1G	1822	-1.02293	0.34592	-2.95714	0.0031051	0.0457621
LOC257358	5.4558	-1.32924	0.449607	-2.95646	0.00311193	0.0457621
LOC554202	136.012	2.13482	0.722495	2.95478	0.00312889	0.0459614
XRN1	3572.04	0.759615	0.257187	2.95355	0.00314147	0.0461079
PPM1M	1303.76	-0.665115	0.225226	-2.9531	0.00314603	0.0461365
RBM41	372.757	0.637509	0.215905	2.95273	0.00314974	0.0461527
DPEP1	65.5029	-1.71633	0.581403	-2.95205	0.00315675	0.0462172
FBXL15	587.323	-0.947409	0.321185	-2.94973	0.00318057	0.0465273
NTNG2	54.1732	-0.87683	0.297455	-2.94777	0.00320078	0.0467842
HMGA2	296.395	2.10024	0.712952	2.94584	0.00322076	0.0469599
CXorf58	4.64915	1.28283	0.435463	2.9459	0.00322012	0.0469599
PQLC1	3004.94	-0.500063	0.169738	-2.94609	0.00321822	0.0469599
ATP5A1	27215.4	-0.536608	0.182192	-2.94529	0.0032265	0.0470049
ZFYVE28	283.426	-0.634776	0.215583	-2.94446	0.00323523	0.0470932
LRRC58	3455.32	0.726209	0.246674	2.94401	0.00323995	0.0471231
ACADSB	890.463	-0.744044	0.252857	-2.94255	0.00325526	0.0473069
GAPVD1	3042.39	0.532846	0.181386	2.93764	0.00330718	0.0480219
C1QB	10994.6	-1.17947	0.401664	-2.93645	0.00331992	0.0481674
NCF1C	238.204	-1.23125	0.419435	-2.93549	0.00333019	0.0482768
CD244	152.125	-1.12417	0.3832	-2.93363	0.00335026	0.0484883
TMEM108	208.24	-2.06983	0.705544	-2.93367	0.00334979	0.0484883
TRIM31	67.7263	2.0139	0.686556	2.93334	0.00335339	0.0484938
NRP2	3022.96	1.07996	0.368283	2.93242	0.00336331	0.0485659
OPN1SW	3.60421	-1.80622	0.615959	-2.93237	0.00336386	0.0485659
C2orf58	11.8886	-2.01668	0.68782	-2.93198	0.00336806	0.0485868
HIGD2A	3307.04	-0.79983	0.272851	-2.93137	0.00337466	0.0486423
APCDD1L	63.5492	2.02139	0.689791	2.93043	0.00338493	0.0487274
SYT1	150.162	1.92055	0.655503	2.92988	0.00339093	0.0487274
GK5	1237.55	0.696789	0.237812	2.93	0.00338961	0.0487274
CD300A	684.943	-0.819681	0.279772	-2.92982	0.00339158	0.0487274
ZNF208	20.1225	-1.81971	0.621239	-2.92916	0.00339884	0.0487921
C10orf125	441.643	-1.00223	0.342192	-2.92887	0.003402	0.0487978
C6orf120	1151.54	0.507855	0.173523	2.92673	0.00342543	0.0490941
ERO1L	4940.78	1.04475	0.357167	2.92512	0.00344327	0.0493098
CEP70	1839.78	0.995105	0.340289	2.92429	0.00345238	0.0493603
KCNMA1	975.624	-1.34179	0.45884	-2.9243	0.00345233	0.0493603
PRG4	55.6456	-1.54453	0.528431	-2.92286	0.00346831	0.049548
LCNL1	6.4232	-2.46987	0.84509	-2.92261	0.0034711	0.049548
PPP1R9A	28.9256	1.71987	0.588636	2.92179	0.00348027	0.0496388
GARS	5943.45	0.524537	0.179574	2.921	0.0034891	0.0497246
NKAIN2	30.1863	2.37364	0.812763	2.92046	0.00349514	0.0497706
NINJ1	5504.17	-0.938568	0.321424	-2.92003	0.00349997	0.0497993
RHOBTB2	1582.17	-1.07376	0.368019	-2.91766	0.00352664	0.0501384
NFE2L2	13451.8	0.660015	0.226235	2.91738	0.00352981	0.0501432
FOSL1	1439.08	1.36081	0.466529	2.91688	0.00353546	0.0501765
C4orf12	13.8285	1.03134	0.353632	2.91643	0.00354067	0.0501765
MARK3	3264.12	0.572288	0.196224	2.91651	0.00353973	0.0501765
GABARAP	11593.2	-0.546151	0.187295	-2.91599	0.00354564	0.0502067
IL31RA	39.5665	1.80465	0.618999	2.91543	0.00355202	0.0502568
FMO1	546.491	-2.04185	0.700525	-2.91474	0.00355988	0.0503277
SLC12A3	21.704	-1.38262	0.474404	-2.91443	0.00356336	0.0503367
PCYT1A	1732.97	0.812061	0.278692	2.91383	0.00357025	0.050346
HLA-DMB	5044.51	-0.877582	0.301225	-2.91338	0.0035754	0.050346
RASSF2	2279.44	-1.11243	0.381832	-2.9134	0.00357515	0.050346
CLDN18	11.8008	-2.28108	0.78286	-2.91378	0.00357083	0.050346
PRDM5	59.8937	1.61174	0.553507	2.91186	0.00359278	0.0503502
MCM2	14223.2	0.712866	0.244762	2.91249	0.00358565	0.0503502
CLCN7	4277.6	-0.455676	0.156477	-2.91209	0.00359017	0.0503502
IGSF6	506.003	-1.24767	0.428466	-2.91195	0.00359177	0.0503502
SULT1C2	36.5183	-2.05597	0.70578	-2.91304	0.00357928	0.0503502
PTH2R	62.7651	-2.82466	0.970001	-2.91202	0.00359103	0.0503502
TNIP1	12154.3	-0.522272	0.179382	-2.9115	0.00359695	0.0503598
EMILIN1	1774.79	-1.30292	0.447537	-2.91131	0.00359916	0.0503598
RAB20	704.253	-0.788037	0.270736	-2.91072	0.00360593	0.0503909
RAMP1	914.053	-1.65743	0.569443	-2.91062	0.00360709	0.0503909
FLJ23867	1470.32	0.96127	0.330312	2.91019	0.00361207	0.0504208
MGAT3	2854.38	-1.98928	0.683717	-2.90951	0.00361997	0.0504911
ANKRD50	1635.09	0.942429	0.323979	2.90892	0.00362677	0.0505461
ROBO1	7552.87	-1.06174	0.365095	-2.90811	0.0036362	0.0506377
EIF4G1	32884.9	0.656925	0.225956	2.90732	0.00364542	0.0507261
CTPS	2616.33	0.480031	0.165232	2.90519	0.00367024	0.0510314
TRAPPC9	2119.27	-0.725193	0.249652	-2.90481	0.00367472	0.0510536
ZNF454	19.7072	-1.7527	0.603442	-2.90451	0.00367829	0.0510579
LOC154822	25.6896	-2.39653	0.825168	-2.9043	0.00368081	0.0510579
RSAD1	1251.2	-0.653798	0.225194	-2.90327	0.00369292	0.0511457
OLR1	358.093	-1.72665	0.594695	-2.90342	0.0036911	0.0511457
TLR8	279.59	-1.35877	0.468077	-2.90287	0.00369761	0.0511705
KLF9	2110.22	1.08574	0.374212	2.9014	0.00371499	0.0512506
LILRB1	495.115	-1.02007	0.351505	-2.90202	0.00370769	0.0512506
CASS4	89.5195	-1.16889	0.402843	-2.90161	0.00371251	0.0512506
ZNF835	9.11315	-1.73992	0.599657	-2.90153	0.00371351	0.0512506
LRRC4	982.688	1.97087	0.679723	2.89952	0.00373731	0.0514783
SLCO2B1	2537.11	-1.0026	0.345769	-2.89963	0.00373609	0.0514783
OMG	5.07344	-1.40131	0.483521	-2.89814	0.00375389	0.0516663
MUC5B	485.278	3.30171	1.13962	2.8972	0.00376511	0.0517402
FHAD1	115.679	-1.17704	0.406268	-2.89721	0.00376498	0.0517402
SGK1	17787.4	1.08494	0.374513	2.89692	0.00376841	0.0517454
MAP7	1962.35	0.780571	0.269538	2.89596	0.00377996	0.0518131
PSMD10	2564.06	0.476663	0.16459	2.89606	0.00377879	0.0518131
TMC8	3159.27	-1.04742	0.361705	-2.89578	0.00378213	0.0518131
ZSCAN12P1	31.3795	1.02439	0.353829	2.89517	0.00378952	0.0518341
TTC30A	385.152	0.723022	0.249716	2.89538	0.00378705	0.0518341
WTIP	367.793	-1.1952	0.412864	-2.8949	0.00379285	0.0518395
GLB1L3	13.0817	2.50949	0.867023	2.89438	0.00379912	0.0518648
RAB7A	17372.4	0.522408	0.180502	2.89419	0.00380137	0.0518648
ETV6	5054.67	-0.739375	0.255514	-2.89368	0.00380756	0.0518648
DMD	2038.52	-1.61453	0.55797	-2.89358	0.00380882	0.0518648
HTRA4	52.8184	-1.98589	0.686321	-2.89353	0.00380936	0.0518648
PDXP	750.176	-0.630515	0.217943	-2.89303	0.00381548	0.0518682
SP5	171.312	-1.9969	0.69024	-2.89305	0.00381523	0.0518682
COLEC12	554.343	-1.27362	0.440445	-2.89166	0.00383211	0.0520143
PKNOX2	34.1523	-1.64576	0.569102	-2.89185	0.00382981	0.0520143
LRRC16A	1518.27	0.696488	0.24089	2.89131	0.00383643	0.0520331
PARP15	113.179	-1.29162	0.446783	-2.89092	0.00384112	0.0520567
SR140	6458.38	0.653234	0.226042	2.88988	0.00385389	0.0521712
ABCE1	3621.07	0.53845	0.186346	2.88951	0.00385842	0.0521712
MAP3K3	1614.74	-0.461325	0.159649	-2.88961	0.00385719	0.0521712
LAX1	379.591	-1.21778	0.421587	-2.88857	0.00386997	0.0522875
ICAM5	269.521	-1.72196	0.596341	-2.88755	0.00388258	0.0524179
SNCA	428.127	1.50621	0.522026	2.88531	0.00391024	0.0526633
PHEX	24.6505	1.38394	0.479636	2.8854	0.00390912	0.0526633
SLC18A1	4.44213	-1.79018	0.620361	-2.88572	0.00390525	0.0526633
WDR69	25.6676	-3.11592	1.08	-2.88512	0.00391268	0.0526633
KCNQ3	17.3286	-1.94766	0.675142	-2.88482	0.00391635	0.0526727
DDX52	1337.14	0.39277	0.136256	2.88258	0.00394429	0.0529678
COX7A1	149.148	-1.31038	0.454563	-2.88272	0.00394258	0.0529678
WDR91	2067.11	-0.852289	0.295816	-2.88115	0.00396229	0.0531692
ADRA2A	495.499	-1.98382	0.688637	-2.8808	0.00396673	0.0531885
TUSC5	2.96864	-2.02552	0.703175	-2.88053	0.00397004	0.0531925
ZNF781	14.0989	-1.20604	0.418946	-2.87875	0.00399255	0.0534289
GPR64	119.747	-2.14826	0.746271	-2.87866	0.00399373	0.0534289
MFN1	2383.38	0.64766	0.225036	2.87803	0.00400168	0.0534307
MGC12916	59.9487	-1.06832	0.371213	-2.87793	0.00400292	0.0534307
ABCB4	61.7766	-1.39824	0.485782	-2.87833	0.00399782	0.0534307
ACE2	178.503	1.42312	0.49455	2.8776	0.00400716	0.0534469
C2orf72	15.8155	1.66748	0.579806	2.87593	0.00402835	0.0535309
RNF13	3296.08	0.50638	0.176019	2.87685	0.00401671	0.0535309
ANKMY2	821.616	0.453011	0.157547	2.87539	0.00403526	0.0535309
NUB1	4605.34	-0.576697	0.200553	-2.87553	0.00403348	0.0535309
CARS2	1413.63	-0.578476	0.201103	-2.87652	0.00402093	0.0535309
KCNIP2	52.1075	-1.23863	0.430743	-2.87557	0.00403302	0.0535309
PLD4	314.588	-1.30165	0.452613	-2.87586	0.0040293	0.0535309
C4orf26	10.4215	-2.93642	1.02129	-2.8752	0.00403767	0.0535309
HAGH	1496.22	-0.594626	0.206925	-2.87364	0.00405777	0.0537572
CA2	2125.45	1.6441	0.572474	2.87193	0.00407975	0.0539675
CD86	881.776	-0.767003	0.267052	-2.87211	0.00407744	0.0539675
C8orf84	135.879	1.47118	0.512443	2.87092	0.00409276	0.0540731
STK17B	3650.09	-0.611755	0.2131	-2.87074	0.00409514	0.0540731
ZNF540	82.412	-1.11829	0.389568	-2.8706	0.00409691	0.0540731
SIPA1L2	2194.79	1.10215	0.384393	2.86725	0.00414053	0.0544862
SIDT2	1455.05	-0.638526	0.222649	-2.86786	0.00413255	0.0544862
C15orf55	9.54445	-3.23938	1.1297	-2.86746	0.00413783	0.0544862
ITGB1BP3	30.3347	-5.00568	1.74569	-2.86745	0.00413799	0.0544862
HAMP	55.4277	-2.019	0.704235	-2.86694	0.00414466	0.0545
SUMO1P3	918.928	0.413862	0.144393	2.86622	0.00415404	0.0545421
NCBP1	2792.14	0.409584	0.142889	2.86644	0.00415116	0.0545421
LRRN3	67.3937	-1.32857	0.463564	-2.86599	0.00415712	0.0545421
AKR1C3	1727.59	2.02316	0.706045	2.86548	0.00416377	0.0545609
ATP2C1	9071.77	0.606731	0.211743	2.86541	0.00416472	0.0545609
IFT80	1474.41	0.748869	0.261466	2.86412	0.00418175	0.0547435
RPL8	84654.2	-0.932473	0.325816	-2.86196	0.00421031	0.0550766
CDKN1B	3827.86	-0.561751	0.196332	-2.86124	0.0042199	0.0551205
LIFR	2149.55	-1.61951	0.566013	-2.86126	0.00421963	0.0551205
RAB42	276.256	-1.41711	0.495419	-2.86042	0.00423076	0.0552198
DUSP26	54.2705	-1.88891	0.660412	-2.8602	0.00423374	0.0552198
ESM1	317.642	1.23501	0.432062	2.8584	0.00425788	0.0553305
SMC5	2703.47	0.57321	0.200513	2.85872	0.0042535	0.0553305
RPL26	17083.1	-0.793722	0.277672	-2.85849	0.00425667	0.0553305
CDH24	979.493	-0.870053	0.304348	-2.85874	0.00425322	0.0553305
SV2B	634.104	-2.13867	0.748065	-2.85894	0.00425061	0.0553305
C9orf5	3040.33	0.585582	0.204914	2.8577	0.00426726	0.0554117
QARS	8787.3	-0.52431	0.183507	-2.85716	0.0042745	0.055463
ENPP2	1517.59	-1.18874	0.416099	-2.85686	0.0042785	0.055463
THBS4	1488.58	-1.99173	0.697211	-2.85671	0.00428061	0.055463
C13orf38	6.62879	1.91098	0.66903	2.85634	0.00428556	0.0554864
SYTL5	63.0297	2.41141	0.844325	2.85602	0.0042899	0.0555019
HIST2H2BF	56.7066	1.05888	0.370808	2.85561	0.00429546	0.0555333
TNNC2	59.2931	-2.11969	0.742385	-2.85524	0.00430043	0.0555569
ZNF132	147.397	-0.999012	0.350051	-2.8539	0.00431855	0.0557502
PRPF40A	5449.95	0.39305	0.137757	2.85321	0.00432796	0.0557973
TXNDC3	8.94765	-1.34111	0.470069	-2.85302	0.00433065	0.0557973
SLC25A18	43.7749	-1.78036	0.624042	-2.85294	0.00433166	0.0557973
BTNL8	6.09174	-1.67298	0.586465	-2.85265	0.00433568	0.0558085
CYFIP2	1889.42	-0.861374	0.302006	-2.85218	0.00434209	0.0558503
LDB3	62.2558	-1.83398	0.643606	-2.84954	0.00437829	0.0562751
ZNF826	14.1041	-1.16295	0.408169	-2.84917	0.0043833	0.0562985
GSTA4	1072	1.30147	0.456896	2.84851	0.00439246	0.0563752
PCDHGB5	118.319	-2.38535	0.837949	-2.84665	0.00441819	0.0566644
TMEM133	108.214	-0.911155	0.320111	-2.84638	0.00442198	0.0566719
VAV1	981.433	-0.865946	0.304272	-2.84596	0.00442776	0.0567048
RPSAP52	11.465	2.10091	0.738448	2.84504	0.00444057	0.0568278
HLA-DRB6	2178.4	-0.925707	0.32546	-2.8443	0.00445089	0.0569186
OSBPL11	1824.88	0.567285	0.199488	2.84371	0.00445914	0.0569829
STC2	948.645	1.28928	0.45349	2.84301	0.0044689	0.0569842
NOL6	3690.72	0.646908	0.227527	2.84322	0.00446607	0.0569842
FHIT	46.3891	-1.1974	0.421144	-2.84321	0.0044661	0.0569842
ZNF451	1399.85	0.437631	0.15395	2.84268	0.00447358	0.0570027
INTS6	1609.2	0.617237	0.2172	2.84179	0.00448606	0.0571205
C3orf55	10.5913	2.56281	0.902278	2.84038	0.00450604	0.0571692
TNFRSF8	169.73	-0.932543	0.328248	-2.84097	0.00449767	0.0571692
TFEC	371.067	-1.09095	0.384081	-2.84042	0.00450543	0.0571692
ARHGAP26	3478.65	-1.11311	0.391863	-2.84056	0.0045035	0.0571692
GPIHBP1	28.0557	-1.42759	0.502539	-2.84075	0.00450076	0.0571692
PHLDA2	1138	1.14347	0.402644	2.8399	0.00451272	0.0572128
LOC644165	30.6032	-1.49565	0.526768	-2.8393	0.00452122	0.0572796
MIA	54.0048	-2.47921	0.873469	-2.83835	0.00453469	0.0574091
PENK	301.278	-2.70795	0.955329	-2.83457	0.00458874	0.0580519
TOR1B	1650.04	0.417895	0.147489	2.83339	0.00460575	0.0581838
EXTL1	14.9446	-2.56401	0.904879	-2.83353	0.00460364	0.0581838
ITIH3	21.0591	-2.19308	0.774204	-2.83269	0.00461578	0.0582689
DENND2D	2267.3	-0.534304	0.188688	-2.83169	0.0046303	0.0584105
PFDN5	8922.46	-0.694601	0.245333	-2.83126	0.00463648	0.0584467
PCOLCE	2057.77	-1.17035	0.413733	-2.82877	0.00467274	0.0588619
BMI1	2169.07	0.605996	0.214341	2.82725	0.00469494	0.0590995
RPS19BP1	3440.49	-0.835788	0.29573	-2.82618	0.00471061	0.0592259
C1QC	9181.42	-0.984124	0.348225	-2.82611	0.00471168	0.0592259
PSMD14	4003.26	0.401958	0.142372	2.82329	0.0047534	0.0597079
PSMD2	19540.5	0.59509	0.210823	2.8227	0.00476212	0.059775
EEF1D	21945.9	-0.782954	0.277475	-2.82171	0.00477685	0.0599173
FPGT	707.441	0.42747	0.151556	2.82054	0.00479428	0.0600508
TSNARE1	711.846	-0.690818	0.244916	-2.82063	0.00479289	0.0600508
CHI3L1	6366	-1.8016	0.638921	-2.81976	0.00480603	0.0601552
PTP4A3	2036.2	-1.15717	0.410491	-2.81899	0.00481756	0.060257
PNPLA8	1776.59	0.553273	0.196315	2.81829	0.004828	0.0603448
CNNM3	1637.2	-0.393591	0.139682	-2.81777	0.00483588	0.0603581
IL17REL	579.713	-2.78474	0.988231	-2.8179	0.00483381	0.0603581
REN	17.0927	-2.40261	0.853104	-2.81631	0.00485785	0.0605895
CCRL2	181.344	-0.957395	0.339974	-2.81608	0.00486138	0.0605909
CIRH1A	2090.63	0.58072	0.206326	2.81457	0.00488422	0.0608147
RPL17	4952.86	-0.745904	0.265027	-2.81444	0.00488622	0.0608147
WDR45L	5521.13	0.493132	0.17523	2.8142	0.00488993	0.060818
IDH3B	4696.04	-0.610213	0.216867	-2.81377	0.00489648	0.0608568
RASD2	523.202	-1.89086	0.672073	-2.81348	0.0049009	0.0608689
MGC29506	3629.31	-1.40053	0.497839	-2.81322	0.00490481	0.0608748
FBXO44	953.6	-0.965045	0.343118	-2.81258	0.00491464	0.0609539
DUSP2	1096.61	-0.937517	0.33344	-2.81165	0.00492878	0.0610865
SLCO1A2	54.9423	-2.89238	1.0288	-2.8114	0.00493267	0.0610919
FAM131A	1027.73	0.787548	0.280437	2.80829	0.00498052	0.0616178
TNFSF14	40.7681	-1.33282	0.47462	-2.80819	0.0049821	0.0616178
ABRA	7.0663	-2.74206	0.976915	-2.80685	0.00500281	0.0618307
C11orf21	63.6841	-1.10187	0.392634	-2.80636	0.00501042	0.0618815
GZMA	1277.9	-0.987553	0.35222	-2.8038	0.00505044	0.0622727
FMO3	436.45	-1.72338	0.614686	-2.80368	0.00505235	0.0622727
DNAJC5B	45.1969	-1.87918	0.670262	-2.80366	0.00505266	0.0622727
C1QL4	7.79061	1.78803	0.637917	2.80292	0.00506415	0.0622927
RPL41	44117.2	-0.815026	0.290782	-2.80288	0.00506485	0.0622927
COX6A2	47.2588	-2.95686	1.05486	-2.80309	0.00506149	0.0622927
PGK1	29745.9	0.626329	0.223554	2.80169	0.00508355	0.0624793
CST3	10427.6	-0.720008	0.257039	-2.80116	0.00509197	0.0625393
ZNF34	240.104	-0.608464	0.217237	-2.80092	0.00509576	0.0625424
CD300LF	278.37	-1.14413	0.40856	-2.8004	0.00510392	0.0625575
FAM198A	51.7264	-1.48804	0.531368	-2.80039	0.00510406	0.0625575
BTBD10	2002.41	0.485923	0.173564	2.79967	0.00511548	0.062654
PNOC	137.374	-1.47157	0.525699	-2.79925	0.00512207	0.0626913
ANKRD45	15.5468	1.90194	0.680154	2.79633	0.00516859	0.0630425
TAF1B	620.592	0.584971	0.209158	2.79678	0.00516142	0.0630425
FCRLA	390.628	-1.70149	0.608313	-2.79706	0.00515703	0.0630425
CLDN14	95.0129	-1.80485	0.645392	-2.79652	0.00516564	0.0630425
TNNI2	258.576	-2.26543	0.810065	-2.7966	0.00516428	0.0630425
SYNGR2	17774.4	-0.687417	0.245929	-2.79518	0.00518706	0.0630979
N4BP3	1478.34	-0.931109	0.333055	-2.79566	0.00517931	0.0630979
ITGAX	1488.03	-1.09843	0.392977	-2.79516	0.0051874	0.0630979
LOC728392	451.035	-1.24329	0.444796	-2.7952	0.00518678	0.0630979
PLEKHA7	1087.88	0.802531	0.287163	2.79469	0.00519493	0.063121
SCARNA2	17.9717	-1.91802	0.686372	-2.79443	0.0051991	0.063121
DOK7	162.899	-2.05472	0.735306	-2.79438	0.00520001	0.063121
SERAC1	449.596	0.479536	0.171715	2.79263	0.00522818	0.0634097
DNASE1L3	690.849	-1.55447	0.556666	-2.79246	0.00523096	0.0634097
SLC39A13	1432.4	-0.556207	0.199214	-2.79201	0.0052382	0.0634106
MEP1A	18.4776	-1.33984	0.479859	-2.79214	0.005236	0.0634106
DMBT1	140.607	3.11984	1.11776	2.79117	0.00525183	0.063532
LOC100130691	97.379	1.37302	0.492007	2.79064	0.00526034	0.0635916
REPIN1	3821.92	-0.662082	0.237276	-2.79035	0.00526507	0.0636052
MRPS27	3659.77	-0.380233	0.136314	-2.78939	0.00528068	0.0637502
2021-09-06	2288.4	-0.648855	0.232806	-2.78711	0.00531804	0.0641575
FAM117A	1309.8	-0.926186	0.332497	-2.78555	0.00534374	0.0644236
KCNC4	675.443	-1.00021	0.359179	-2.78472	0.00535739	0.0645441
KIAA1324L	291.228	1.10238	0.396114	2.78299	0.00538602	0.0648008
ARHGEF3	2851.73	-0.759303	0.272836	-2.783	0.00538594	0.0648008
PDIA5	1061.6	0.890465	0.320061	2.78217	0.00539968	0.0648328
CYC1	8270.06	-0.645628	0.232053	-2.78224	0.00539846	0.0648328
EPHX2	1608.42	-1.15578	0.41541	-2.78226	0.00539813	0.0648328
GTPBP2	3138.63	0.510962	0.183747	2.78079	0.00542274	0.0650656
PDE4B	1380.3	-1.27915	0.46006	-2.7804	0.00542918	0.0650986
MAST3	1082.83	-0.518177	0.186393	-2.78002	0.0054355	0.0651303
NCAM2	82.2529	2.04294	0.734973	2.7796	0.00544251	0.0651701
SLC10A4	30.3772	2.06965	0.744683	2.77924	0.00544861	0.0651991
ZDHHC9	1512.95	0.688943	0.247918	2.77891	0.00545417	0.0652215
HRASLS2	23.6466	1.53763	0.553471	2.77816	0.00546675	0.0653277
CYP4F11	423.685	1.9475	0.701566	2.77593	0.00550444	0.0656678
NOL11	2498.85	0.295873	0.106576	2.77616	0.00550044	0.0656678
CBLN1	24.5694	-2.13681	0.769796	-2.77582	0.00550635	0.0656678
LRRC34	97.5823	0.851362	0.306777	2.77518	0.00551715	0.0657079
CCL18	3495.9	-1.75721	0.633163	-2.77529	0.00551528	0.0657079
VPS24	5593.75	0.360641	0.129984	2.77451	0.00552855	0.0657109
VMO1	156.496	-1.21353	0.437324	-2.7749	0.00552194	0.0657109
RPL31P11	11.1097	-1.41388	0.509593	-2.77452	0.00552837	0.0657109
WWC2	526.9	1.06621	0.384398	2.77372	0.00554196	0.0657945
BBS7	597.468	0.420644	0.151657	2.77366	0.00554301	0.0657945
C4orf47	13.8109	1.34083	0.483465	2.77337	0.00554793	0.0658087
MOBP	4.53931	2.08985	0.753623	2.77307	0.00555307	0.0658169
GNAI2	13876.3	-0.404626	0.145922	-2.77289	0.00555607	0.0658169
CEND1	35.8368	-1.31838	0.475613	-2.77195	0.00557208	0.0659624
CORO1C	7933.76	0.588988	0.212515	2.77152	0.00557959	0.0660071
LRRC1	2443.87	0.653655	0.23591	2.77078	0.00559221	0.0661091
GPT	125.238	-1.34775	0.486451	-2.77058	0.00559569	0.0661091
TMPRSS5	11.5325	-1.5173	0.54785	-2.76955	0.00561337	0.0662075
CLVS1	8.83807	-1.64612	0.594328	-2.76971	0.00561058	0.0662075
CKMT2	41.1863	-2.98736	1.07869	-2.76944	0.00561525	0.0662075
PIP5K1A	2531.99	0.480232	0.173434	2.76896	0.00562358	0.0662615
ANGPTL6	36.1809	-1.16155	0.419566	-2.76845	0.00563233	0.0663205
RPL37	28354.2	-0.882028	0.318663	-2.76791	0.00564175	0.0663872
SPRR4	32.3819	2.35499	0.850919	2.76759	0.00564728	0.0664081
GPR25	44.2536	-1.58008	0.571126	-2.76661	0.00566423	0.0665632
ACSL6	31.6607	-1.23223	0.44585	-2.76377	0.00571379	0.067101
ZDBF2	594.7	1.07567	0.389355	2.7627	0.00573256	0.0672461
DGKH	167.422	0.996598	0.360799	2.7622	0.00574136	0.0672461
RPE	1432.8	0.394511	0.142817	2.76236	0.00573854	0.0672461
PABPC5	22.6144	-1.83594	0.664592	-2.76251	0.00573583	0.0672461
CWC22	1393.98	0.395806	0.143376	2.76061	0.00576932	0.0675289
TOM1L1	1333.84	0.671293	0.243306	2.75905	0.005797	0.0677683
FFAR3	8.00282	-1.769	0.641167	-2.75902	0.00579744	0.0677683
CHST12	930.127	-0.490222	0.177695	-2.75879	0.00580161	0.0677723
KCNN4	686.479	-0.919141	0.333237	-2.75822	0.00581173	0.0678457
NTHL1	731.843	-0.885515	0.321102	-2.75774	0.00582028	0.0678644
ZEB2	1148.79	-1.02801	0.372779	-2.7577	0.00582101	0.0678644
SNHG12	966.769	-1.24044	0.44996	-2.75678	0.00583741	0.0680108
TREM1	146.364	1.63434	0.593135	2.75542	0.00586167	0.0682485
SGOL2	907.372	0.589407	0.213957	2.75479	0.00587293	0.0683346
MPEG1	2397.5	-0.925472	0.335983	-2.75452	0.00587781	0.0683465
C17orf72	61.3392	-1.03375	0.375364	-2.754	0.00588724	0.0684112
RGS17	13.8077	1.31197	0.476473	2.75351	0.00589602	0.0684308
HSD11B1	153.494	-1.79636	0.652398	-2.75347	0.00589667	0.0684308
TRAM1L1	25.7726	1.53685	0.558403	2.75223	0.00591905	0.0686455
CHRND	15.6589	-5.13855	1.86745	-2.75165	0.00592962	0.068723
INVS	506.041	0.519311	0.188753	2.75126	0.00593659	0.0687587
MPP4	4.13941	1.55083	0.564035	2.74952	0.0059683	0.0690808
NKRF	912.179	0.492468	0.179132	2.74918	0.00597445	0.0691067
SAMD9	4974.63	1.3221	0.480968	2.74883	0.00598081	0.069135
TTF1	1079.09	0.416934	0.15175	2.74751	0.00600497	0.0692847
MYLK2	65.173	-1.76521	0.642482	-2.74748	0.00600551	0.0692847
SFRP5	5.99348	-2.42329	0.8819	-2.74781	0.00599947	0.0692847
CLEC11A	344.756	-1.03353	0.376209	-2.74722	0.00601026	0.0692943
PYDC1	104.041	-3.43021	1.24872	-2.74697	0.00601487	0.0693023
ZBED2	598.939	-1.2835	0.467302	-2.74662	0.0060212	0.0693301
CCBE1	24.4474	1.75068	0.637543	2.74599	0.00603294	0.06942
IDO2	30.0362	-1.15679	0.421399	-2.74513	0.00604873	0.0695564
CD160	56.025	-1.38387	0.504195	-2.74471	0.00605651	0.0696007
ANKRD16	312.817	-0.488488	0.178028	-2.74388	0.00607178	0.0697308
MBD4	2780.92	0.482258	0.175811	2.74304	0.00608723	0.0698346
LAIR1	1310.89	-0.910964	0.332109	-2.74297	0.00608871	0.0698346
OR2A9P	280.756	1.00125	0.365099	2.74241	0.00609903	0.0699076
IPCEF1	382.915	-0.953305	0.347697	-2.74177	0.00611093	0.0699987
ZCCHC6	2327.2	0.62578	0.228314	2.74087	0.00612762	0.0701444
ILDR2	4.30417	1.94827	0.710929	2.74045	0.00613551	0.070151
MYLPF	45.2205	-2.80129	1.02221	-2.74042	0.00613613	0.070151
MAT2B	5839.33	-0.483395	0.176428	-2.7399	0.00614585	0.0702168
FCGR2C	175.033	-0.879852	0.321243	-2.7389	0.0061645	0.0703843
EHD4	3508.02	0.724299	0.264554	2.73781	0.00618498	0.0703876
FAM101B	832.431	-0.778113	0.284232	-2.7376	0.00618897	0.0703876
CD226	111.939	-1.05457	0.385186	-2.73783	0.0061846	0.0703876
PPM1N	144.074	-1.19859	0.437771	-2.73793	0.00618273	0.0703876
GPR120	21.7524	-1.33456	0.487466	-2.73774	0.00618626	0.0703876
PTH1R	24.7255	-1.51997	0.555053	-2.73843	0.00617326	0.0703876
FMN2	4.5959	-2.16181	0.789732	-2.7374	0.00619264	0.0703876
FCRL4	78.4893	-1.90989	0.698193	-2.73547	0.00622908	0.0707563
LCMT2	775.892	0.445601	0.16296	2.73441	0.00624912	0.0709384
C5orf49	10.275	-2.55648	0.935131	-2.73382	0.00626035	0.0710202
PLEKHO2	2853.52	-0.663902	0.242924	-2.73297	0.00627669	0.07116
MYO15A	35.1497	1.37307	0.5029	2.73031	0.00632739	0.0716558
KLHL3	125.866	-1.03225	0.378137	-2.72983	0.00633663	0.0716558
P2RY12	36.5773	-1.31146	0.480402	-2.72991	0.00633515	0.0716558
CILP	83.461	-1.67328	0.612883	-2.73019	0.00632987	0.0716558
GPR77	68.7313	-1.41291	0.517661	-2.72941	0.00634475	0.0716751
ADCY5	145.023	-1.79609	0.658071	-2.72932	0.00634645	0.0716751
SMARCA2	9276.37	-0.78118	0.286277	-2.72876	0.00635734	0.0717367
GGTLC2	162.637	-1.43543	0.526064	-2.72862	0.00636001	0.0717367
ABCA2	3242.14	-0.883348	0.32385	-2.72765	0.00637879	0.0719026
ICOSLG	1850.69	-1.20004	0.44006	-2.72698	0.00639161	0.0720013
ZFYVE9	1212.21	0.654063	0.239872	2.72671	0.00639685	0.0720144
CAPZA2	3700.65	0.456846	0.167589	2.72598	0.00641106	0.0721285
PRKCG	15.9564	-2.20093	0.807602	-2.72527	0.00642494	0.0722387
RPS11	52020	-0.759813	0.278899	-2.72433	0.00644316	0.0723781
RPS29	14354.2	-1.09701	0.402688	-2.72421	0.00644553	0.0723781
C8orf31	14.8096	-1.21987	0.447964	-2.72314	0.0064664	0.0725665
GREB1	122.244	-1.60943	0.591174	-2.72242	0.00648049	0.0726784
ASGR1	44.2167	-1.17643	0.432165	-2.72218	0.00648536	0.072687
XPC	2393.33	-0.443889	0.163079	-2.72192	0.00649033	0.0726966
C3	13655.4	-1.29317	0.475233	-2.72112	0.00650611	0.0728272
MOSPD1	625.21	0.592571	0.217789	2.72085	0.00651134	0.0728397
KCNN3	238.776	-1.25154	0.460055	-2.72041	0.00652	0.0728905
MYH1	260.695	-4.94524	1.81801	-2.72013	0.00652555	0.0729064
PGRMC1	5077.17	0.507312	0.186564	2.71924	0.00654325	0.0730119
KRBA1	483.5	-0.694147	0.255266	-2.71931	0.00654186	0.0730119
CNGB1	32.3248	1.52131	0.559803	2.71758	0.00657621	0.0733334
METTL12	141.409	-0.79219	0.291568	-2.717	0.00658766	0.0734149
SLC5A6	2145.05	-0.792625	0.29194	-2.71502	0.00662715	0.0738084
PIGW	674.903	0.443155	0.16333	2.71324	0.00666289	0.0741597
PLOD2	4368.38	1.08124	0.398595	2.71263	0.00667508	0.0742408
ACSL4	2898.52	0.718943	0.265062	2.71236	0.00668065	0.0742408
SCOC	2787.03	0.504123	0.185869	2.71225	0.00668276	0.0742408
ATP1B1	15138.6	0.954727	0.352087	2.71163	0.00669538	0.0743343
CCDC89	8.24848	-1.34994	0.497955	-2.71097	0.00670875	0.074436
LRRN2	132.646	1.6451	0.607065	2.70992	0.00672998	0.0745312
PLXDC1	660.414	-0.776482	0.286497	-2.71027	0.00672293	0.0745312
RPL13AP3	60.9173	-1.01698	0.375273	-2.70997	0.00672896	0.0745312
TLCD1	534.634	-0.912907	0.336996	-2.70895	0.00674958	0.0746839
CYSLTR1	92.7862	-0.944526	0.348693	-2.70876	0.0067535	0.0746839
C12orf34	631.867	-1.09242	0.403314	-2.70862	0.00675643	0.0746839
FAM7A2	4.02933	1.62999	0.602079	2.70726	0.00678405	0.0749423
TBC1D23	2341.75	0.554024	0.204662	2.70702	0.00678912	0.0749515
CARNS1	80.0341	-0.858742	0.317288	-2.7065	0.00679957	0.0749799
PTPRO	169.613	-0.92568	0.34205	-2.70627	0.0068044	0.0749799
B3GALT2	32.2383	-1.32218	0.488554	-2.70631	0.00680359	0.0749799
MTMR7	144.471	-1.18255	0.437007	-2.70601	0.00680966	0.074991
CD55	2906.71	1.07416	0.397146	2.7047	0.00683659	0.0751006
CABC1	1723.21	-0.680735	0.251652	-2.70506	0.00682912	0.0751006
ABCB1	189.331	-0.945574	0.349601	-2.70472	0.00683618	0.0751006
BANK1	375.184	-1.5216	0.562508	-2.70503	0.00682985	0.0751006
PIP4K2A	1800.46	-0.47073	0.174145	-2.70309	0.00686975	0.0752481
C20orf27	1941.62	-0.813509	0.300963	-2.70302	0.00687129	0.0752481
RGS18	109.328	-0.834748	0.308773	-2.70344	0.00686259	0.0752481
TNFRSF6B	1686.08	-1.43219	0.529763	-2.70346	0.00686213	0.0752481
TRPC2	3.22558	-2.46691	0.912566	-2.70327	0.00686616	0.0752481
S1PR5	1879.98	-0.958005	0.354486	-2.70252	0.00688169	0.0753153
GRIK2	11.1695	2.26709	0.839055	2.70196	0.00689321	0.075324
DTHD1	34.652	-1.26207	0.467107	-2.70189	0.00689472	0.075324
TG	563.489	-2.1696	0.803003	-2.70186	0.00689526	0.075324
ARMCX3	1680.29	0.822377	0.304481	2.70091	0.006915	0.075493
PEG3	78.4036	-1.94623	0.720965	-2.69948	0.00694489	0.0757726
STK10	2563.13	-0.621037	0.230124	-2.69871	0.00696086	0.0759
LAG3	1225.16	-1.02484	0.379813	-2.69827	0.00697007	0.0759536
WDR5B	541.642	0.593441	0.219959	2.69797	0.00697647	0.0759766
FAM199X	1204.86	0.626007	0.232086	2.69731	0.0069902	0.0760324
TMEM205	3603.71	-0.940015	0.348485	-2.69743	0.00698761	0.0760324
RANGRF	956.048	-0.735633	0.272797	-2.69663	0.00700456	0.076095
CAMK1G	25.1341	-1.04718	0.388311	-2.69676	0.00700179	0.076095
CD14	4647.43	-0.924632	0.342928	-2.69629	0.00701171	0.0761018
LOC84856	1028.98	-1.96437	0.728572	-2.69619	0.00701379	0.0761018
TNC	14933.7	1.46948	0.545204	2.69528	0.00703292	0.0762625
SEC61A1	22027.5	0.48091	0.178513	2.69397	0.00706058	0.0765155
CENPE	1511.15	0.740882	0.27505	2.69363	0.00706789	0.0765232
APLNR	819.764	-1.2659	0.469978	-2.69353	0.00706994	0.0765232
FITM1	38.2188	-1.2025	0.446573	-2.69272	0.00708718	0.0766287
ARHGAP28	401.961	-1.52696	0.567081	-2.69266	0.00708835	0.0766287
IL2RA	489.217	-0.895945	0.332776	-2.69234	0.00709534	0.0766574
PSMA8	4.69546	-1.61584	0.600408	-2.69123	0.00711888	0.0768648
MUT	1604.87	0.532971	0.198069	2.69084	0.00712732	0.076909
C9orf139	23.6305	-1.1509	0.427863	-2.68987	0.00714791	0.0770841
ERG	561.069	1.0028	0.372951	2.68882	0.00717043	0.0771975
C3orf17	2981.48	0.424845	0.157995	2.68898	0.00716705	0.0771975
LRRC4C	21.857	-1.80901	0.672803	-2.68877	0.00717152	0.0771975
GOLGA5	2190.37	0.483256	0.179777	2.68809	0.0071863	0.0773095
GPR50	56.0368	4.10423	1.5273	2.68725	0.00720436	0.0774567
LCE3A	8.58188	-2.37315	0.883264	-2.6868	0.00721402	0.0775134
PLCG2	1268.73	-0.877021	0.326451	-2.68653	0.00721974	0.0775278
DLG1	4644.27	0.603004	0.224509	2.68588	0.00723383	0.077632
C3orf21	2202.56	0.837907	0.312081	2.6849	0.00725516	0.0778137
HDAC11	1352.67	-0.709648	0.264392	-2.68407	0.00727312	0.077959
CHST11	801.303	-0.875458	0.326271	-2.68322	0.0072916	0.0781098
MADD	3034.07	-0.38003	0.141668	-2.68255	0.00730632	0.0782201
GPATCH2	634.253	0.405721	0.151265	2.68218	0.00731434	0.0782586
SMARCA5	4712.48	0.528484	0.197097	2.68134	0.00733271	0.0783603
PTX4	6.58256	-2.94329	1.09766	-2.68143	0.00733083	0.0783603
PLIN2	1078.87	-0.938967	0.350259	-2.68078	0.0073451	0.0784453
EREG	194.271	2.16678	0.808462	2.68012	0.00735954	0.0785521
EPHB1	422.512	-1.8015	0.67301	-2.67678	0.00743325	0.0792909
TFPI2	89.5869	1.58043	0.590859	2.67479	0.00747757	0.0797157
KHDC1	110.441	0.863332	0.322802	2.67449	0.00748423	0.0797386
FBXL6	1220.57	-0.628045	0.234888	-2.67381	0.00749951	0.0798533
LIME1	1020.38	-0.973339	0.364152	-2.67289	0.00752005	0.0800239
BEX4	728.264	1.15239	0.431444	2.67101	0.00756245	0.0803904
CUTC	692.653	-0.695944	0.26056	-2.67095	0.00756359	0.0803904
RPL32	28143.6	-0.834828	0.312583	-2.67074	0.00756838	0.080393
XPO1	10778.1	0.361161	0.135247	2.67038	0.00757663	0.0804015
TSHR	22.6761	-1.42429	0.533383	-2.6703	0.00757828	0.0804015
TMEM150B	56.333	-1.21696	0.455875	-2.66949	0.0075966	0.0805477
LIPN	1.56703	2.3165	0.868102	2.66846	0.00761996	0.0806986
JAKMIP2	57.7252	-1.12418	0.42127	-2.66854	0.00761823	0.0806986
RPS27L	1841.87	-0.651255	0.244125	-2.66771	0.00763692	0.0807186
MIAT	1106.5	-1.04137	0.390317	-2.66802	0.00762997	0.0807186
SMTNL2	42.9406	-2.12081	0.794995	-2.6677	0.00763724	0.0807186
TMEM132C	10.5422	-2.53576	0.950587	-2.66757	0.00764011	0.0807186
TXNDC9	1561.8	0.35607	0.133546	2.66628	0.00766957	0.0809815
MGC4473	11.6516	2.84322	1.06729	2.66395	0.00772293	0.0814885
TOR1A	2142.38	0.367786	0.138069	2.66378	0.0077268	0.0814885
VSTM2L	769.128	-2.27901	0.855674	-2.66341	0.00773534	0.08153
TTLL9	17.4361	-1.11423	0.418423	-2.66293	0.00774631	0.0815969
TNS3	4669.03	-0.896766	0.33685	-2.66221	0.00776283	0.0817223
RPN1	20780.4	0.539392	0.202643	2.66178	0.00777276	0.0817295
TSEN15	1472.28	0.424362	0.159426	2.66181	0.0077722	0.0817295
RABAC1	3540.37	-0.754496	0.283563	-2.66077	0.00779625	0.0819278
SYS1	1833.08	-0.487645	0.1833	-2.66037	0.00780558	0.0819771
KCNK13	69.9169	-0.84149	0.316398	-2.65959	0.00782363	0.0820692
PIK3AP1	1344.2	-0.956586	0.35966	-2.65969	0.00782118	0.0820692
PITPNB	4673.97	0.36134	0.135888	2.65909	0.0078351	0.0820922
LOC113230	262.674	-1.19395	0.449003	-2.65911	0.00783468	0.0820922
ZBTB11	1806.44	0.601725	0.2265	2.65662	0.00789284	0.0825993
MORC2	2501.37	0.332014	0.124972	2.6567	0.00789097	0.0825993
CSMD2	58.0974	-1.39267	0.524275	-2.65638	0.00789856	0.0826103
DDX60	3681.14	1.11121	0.418392	2.6559	0.00790976	0.0826785
ZBTB6	869.808	0.497147	0.187207	2.6556	0.0079168	0.0827032
SLC7A8	3699	1.12685	0.424413	2.65507	0.00792917	0.0827835
LRRC57	830.15	0.405371	0.152702	2.65465	0.00793905	0.0828378
INTS7	1885.2	0.424043	0.15993	2.65143	0.00801518	0.0835335
SCN1B	199.422	-1.24047	0.467835	-2.65152	0.00801298	0.0835335
XPR1	2942.61	0.676824	0.255374	2.65032	0.00804157	0.0837592
ZNF492	4.37046	-1.6513	0.623384	-2.64893	0.0080748	0.0840559
YIPF6	580.847	0.58986	0.222703	2.64864	0.00808175	0.0840787
DCAF5	2763.63	0.46452	0.175414	2.64814	0.00809362	0.0841527
ANKRD58	75.8395	-1.06721	0.403116	-2.64741	0.00811119	0.0842859
STAT5A	3389.07	-0.59579	0.225118	-2.64656	0.00813141	0.0844463
RPS25	9703.16	-0.753737	0.284825	-2.64632	0.00813735	0.0844584
GMIP	1737.37	-0.459679	0.173734	-2.64587	0.00814811	0.0845205
FGFBP1	5832.83	1.40636	0.531644	2.6453	0.00816179	0.0845632
USHBP1	43.1294	-0.766083	0.289593	-2.64538	0.0081599	0.0845632
MS4A6A	1838.08	-0.790636	0.298964	-2.64458	0.00817912	0.0846731
ESR1	940.933	-1.56582	0.592113	-2.64447	0.00818197	0.0846731
C2CD2L	645.965	-0.461847	0.174693	-2.64376	0.00819907	0.0848005
SH3GL2	15.8803	-1.85764	0.702819	-2.64313	0.00821428	0.0849081
NKAIN1	35.3747	1.83269	0.694516	2.6388	0.0083199	0.0858994
FKTN	966.27	0.514575	0.194998	2.63887	0.0083184	0.0858994
TRAF2	4343.38	-1.01668	0.385466	-2.63754	0.008351	0.0861702
DACH1	74.3489	1.67393	0.634909	2.63648	0.00837707	0.0861878
GAS7	1147.79	-1.03486	0.392475	-2.63676	0.00837012	0.0861878
PDZRN3	826.222	-1.66366	0.630946	-2.63676	0.00837015	0.0861878
GGT8P	7.49833	-2.21101	0.838433	-2.63707	0.00836252	0.0861878
ADAMTS16	41.9288	-2.21621	0.840534	-2.63667	0.00837248	0.0861878
DOCK10	1499.45	-0.778713	0.295402	-2.63611	0.0083862	0.0862316
CREBL2	2433.47	-0.367229	0.139368	-2.63496	0.00841464	0.0864738
PNPLA6	3648.42	-0.422943	0.160525	-2.63474	0.00842009	0.0864795
RPL11	36182.6	-0.708731	0.2691	-2.63371	0.00844573	0.0866925
KCTD17	580.007	-0.806689	0.306469	-2.63221	0.00848318	0.0870264
HAAO	312.826	-0.873065	0.331777	-2.63148	0.00850134	0.0871116
MAPK4	109.887	-2.54354	0.966567	-2.63152	0.0085004	0.0871116
GPR128	11.2415	-2.04868	0.778642	-2.63109	0.00851107	0.0871608
UBE2A	4445.33	0.480278	0.182635	2.62971	0.00854579	0.0874658
AHRR	312.614	-1.5485	0.588921	-2.62939	0.00855381	0.0874972
ARG2	908.883	0.845032	0.321423	2.62904	0.00856272	0.0875377
FAM195A	1000.12	-0.966069	0.367619	-2.62791	0.00859113	0.0877774
DHX9	10698.7	0.286754	0.109182	2.62639	0.00862953	0.0881189
ZNF296	321.307	-0.825089	0.314267	-2.62544	0.00865374	0.0883151
C21orf2	934.653	-0.752065	0.286506	-2.62495	0.00866608	0.0883414
CDH23	713.628	-1.58347	0.603239	-2.62494	0.00866631	0.0883414
SPRR2B	115.07	2.1583	0.822531	2.62398	0.00869092	0.0884522
KIAA1239	21.3629	1.94415	0.740982	2.62375	0.00869678	0.0884522
TNFSF12-TNFSF13	430.494	-1.31745	0.502091	-2.62393	0.00869227	0.0884522
SCUBE2	399.124	-1.59356	0.607362	-2.62373	0.00869718	0.0884522
IFI30	16264.8	-0.803001	0.306091	-2.62341	0.00870552	0.0884861
RPS2	18544.6	-0.720356	0.274643	-2.62288	0.00871895	0.0885717
CYB561D2	736.958	-0.573839	0.218833	-2.62227	0.00873466	0.0886804
EDA2R	41.0541	-1.44049	0.549457	-2.62166	0.00875029	0.0887881
KLF17	2.27566	-2.54173	0.969801	-2.62088	0.00877029	0.08894
C21orf33	4056.39	-0.603944	0.230484	-2.62033	0.00878439	0.0890319
PHKG1	20.4579	-1.61891	0.618044	-2.61941	0.00880811	0.0892213
EZH1	1550.67	-0.533306	0.203633	-2.61896	0.00881993	0.0892898
GSTK1	4525.05	-0.539461	0.206097	-2.61751	0.00885728	0.0895654
GRIN2A	1001.44	-2.43991	0.932144	-2.61753	0.00885689	0.0895654
MS4A14	64.2189	-0.955599	0.365214	-2.61655	0.00888239	0.0897167
PGM5	108.998	-1.15826	0.442646	-2.61668	0.00887908	0.0897167
LRRC25	423.931	-0.830102	0.317319	-2.61598	0.00889712	0.0898142
MEGF10	769.035	-2.11605	0.80903	-2.61554	0.00890872	0.08988
TBC1D4	1945.88	-0.743979	0.284546	-2.61462	0.00893278	0.0900714
RPLP0	51013	-0.609816	0.233276	-2.61414	0.00894537	0.0901469
DHX32	1749.3	0.570523	0.218297	2.61352	0.00896137	0.0901541
PPP1CB	16184.2	0.452933	0.173289	2.61375	0.00895542	0.0901541
PDCL	1350.77	0.359417	0.137512	2.6137	0.00895666	0.0901541
CXCL10	11646.9	1.39668	0.53451	2.61301	0.00897486	0.0902384
MARCKSL1	6920.52	-0.756575	0.289582	-2.61265	0.00898441	0.0902831
CP	1778.84	1.87975	0.719681	2.61193	0.00900333	0.0904066
KCTD1	3106.96	0.583403	0.223373	2.61179	0.00900693	0.0904066
PPP2R3A	1553.15	1.02235	0.391522	2.61123	0.00902166	0.0904518
GIT2	2530.89	-0.36989	0.141649	-2.61131	0.00901967	0.0904518
EIF1AX	3156.12	0.496885	0.190354	2.61032	0.00904576	0.0905826
IK	4757.57	-0.351492	0.134658	-2.61025	0.0090476	0.0905826
LILRA4	102.612	-1.39182	0.533232	-2.61016	0.00905006	0.0905826
CAMLG	1514.48	-0.489367	0.187528	-2.60957	0.00906565	0.0906657
ZFYVE27	1288.02	-0.525022	0.201215	-2.60926	0.00907374	0.0906657
SHARPIN	2773.52	-0.574546	0.220183	-2.60941	0.00906988	0.0906657
PRKG2	36.8159	1.45951	0.559582	2.60822	0.00910153	0.090841
C16orf86	84.0049	-0.955925	0.366505	-2.60822	0.00910156	0.090841
ACTL6A	5183.62	0.609192	0.233587	2.60799	0.00910755	0.0908494
ZIC1	130.702	3.1324	1.20135	2.60739	0.00912342	0.0909074
ASXL3	8.37504	1.54615	0.593073	2.60701	0.0091336	0.0909074
TATDN2	4005.45	-0.370597	0.142186	-2.60642	0.00914933	0.0909074
TLR1	814.981	-0.93278	0.35783	-2.60677	0.00914016	0.0909074
PTGDR	34.3813	-1.05016	0.402897	-2.60651	0.00914694	0.0909074
DNAH8	13.6034	-1.57123	0.602694	-2.60701	0.00913366	0.0909074
PCDP1	3.08991	-3.08748	1.18432	-2.60696	0.00913503	0.0909074
ANKRD39	395.92	-0.577181	0.221467	-2.60617	0.0091562	0.0909245
CLEC2D	2534.34	-0.551307	0.21164	-2.60492	0.0091895	0.091204
RBP1	3524.35	1.3982	0.536898	2.60423	0.00920818	0.0913037
FBXL14	1773.02	-0.550694	0.211514	-2.60359	0.00922536	0.0913037
C22orf26	22.5764	-0.728081	0.279626	-2.60377	0.00922046	0.0913037
CLEC3B	251.948	-0.986756	0.378936	-2.60401	0.00921389	0.0913037
MYBPC2	297.797	-2.31449	0.888858	-2.60389	0.00921714	0.0913037
MFSD3	555.508	-0.877122	0.33693	-2.60328	0.00923372	0.0913353
C3orf74	6.08436	1.85298	0.711946	2.6027	0.00924922	0.0913354
PECAM1	2084.88	-0.749046	0.287783	-2.60281	0.00924632	0.0913354
ADAM6	457648	-1.42721	0.54829	-2.60302	0.00924069	0.0913354
GPD2	4296	0.656413	0.252223	2.60251	0.00925438	0.0913354
TBXA2R	68.36	-0.86502	0.332435	-2.60207	0.00926617	0.0913889
TRIM61	5.16074	-1.51971	0.58407	-2.60193	0.00927014	0.0913889
HLA-DPA1	22197.5	-0.779695	0.299747	-2.60117	0.00929053	0.0914879
APOBEC2	50.859	-2.46362	0.94706	-2.60134	0.00928614	0.0914879
PSMD12	2450.18	0.461011	0.177262	2.60074	0.00930236	0.0915535
GLRX	1104.93	-0.686012	0.263877	-2.59975	0.0093293	0.0917165
ALPK2	386.423	-1.47232	0.566294	-2.59992	0.00932453	0.0917165
RGS11	22.176	-1.35667	0.521953	-2.59923	0.00934344	0.0917535
CCDC65	11.572	-1.39492	0.536638	-2.59936	0.00933976	0.0917535
PIK3CG	428.943	-1.1319	0.435518	-2.59898	0.00935015	0.0917684
VPS28	4588.57	-0.615773	0.236956	-2.59868	0.00935841	0.0917986
GGNBP2	3209.41	0.23911	0.0920338	2.59807	0.00937507	0.0919042
CCDC42B	34.9078	-1.19488	0.459975	-2.59771	0.00938477	0.0919042
OIT3	13.1985	-1.76813	0.680638	-2.59775	0.00938355	0.0919042
CLNK	11.691	-1.10746	0.426461	-2.59685	0.00940821	0.0920828
CCDC107	857.444	-0.809889	0.311903	-2.59661	0.00941494	0.0920977
RPL30	32232	-0.722733	0.278387	-2.59615	0.00942756	0.0921701
GPR19	84.4114	-1.0956	0.422083	-2.59571	0.00943962	0.0921862
TTLL6	9.87518	-2.14432	0.826044	-2.59589	0.00943456	0.0921862
VPS16	2801.3	-0.494661	0.190598	-2.59531	0.0094505	0.0921914
RAMP3	706.12	-0.733385	0.282581	-2.59531	0.00945058	0.0921914
C13orf34	673.305	0.553949	0.213508	2.59451	0.00947264	0.0923047
CCDC61	541.634	-0.65667	0.253082	-2.59469	0.00946768	0.0923047
ZNF655	2340.04	0.392915	0.151498	2.59354	0.00949944	0.092464
ZNF775	275.372	-0.867228	0.33438	-2.59354	0.00949931	0.092464
AMZ2	2356.26	0.300775	0.116004	2.59281	0.00951957	0.0925581
OLFML2B	1707.27	-1.00648	0.388153	-2.59299	0.00951443	0.0925581
PSG4	12.6721	2.00758	0.774621	2.5917	0.00955035	0.0926983
DENND2C	666.437	1.15853	0.447012	2.59172	0.00954964	0.0926983
ARHGAP39	647.846	-0.869231	0.335365	-2.5919	0.00954479	0.0926983
GRRP1	53.1191	-0.968912	0.373903	-2.59134	0.0095602	0.0926983
MEGF11	8.05583	-1.83224	0.707028	-2.59147	0.00955659	0.0926983
PRF1	1790.25	-0.897414	0.34639	-2.59077	0.00957627	0.0928033
KLF4	7964.95	0.911846	0.352042	2.59016	0.00959303	0.0929147
KIAA0495	936.318	-0.89338	0.345008	-2.58945	0.00961305	0.0930132
C21orf29	19.1222	-2.92806	1.13078	-2.58942	0.00961372	0.0930132
ERP44	3972.28	0.408462	0.157761	2.58912	0.00962224	0.0930448
CLEC6A	15.4519	-1.51345	0.58476	-2.58815	0.00964925	0.093255
IPPK	2424.02	0.807312	0.312017	2.58739	0.00967047	0.0933446
SEC11C	2265.84	-0.601765	0.232602	-2.5871	0.00967868	0.0933446
PANK1	303.651	-0.760409	0.293888	-2.58741	0.00967008	0.0933446
ACSM5	22.1435	-1.58262	0.611786	-2.58688	0.00968491	0.0933446
KIAA1486	17.4218	-2.20654	0.852924	-2.58703	0.00968058	0.0933446
RUVBL1	4167.88	0.639959	0.247425	2.58648	0.0096963	0.0934035
TYRP1	14.6357	-2.74487	1.06152	-2.58578	0.00971585	0.0935409
RPL29	17955.1	-0.751924	0.290921	-2.58464	0.0097482	0.0938013
CCNK	2668.59	0.519464	0.201025	2.58407	0.00976416	0.0938526
SLC26A9	971.793	-1.73715	0.672209	-2.58424	0.00975949	0.0938526
CHM	1051.75	0.621873	0.240702	2.58358	0.00977808	0.0939355
KL	148.046	-1.56712	0.606667	-2.58316	0.00978992	0.0939981
SELP	413.669	-1.19197	0.461476	-2.58295	0.0097959	0.0940045
MDP1	466.436	-0.755222	0.292564	-2.5814	0.00984018	0.0943783
HNRNPH2	4962.51	0.457116	0.17711	2.58097	0.00985239	0.094393
ZNF16	631.422	-0.450182	0.174421	-2.58101	0.00985111	0.094393
ME1	952.757	1.10193	0.42731	2.57877	0.00991534	0.0948267
SPG20	1474.96	0.669618	0.259637	2.57905	0.00990712	0.0948267
DALRD3	1053.35	-0.535592	0.207682	-2.57891	0.00991135	0.0948267
SLC24A4	25.2353	-1.02402	0.39714	-2.57849	0.0099233	0.0948267
MYH4	8.99031	-5.7084	2.21389	-2.57845	0.00992447	0.0948267
LOC100127888	12.4833	1.54348	0.598741	2.57788	0.00994083	0.0949071
DGAT1	1876.1	-0.556693	0.215958	-2.57778	0.00994362	0.0949071
VTA1	2748.89	0.42672	0.165555	2.57751	0.00995138	0.09493
CCK	9.10757	3.3523	1.30084	2.57702	0.0099656	0.0949689
PPAP2A	1548.15	-0.787257	0.305494	-2.577	0.0099662	0.0949689
MFSD6L	31.2364	1.66553	0.646576	2.57591	0.00999754	0.0952162
SLC13A5	59.8682	2.27934	0.885137	2.57512	0.0100204	0.09528
ISY1	2651.29	0.437251	0.169791	2.57523	0.0100174	0.09528
P2RX1	130.153	-1.01866	0.395551	-2.5753	0.0100153	0.09528
ECT2	5612.63	0.825472	0.320613	2.57467	0.0100337	0.0953549
HAVCR2	1206.08	-0.772684	0.300141	-2.5744	0.0100413	0.0953766
BHMT2	30.3709	1.24922	0.485415	2.57352	0.010067	0.0955693
PLEKHM1	2240.69	0.494439	0.192167	2.57296	0.0100832	0.0956302
SLC43A1	190.141	-0.759276	0.295102	-2.57293	0.0100843	0.0956302
TMEM132B	212.342	-1.76734	0.686978	-2.57263	0.0100929	0.0956604
TTYH1	33.2099	1.16595	0.453331	2.57196	0.0101124	0.0957942
MTX2	1459.97	0.362612	0.140997	2.57176	0.0101182	0.0957983
KLF3	6190.94	0.593311	0.230744	2.5713	0.0101319	0.095876
ITGAE	1661.37	-0.718502	0.279476	-2.57089	0.0101439	0.0959384
CNST	1296.2	0.520171	0.202479	2.569	0.0101991	0.0964093
CMIP	5044.38	0.701418	0.2731	2.56836	0.0102182	0.0964345
PNRC1	6787.3	-0.655772	0.255296	-2.56867	0.0102089	0.0964345
MAF	4037.54	-0.684434	0.266479	-2.56843	0.010216	0.0964345
B3GNT2	1577.28	0.533024	0.207644	2.56701	0.010258	0.0967587
RPL28	44053	-0.778133	0.303187	-2.56651	0.0102729	0.0968476
CLCA2	12983.6	1.71329	0.667657	2.56612	0.0102843	0.0969039
NCRNA00219	700.836	-0.765009	0.298177	-2.56562	0.010299	0.0969907
ARMCX5	559.683	0.533643	0.20804	2.5651	0.0103147	0.0970352
RPUSD3	1135.83	-0.542064	0.211318	-2.56516	0.0103127	0.0970352
XPNPEP2	19.8175	-1.20779	0.470935	-2.56467	0.0103275	0.0971036
C10orf128	37.5972	-1.04085	0.405908	-2.56425	0.0103398	0.0971681
FAM180B	3.25055	-1.79986	0.702006	-2.56388	0.010351	0.0972215
C11orf16	14.0169	-1.95612	0.763094	-2.56341	0.0103648	0.0972997
SIGLEC14	156.782	-1.19504	0.46631	-2.56277	0.0103841	0.097429
SH3BGRL	3409.08	-0.512286	0.19994	-2.5622	0.0104012	0.0974857
MPND	1226.78	-0.68924	0.268985	-2.56237	0.010396	0.0974857
LIMA1	8031.46	0.761733	0.297378	2.5615	0.0104221	0.0975264
RCN2	3126.23	0.494559	0.193069	2.56157	0.01042	0.0975264
NSA2	3095.96	-0.42934	0.16761	-2.56154	0.0104209	0.0975264
PRELID1	4363.85	-0.553271	0.216039	-2.56098	0.0104378	0.0976219
OR2A1	7.21177	1.35998	0.531105	2.56066	0.0104475	0.0976605
IQCA1	249.639	1.8512	0.723306	2.55936	0.0104865	0.0978931
TRIM5	1016.31	0.706665	0.276119	2.55928	0.0104889	0.0978931
CCDC52	1110.24	0.632764	0.247227	2.55944	0.0104841	0.0978931
SLC16A1	4923.95	0.930643	0.363724	2.55865	0.0105079	0.0980185
CTSZ	12131.6	-0.712691	0.27862	-2.55793	0.0105297	0.0981703
NPHP3	677.209	0.705543	0.275955	2.55673	0.010566	0.0983976
MMP25	340.345	-0.850944	0.332836	-2.55665	0.0105686	0.0983976
POPDC2	108.314	-0.89085	0.348455	-2.55658	0.0105708	0.0983976
TRIM10	4.07955	2.06011	0.805946	2.55614	0.0105839	0.0984162
TBC1D2B	3112.95	-0.419389	0.164065	-2.55623	0.0105814	0.0984162
CTTN	8029.66	0.52396	0.205001	2.55588	0.0105918	0.0984377
LYPD1	415.355	1.28921	0.504498	2.55543	0.0106055	0.0985135
SPSB2	471.233	-0.772971	0.302557	-2.5548	0.0106249	0.0986194
SELM	2217.78	-1.24387	0.486897	-2.55469	0.0106281	0.0986194
KCP	143.254	1.37312	0.537577	2.55427	0.0106411	0.0986885
PRINS	13.4131	-1.14652	0.449274	-2.55194	0.0107124	0.0992977
ST8SIA4	708.396	-0.651306	0.255256	-2.55158	0.0107237	0.0993498
ANKRD20A3	41.2696	1.33102	0.521763	2.551	0.0107414	0.0994618
LOC401397	1000.33	0.503744	0.197546	2.55	0.0107722	0.0994864
RPS15A	22818.5	-0.649232	0.254593	-2.55008	0.0107698	0.0994864
LHFP	897.106	-0.727721	0.285369	-2.5501	0.0107691	0.0994864
JSRP1	405.758	-1.59204	0.624205	-2.55051	0.0107566	0.0994864
SPATA19	4.19948	-2.04816	0.803162	-2.55013	0.0107684	0.0994864
AMOTL2	3250.5	0.782319	0.306838	2.54962	0.0107841	0.0995451
NBL1	8827.27	-0.807995	0.316934	-2.54941	0.0107904	0.099551
HTR1D	11.3383	1.36209	0.534734	2.54723	0.0108581	0.0998685
OSBP2	400.452	1.14893	0.450922	2.54794	0.010836	0.0998685
ZBTB26	165.645	0.758504	0.297779	2.54721	0.0108589	0.0998685
OCRL	1976.31	0.611217	0.239945	2.54732	0.0108552	0.0998685
ZNF428	1465.43	-0.807358	0.316888	-2.54777	0.0108415	0.0998685
HLA-DQA1	8213.71	-1.01249	0.397516	-2.54703	0.0108644	0.0998685
C3orf36	36.0477	-1.08909	0.42747	-2.54776	0.0108418	0.0998685
SMAP2	3797.87	-0.536099	0.210565	-2.546	0.0108965	0.100112
DHDPSL	37.6142	1.3038	0.512364	2.54468	0.0109379	0.100265
SGCE	285.841	1.22246	0.480399	2.54468	0.0109379	0.100265
PIK3R4	2939.4	0.55908	0.219702	2.54471	0.0109367	0.100265
SMU1	4249.27	0.444048	0.174462	2.54524	0.0109202	0.100265
XKR4	118.597	-2.66806	1.04853	-2.54456	0.0109415	0.100265
CACHD1	599.851	1.1468	0.450763	2.54413	0.0109552	0.100286
C9orf144B	5.25645	-2.34152	0.920349	-2.54416	0.0109541	0.100286
TXNDC15	1904.51	-0.410628	0.16148	-2.5429	0.0109938	0.100587
ZNF750	4631.84	1.0328	0.406202	2.54259	0.0110034	0.10062
SIGLEC15	14.5935	-1.49981	0.589914	-2.54242	0.0110087	0.10062
COX4I2	73.379	-0.925276	0.364052	-2.54161	0.0110345	0.100803
CEP63	1565.07	0.425777	0.167659	2.53954	0.0110998	0.101348
TBC1D8B	384.298	0.941787	0.370877	2.53935	0.0111058	0.10135
BHLHB9	232.692	0.906591	0.35714	2.53848	0.0111335	0.10144
PBXIP1	5809.95	-0.526374	0.207349	-2.53858	0.0111302	0.10144
MGC70857	1187.22	-0.711112	0.28017	-2.53814	0.0111442	0.10144
C4orf39	5.5862	-1.58413	0.623961	-2.53883	0.0111223	0.10144
NOVA1	142.718	-1.87001	0.736717	-2.5383	0.0111393	0.10144
STL	13.8133	1.36783	0.539017	2.53765	0.0111601	0.101479
PON3	230.987	-1.94979	0.768317	-2.53774	0.011157	0.101479
LIPC	15.437	-0.990695	0.390614	-2.53625	0.0112046	0.101756
CXCL12	2248.5	-1.18499	0.467239	-2.53615	0.0112078	0.101756
CLLU1	4.78491	-2.62423	1.03462	-2.53643	0.011199	0.101756
AMPH	50.6652	-1.41413	0.557787	-2.53525	0.0112366	0.101965
IPO9	5690.49	0.345379	0.136254	2.53482	0.0112505	0.101987
FRMD4A	1968.81	-0.911358	0.35953	-2.53486	0.0112493	0.101987
HS3ST6	105.638	-2.17516	0.858284	-2.53431	0.0112668	0.102082
S1PR3	803.474	-1.00755	0.397652	-2.53374	0.0112851	0.102196
SLC9A3R2	1772.22	-0.636495	0.251295	-2.53285	0.0113138	0.102391
CR1	222.27	-1.593	0.628967	-2.53272	0.0113183	0.102391
LCE1F	2.14874	3.08308	1.21784	2.53159	0.0113547	0.102593
CHAC2	190.238	0.689252	0.272245	2.53174	0.0113499	0.102593
CHMP1B	5100	0.60448	0.238818	2.53113	0.0113696	0.102593
TAB1	1954.94	-0.308698	0.121957	-2.53121	0.011367	0.102593
MYH11	804.467	-1.43339	0.566286	-2.53121	0.011367	0.102593
STK31	35.7828	1.53065	0.604851	2.53063	0.0113859	0.102688
MTHFD1L	1257.26	0.683941	0.270391	2.52945	0.011424	0.102979
WEE1	4059.71	0.778195	0.307748	2.52867	0.0114495	0.103103
RNF125	300.248	-0.750515	0.296796	-2.52872	0.0114478	0.103103
SMARCA1	1229.72	1.04393	0.412928	2.52811	0.011468	0.103121
LITAF	12782.2	-0.484376	0.191599	-2.52808	0.0114689	0.103121
CD164L2	110.332	-1.25766	0.497476	-2.52809	0.0114686	0.103121
GABRA3	63.1192	1.98871	0.786845	2.52745	0.0114895	0.103253
HRNR	27.8641	1.42703	0.564841	2.52642	0.0115231	0.103466
TMEM41B	1711.59	0.372884	0.147604	2.52624	0.0115291	0.103466
PTPN18	3083.86	-0.439503	0.173979	-2.52619	0.0115307	0.103466
FGD2	656.957	-0.760819	0.301367	-2.52455	0.0115845	0.103896
DPY19L2	36.9202	1.32948	0.526812	2.52364	0.0116147	0.104115
DEFA1B	4.24387	-2.94614	1.16814	-2.52209	0.011666	0.104521
FAM179A	82.0396	-1.19052	0.472119	-2.52166	0.0116804	0.104597
CFI	860.246	1.3442	0.533275	2.52065	0.0117138	0.10479
CYBB	3676.98	-0.907069	0.35985	-2.52068	0.0117127	0.10479
CDK9	3385.45	0.417569	0.165703	2.51998	0.0117362	0.104937
AKR7A3	68.55	-1.32001	0.523864	-2.51976	0.0117433	0.104948
SUSD1	485.215	0.539592	0.214193	2.51919	0.0117626	0.105014
MIF4GD	1002.78	-0.492747	0.195594	-2.51923	0.0117611	0.105014
ATP11B	6005.2	0.782794	0.310871	2.51806	0.0118002	0.105297
FRAT1	344.907	-0.694734	0.275937	-2.51772	0.0118116	0.105341
DDN	182.082	-2.22339	0.883153	-2.51756	0.011817	0.105341
PNO1	1254.08	0.36394	0.144577	2.51727	0.0118267	0.105374
SYNE1	1548.93	-0.933958	0.371196	-2.51607	0.011867	0.10568
CIB2	359.965	0.992796	0.394646	2.51566	0.011881	0.105698
TTC39B	490.871	0.762386	0.303036	2.51583	0.0118752	0.105698
NMD3	2458.04	0.649776	0.258314	2.51545	0.0118881	0.105708
LRRC37A4	571.551	1.01387	0.403193	2.51461	0.0119163	0.105905
KCNC1	15.0554	-2.26536	0.900941	-2.51443	0.0119223	0.105906
OLFML1	235.667	-1.0331	0.410986	-2.51371	0.0119468	0.10607
DNAJC13	4245.5	0.588905	0.234299	2.51347	0.0119549	0.106088
FAM169A	290.926	0.942294	0.375008	2.51273	0.0119801	0.106206
RPS24	35605.4	-0.730804	0.290837	-2.51277	0.0119789	0.106206
EVI5L	1103.32	0.459168	0.182774	2.51222	0.0119974	0.106254
HOXC9	162.373	-1.35087	0.53772	-2.51222	0.0119976	0.106254
NFXL1	500.037	0.469251	0.186808	2.51194	0.0120069	0.106283
[truncated: 15,688 more rows]

## Sheet: S7
Category	Term	Count	%	PValue	Genes	List Total	Pop Hits	Pop Total	Fold Enrichment	Bonferroni	Benjamini	FDR
KEGG_PATHWAY	hsa01100:Metabolic pathways	167	38.8372	5.64214e-46	DGKG, GALNT11, PANK2, GALNT13, PANK1, ACSM5, COX6A2, ENO3, NDST2, IL4I1, LIPC, PPAT, ATP6V1G1, DGAT2, DGAT1, ACSL6, ALG2, OCRL, ACSL4, COX6B2, KMO, DGKZ, COX6B1, PISD, INPP4A, CYP27A1, INPP4B, ALDH3A1, WBSCR17, PHOSPHO1, UQCRC1, CYP2E1, HPRT1, IDO2, DGKH, IPPK, ISYNA1, ALOX15, PLD4, ACACB, FUT4, ACAT1, MTMR7, HSD11B1, UGT8, FUT7, AMDHD1, PGK1, RDH16, PLCG2, ST3GAL5, PIP5K1A, B4GALNT1, CYC1, LTA4H…	309	1149	6109	2.87348	1.50645e-43	1.51209e-43	1.35976e-43
KEGG_PATHWAY	hsa01130:Biosynthesis of antibiotics	31	7.2093	5.83166e-08	ISYNA1, RPE, AK3, HSD17B7, ENO3, HK2, PAPSS2, PAPSS1, ACAT1, HK3, ALDH2, PPAT, IDH3B, PGK1, PGM3, PRODH, ARG2, AADAT, IDH1, GFPT2, BCKDHB, AMPD1, NME3, BPGM, PCCB, GALM, ALDOB, FBP1, GART, FBP2, PFKP	309	201	6109	3.04914	1.55704e-05	7.81443e-06	7.02716e-06
KEGG_PATHWAY	hsa00564:Glycerophospholipid metabolism	19	4.4186	3.73572e-07	DGKG, ACHE, PLA2G2D, PCYT1B, PCYT1A, PLA2G2A, PLA2G4C, PLD4, DGKZ, CRLS1, PISD, AGPAT4, PHOSPHO1, GPD2, GPD1, CHPT1, PNPLA6, LPIN2, DGKH	309	90	6109	4.17371	9.97388e-05	3.33724e-05	3.00103e-05
KEGG_PATHWAY	hsa00230:Purine metabolism	26	6.04651	6.60088e-07	GUCY2C, GUCY2D, NPR1, PDE1B, ADCY4, AK3, FHIT, PAPSS2, PAPSS1, CECR1, NT5E, PPAT, PDE4B, PDE6B, NT5M, RRM1, ENTPD1, PNPT1, ENTPD3, PDE6G, POLR3GL, AMPD1, NME3, POLE3, HPRT1, GART	309	166	6109	3.09654	0.000176228	4.42259e-05	3.97703e-05
KEGG_PATHWAY	hsa04070:Phosphatidylinositol signaling system	18	4.18605	3.45664e-06	IPPK, DGKG, MTMR14, PIK3CD, OCRL, DGKZ, PIK3CG, PIK3R5, MTMR7, INPP4A, INPP4B, INPP5D, PLCG2, PIP5K1A, PIP4K2A, PIP4K2C, PLCB2, DGKH	309	94	6109	3.78579	0.0009225	0.000185276	0.00016661
KEGG_PATHWAY	hsa00562:Inositol phosphate metabolism	15	3.48837	7.59861e-06	IPPK, ISYNA1, MTMR14, PIK3CD, OCRL, PIK3CG, MTMR7, INPP4A, INPP4B, INPP5D, PLCG2, PIP5K1A, PIP4K2A, PIP4K2C, PLCB2	309	70	6109	4.23648	0.00202678	0.000339405	0.000305211
BIOCARTA	h_aMANpathway:Steps in the Glycosylation of Mammalian N-linked Oligosaccarides	7	1.62791	1.8184e-05	FUT7, B3GALT2, B3GALT1, MAN1C1, ST8SIA4, MAN2B1, FUT4	68	15	1565	10.7402	0.00272391	0.0027276	0.0027276
KEGG_PATHWAY	hsa00601:Glycosphingolipid biosynthesis - lacto and neolacto series	9	2.09302	1.94147e-05	FUT7, ST8SIA1, B3GNT5, B3GALT2, B3GALT1, B3GNT2, B3GALT5, FUT4, B4GALT4	309	25	6109	7.11728	0.00517036	0.000700484	0.000629913
KEGG_PATHWAY	hsa04910:Insulin signaling pathway	20	4.65116	2.091e-05	GSK3B, PRKCI, PIK3CD, TSC2, BRAF, PYGM, SLC2A4, ACACB, PIK3CG, HK2, PIK3R5, CRKL, HK3, SOCS1, PHKG1, PRKAR2B, MKNK1, FBP1, SH2B2, FBP2	309	129	6109	3.06515	0.00556746	0.000700484	0.000629913
KEGG_PATHWAY	hsa00561:Glycerolipid metabolism	12	2.7907	7.29519e-05	DGKG, LIPC, DGAT2, DGAT1, ALDH2, MOGAT2, AKR1B1, DGKZ, LPIN2, MGLL, DGKH, AGPAT4	309	55	6109	4.3135	0.0192904	0.0019775	0.00177828
KEGG_PATHWAY	hsa04932:Non-alcoholic fatty liver disease (NAFLD)	20	4.65116	7.37875e-05	GSK3B, NDUFB8, NDUFA3, NDUFA2, COX4I2, PIK3CD, NR1H3, COX6C, COX6B2, COX7A1, COX7C, TNF, COX6A2, PIK3CG, PIK3R5, COX6B1, UQCRQ, UQCRC1, CYC1, CYP2E1	309	141	6109	2.80429	0.0195092	0.0019775	0.00177828
KEGG_PATHWAY	hsa01200:Carbon metabolism	17	3.95349	8.78584e-05	RPE, IDH1, GPT, ENO3, MUT, HK2, ACAT1, HK3, PCCB, ME1, PGK1, IDH3B, ME3, ALDOB, FBP1, FBP2, PFKP	309	108	6109	3.11198	0.0231862	0.00214055	0.0019249
KEGG_PATHWAY	hsa00010:Glycolysis / Gluconeogenesis	12	2.7907	0.000301989	ALDH3A1, HK3, ALDH2, PGK1, GALM, ALDOB, BPGM, FBP1, ENO3, FBP2, HK2, PFKP	309	64	6109	3.70692	0.0774771	0.00674441	0.00606494
KEGG_PATHWAY	hsa00512:Mucin type O-Glycan biosynthesis	8	1.86047	0.000365781	GALNT7, GALNT6, GALNT11, WBSCR17, GALNT13, GALNT3, ST3GAL1, ST3GAL2	309	28	6109	5.64864	0.0930622	0.00754072	0.00678102
KEGG_PATHWAY	hsa00590:Arachidonic acid metabolism	11	2.55814	0.000411753	GGT5, PLA2G2D, GPX2, EPHX2, TBXAS1, ALOX15, PLA2G2A, PLA2G4C, AKR1C3, LTA4H, CYP2E1	309	56	6109	3.88344	0.104131	0.00788212	0.00708803
KEGG_PATHWAY	hsa00051:Fructose and mannose metabolism	8	1.86047	0.000576505	HK3, AKR1B1, ALDOB, FBP1, FBP2, HK2, PFKP, KHK	309	30	6109	5.27206	0.142703	0.0103002	0.00926251
KEGG_PATHWAY	hsa00565:Ether lipid metabolism	9	2.09302	0.000846264	UGT8, PLA2G2D, PLA2G2A, AGPS, PLA2G4C, ENPP2, PLD4, CHPT1, ENPP6	309	41	6109	4.33981	0.20232	0.0138001	0.0124098
KEGG_PATHWAY	hsa05231:Choline metabolism in cancer	14	3.25581	0.000875381	DGKG, PCYT1B, PCYT1A, SLC44A1, PLA2G4C, PIK3CD, TSC2, DGKZ, HIF1A, PIK3CG, PIK3R5, PIP5K1A, CHPT1, DGKH	309	95	6109	2.91351	0.208503	0.0138001	0.0124098
KEGG_PATHWAY	hsa03320:PPAR signaling pathway	11	2.55814	0.00156044	CYP27A1, FABP3, FABP4, ACSL6, SLC27A6, OLR1, NR1H3, ACSL4, CD36, CPT1C, PPARD	309	66	6109	3.29504	0.340955	0.0232332	0.0208926
KEGG_PATHWAY	hsa04066:HIF-1 signaling pathway	13	3.02326	0.00172549	CDKN1B, SERPINE1, SLC2A1, PIK3CD, ENO3, HIF1A, PIK3CG, HK2, PIK3R5, VEGFA, HK3, MKNK1, PLCG2	309	90	6109	2.8557	0.369413	0.0243385	0.0218865
KEGG_PATHWAY	hsa05010:Alzheimer's disease	18	4.18605	0.00193818	GSK3B, NDUFB8, NDUFA3, NDUFA2, COX4I2, COX6C, COX6B2, COX7A1, COX7C, TNF, COX6A2, COX6B1, UQCRQ, UQCRC1, CYC1, NOS1, APOE, PLCB2	309	155	6109	2.2959	0.404287	0.0259716	0.023355
KEGG_PATHWAY	hsa05012:Parkinson's disease	16	3.72093	0.00214226	NDUFB8, NDUFA3, NDUFA2, COX4I2, COX6C, COX6B2, COX7A1, COX7C, COX6A2, COX6B1, ADORA2A, TH, UQCRQ, UQCRC1, CYC1, SLC25A6	309	130	6109	2.43326	0.435941	0.0273393	0.0245849
KEGG_PATHWAY	hsa04260:Cardiac muscle contraction	11	2.55814	0.00245511	UQCRQ, COX4I2, UQCRC1, CYC1, COX6C, ATP1B1, COX6B2, COX7A1, COX7C, COX6A2, COX6B1	309	70	6109	3.10675	0.481244	0.0299077	0.0268946
KEGG_PATHWAY	hsa05211:Renal cell carcinoma	10	2.32558	0.00319831	TGFB3, SLC2A1, PIK3CD, BRAF, ETS1, HIF1A, PIK3CG, CRKL, PIK3R5, VEGFA	309	61	6109	3.24102	0.574852	0.0367046	0.0330068
KEGG_PATHWAY	hsa00620:Pyruvate metabolism	8	1.86047	0.00342394	ALDH2, GLO1, HAGHL, ME1, ME3, HAGH, ACACB, ACAT1	309	40	6109	3.95405	0.599788	0.0367046	0.0330068
KEGG_PATHWAY	hsa00380:Tryptophan metabolism	8	1.86047	0.00342394	IL4I1, ALDH2, AADAT, HAAO, KMO, IDO2, INMT, ACAT1	309	40	6109	3.95405	0.599788	0.0367046	0.0330068
KEGG_PATHWAY	hsa04931:Insulin resistance	13	3.02326	0.0053683	GSK3B, GFPT2, SLC2A1, PIK3CD, NR1H3, PYGM, SLC2A4, ACACB, TNF, PIK3CG, PIK3R5, SLC27A6, CD36	309	103	6109	2.49527	0.762407	0.0551552	0.0495986
KEGG_PATHWAY	hsa00604:Glycosphingolipid biosynthesis - ganglio series	5	1.16279	0.00555668	ST8SIA1, ST3GAL5, B4GALNT1, ST3GAL1, ST3GAL2	309	15	6109	6.59008	0.774125	0.0551552	0.0495986
KEGG_PATHWAY	hsa01230:Biosynthesis of amino acids	10	2.32558	0.00605449	ARG2, RPE, IDH1, IDH3B, PGK1, GPT, ALDOB, MAT2B, ENO3, PFKP	309	67	6109	2.95078	0.80239	0.0579501	0.0521118
KEGG_PATHWAY	hsa00190:Oxidative phosphorylation	14	3.25581	0.00813543	NDUFB8, ATP6V1G1, NDUFA3, NDUFA2, COX4I2, COX6C, COX6B2, COX7A1, COX7C, COX6A2, COX6B1, UQCRQ, UQCRC1, CYC1	309	122	6109	2.26871	0.887076	0.0715875	0.0643753
KEGG_PATHWAY	hsa00140:Steroid hormone biosynthesis	8	1.86047	0.00854776	HSD11B1, SULT1E1, CYP21A2, SRD5A1, AKR1C3, CYP2E1, HSD17B12, HSD17B7	309	47	6109	3.36514	0.898942	0.0715875	0.0643753
KEGG_PATHWAY	hsa04930:Type II diabetes mellitus	8	1.86047	0.00854776	HK3, SOCS1, PIK3CD, SLC2A4, TNF, HK2, PIK3CG, PIK3R5	309	47	6109	3.36514	0.898942	0.0715875	0.0643753
KEGG_PATHWAY	hsa00520:Amino sugar and nucleotide sugar metabolism	8	1.86047	0.00854776	HK3, UGDH, GFPT2, PGM3, GNPNAT1, NPL, RENBP, HK2	309	47	6109	3.36514	0.898942	0.0715875	0.0643753
KEGG_PATHWAY	hsa00480:Glutathione metabolism	8	1.86047	0.0107164	GGT5, GSTK1, GSTM3, RRM1, GPX2, GSTA4, GPX4, IDH1	309	49	6109	3.22779	0.943681	0.0870303	0.0782624
KEGG_PATHWAY	hsa00982:Drug metabolism - cytochrome P450	8	1.86047	0.0214637	GSTK1, GSTM3, ALDH3A1, GSTA4, FMO1, CYP2E1, FMO3, FMO5	309	56	6109	2.82432	0.996952	0.169185	0.15214
KEGG_PATHWAY	hsa01212:Fatty acid metabolism	7	1.62791	0.0294151	ACSL6, ACSL4, ELOVL6, HSD17B12, CPT1C, ACADSB, ACAT1	309	47	6109	2.9445	0.999655	0.215335	0.193641
KEGG_PATHWAY	hsa00280:Valine, leucine and isoleucine degradation	7	1.62791	0.0294151	IL4I1, ALDH2, BCKDHB, PCCB, MUT, ACADSB, ACAT1	309	47	6109	2.9445	0.999655	0.215335	0.193641
KEGG_PATHWAY	hsa00603:Glycosphingolipid biosynthesis - globo series	4	0.930233	0.0305325	ST8SIA1, B3GALT5, ST3GAL1, ST3GAL2	309	14	6109	5.64864	0.999746	0.215335	0.193641
KEGG_PATHWAY	hsa00533:Glycosaminoglycan biosynthesis - keratan sulfate	4	0.930233	0.0305325	B3GNT2, ST3GAL1, ST3GAL2, B4GALT4	309	14	6109	5.64864	0.999746	0.215335	0.193641
KEGG_PATHWAY	hsa05230:Central carbon metabolism in cancer	8	1.86047	0.0326615	HK3, SLC2A1, PIK3CD, HIF1A, HK2, PFKP, PIK3CG, PIK3R5	309	61	6109	2.59282	0.999859	0.224443	0.201832
KEGG_PATHWAY	hsa00591:Linoleic acid metabolism	5	1.16279	0.0346758	PLA2G2D, ALOX15, PLA2G2A, PLA2G4C, CYP2E1	309	25	6109	3.95405	0.999919	0.224941	0.202279
KEGG_PATHWAY	hsa00563:Glycosylphosphatidylinositol(GPI)-anchor biosynthesis	5	1.16279	0.0346758	PIGU, PIGA, PIGK, PIGZ, PIGW	309	25	6109	3.95405	0.999919	0.224941	0.202279
KEGG_PATHWAY	hsa00510:N-Glycan biosynthesis	7	1.62791	0.0352519	MGAT4C, DOLPP1, MGAT4A, ALG2, MGAT3, MAN1C1, MGAT1	309	49	6109	2.82432	0.999931	0.224941	0.202279
KEGG_PATHWAY	hsa04973:Carbohydrate digestion and absorption	6	1.39535	0.0365587	HK3, PIK3CD, ATP1B1, HK2, PIK3CG, PIK3R5	309	37	6109	3.20598	0.999952	0.227854	0.204899
KEGG_PATHWAY	hsa04975:Fat digestion and absorption	6	1.39535	0.040428	PLA2G2D, DGAT2, DGAT1, MOGAT2, PLA2G2A, CD36	309	38	6109	3.12161	0.999984	0.246243	0.221435
KEGG_PATHWAY	hsa00030:Pentose phosphate pathway	5	1.16279	0.0444909	RPE, ALDOB, FBP1, FBP2, PFKP	309	27	6109	3.66115	0.999995	0.259474	0.233333
KEGG_PATHWAY	hsa00071:Fatty acid degradation	6	1.39535	0.0445366	ALDH2, ACSL6, ACSL4, CPT1C, ACADSB, ACAT1	309	39	6109	3.04157	0.999995	0.259474	0.233333
KEGG_PATHWAY	hsa00240:Pyrimidine metabolism	10	2.32558	0.0464414	RRM1, ENTPD1, NT5E, PNPT1, ENTPD3, POLR3GL, POLE3, NME3, NT5M, UMPS	309	94	6109	2.10322	0.999997	0.264378	0.237743
KEGG_PATHWAY	hsa04146:Peroxisome	9	2.09302	0.0473514	GSTK1, ABCD2, EPHX2, IDH1, AGPS, ACSL6, ACSL4, FAR2, PAOX	309	80	6109	2.22415	0.999998	0.264378	0.237743
KEGG_PATHWAY	hsa04150:mTOR signaling pathway	7	1.62791	0.0490392	DDIT4, TSC2, PIK3CD, BRAF, TNF, PIK3CG, PIK3R5	309	53	6109	2.61116	0.999999	0.267587	0.240629
KEGG_PATHWAY	hsa00052:Galactose metabolism	5	1.16279	0.049923	HK3, AKR1B1, GALM, HK2, PFKP	309	28	6109	3.5304	0.999999	0.267587	0.240629
KEGG_PATHWAY	hsa01210:2-Oxocarboxylic acid metabolism	4	0.930233	0.0510507	AADAT, IDH1, IDH3B, GPT	309	17	6109	4.65182	0.999999	0.268266	0.241239
KEGG_PATHWAY	hsa04920:Adipocytokine signaling pathway	8	1.86047	0.054035	SLC2A1, ACSL6, ACSL4, CD36, SLC2A4, CPT1C, ACACB, TNF	309	68	6109	2.32591	1	0.278488	0.250431
KEGG_PATHWAY	hsa04923:Regulation of lipolysis in adipocytes	7	1.62791	0.0570209	FABP4, NPR1, ADCY4, PIK3CD, PIK3CG, MGLL, PIK3R5	309	55	6109	2.51621	1	0.287526	0.258559
KEGG_PATHWAY	hsa04919:Thyroid hormone signaling pathway	11	2.55814	0.0579344	GSK3B, DIO1, SLC2A1, PLCG2, TSC2, PIK3CD, ATP1B1, PLCB2, HIF1A, PIK3CG, PIK3R5	309	113	6109	1.92454	1	0.287526	0.258559
BIOCARTA	h_nuclearRsPathway:Nuclear Receptors in Lipid Metabolism and Toxicity	5	1.16279	0.0591775	ABCD2, CYP4A11, NR1H3, CYP2E1, PPARD	68	35	1565	3.28782	0.999894	1	1
KEGG_PATHWAY	hsa05016:Huntington's disease	15	3.48837	0.0669553	NDUFB8, NDUFA3, NDUFA2, COX4I2, COX6C, COX6B2, COX7A1, COX7C, COX6A2, COX6B1, UQCRQ, UQCRC1, CYC1, PLCB2, SLC25A6	309	179	6109	1.65672	1	0.326255	0.293386
KEGG_PATHWAY	hsa04913:Ovarian steroidogenesis	6	1.39535	0.0742618	STAR, PLA2G4C, ADCY4, AKR1C3, HSD17B7, LDLR	309	45	6109	2.63603	1	0.355396	0.319591
KEGG_PATHWAY	hsa00532:Glycosaminoglycan biosynthesis - chondroitin sulfate / dermatan sulfate	4	0.930233	0.0766742	CHST11, CHST12, B4GALT7, CHST3	309	20	6109	3.95405	1	0.360503	0.324184
BIOCARTA	h_etcPathway:Electron Transport Reaction in Mitochondria	3	0.697674	0.0773999	GPD2, UQCRC1, SLC25A6	68	11	1565	6.27674	0.999994	1	1
KEGG_PATHWAY	hsa04152:AMPK signaling pathway	11	2.55814	0.0799842	TSC2, PIK3CD, CD36, SLC2A4, CPT1C, ACACB, FBP1, FBP2, PFKP, PIK3CG, PIK3R5	309	120	6109	1.81227	1	0.369582	0.332348
KEGG_PATHWAY	hsa05160:Hepatitis C	11	2.55814	0.0835062	GSK3B, CLDN3, OAS1, OAS2, PIK3CD, NR1H3, BRAF, TNF, LDLR, PIK3CG, PIK3R5	309	121	6109	1.79729	1	0.378207	0.340104
KEGG_PATHWAY	hsa00980:Metabolism of xenobiotics by cytochrome P450	7	1.62791	0.0853846	HSD11B1, GSTK1, GSTM3, ALDH3A1, AKR7A3, GSTA4, CYP2E1	309	61	6109	2.26871	1	0.378207	0.340104
KEGG_PATHWAY	hsa00330:Arginine and proline metabolism	6	1.39535	0.0860844	CKMT2, ARG2, CKM, ALDH2, NOS1, PRODH	309	47	6109	2.52386	1	0.378207	0.340104
KEGG_PATHWAY	hsa04664:Fc epsilon RI signaling pathway	7	1.62791	0.0962975	INPP5D, PLA2G4C, PLCG2, PIK3CD, TNF, PIK3CG, PIK3R5	309	63	6109	2.19669	1	0.401691	0.361222
KEGG_PATHWAY	hsa00340:Histidine metabolism	4	0.930233	0.0963103	ALDH3A1, ALDH2, AMDHD1, HNMT	309	22	6109	3.59459	1	0.401691	0.361222
KEGG_PATHWAY	hsa00040:Pentose and glucuronate interconversions	4	0.930233	0.0963103	KL, UGDH, RPE, AKR1B1	309	22	6109	3.59459	1	0.401691	0.361222
KEGG_PATHWAY	hsa00250:Alanine, aspartate and glutamate metabolism	5	1.16279	0.0974251	IL4I1, GFPT2, PPAT, ASNS, GPT	309	35	6109	2.82432	1	0.401691	0.361222
Category	Term	Count	%	PValue	Genes	List Total	Pop Hits	Pop Total	Fold Enrichment	Bonferroni	Benjamini	FDR
UP_KEYWORDS	Transferase	130	30.2326	1.93188e-37	DGKG, GALNT11, PANK2, GALNT13, PANK1, HNMT, NDST2, PPAT, PIP4K2A, PIP4K2C, GSTK1, PRKCI, DGAT2, DGAT1, ALG2, CPT1C, DGKZ, WBSCR17, SOAT2, MFNG, HPRT1, DGKH, IPPK, PIK3R4, AK3, PIK3R6, FUT4, ACAT1, PIK3R5, UGT8, FUT7, CHST11, PRKAR2B, CHST12, CHST10, PGK1, ST8SIA4, ST3GAL5, PIP5K1A, B4GALNT1, B4GALNT3, ST3GAL1, B4GALNT2, ST3GAL2, NAA50, GGT5, GSTM3, PNPT1, ST8SIA1, TIPARP, ST8SIA2, GFPT2, BRAF, B3…	416	1619	17650	3.40681	7.07067e-35	7.07067e-35	6.04678e-35
UP_KEYWORDS	Lipid metabolism	58	13.4884	5.73938e-28	MOGAT2, ACSM5, LIPC, SPTLC1, SPTLC2, LIPH, ENPP2, SERAC1, ENPP6, PCYT1B, PCYT1A, DGAT2, PLA2G4C, ACSL6, ACSL4, ELOVL6, CPT1C, PISD, SOAT2, AGPS, SLC27A6, FAR2, DAGLB, PLCB2, MGLL, PLA1A, ISYNA1, AASDH, ALOX15, HSD17B14, PLD4, HSD17B12, HSD17B7, ACACB, AGPAT4, C3, HSD11B1, UGT8, PLCG2, APOE, LDLR, PLA2G2D, PNPLA8, ST8SIA1, EPHX2, PLA2G2A, CRLS1, ACADSB, ACSF2, PLCXD3, APOC2, TBXAS1, CHPT1, PNPLA6,…	416	409	17650	6.01667	2.10061e-25	1.05031e-25	8.98213e-26
UP_KEYWORDS	Oxidoreductase	66	15.3488	2.8194e-27	AKR1B1, PLOD2, IL4I1, AKR7A3, ALDH2, OGFOD2, IDH3B, ME1, ME3, NOS1, ACAD10, GPX2, GPX4, CYP4A11, ACAD9, DIO1, BCKDHB, CYBB, HSD11B1L, PTGR1, KMO, CYP27A1, UGDH, ALDH3A1, CYP21A2, GPD2, ALDH1A2, GPD1, RDH5, FAR2, CYP2E1, IDO2, BLVRA, PAOX, HAAO, TYRP1, ALOX15, HSD17B14, LPO, HSD17B12, HSD17B7, HSD11B1, ENOX2, CYP4X1, MICAL1, RDH16, PRODH, SDR42E1, RRM1, SRD5A1, IDH1, AKR1C3, FMO1, FMO3, CYP4F11, F…	416	558	17650	5.01835	1.0319e-24	3.43967e-25	2.94158e-25
UP_KEYWORDS	Glycosyltransferase	42	9.76744	2.01585e-25	GALNT11, GALNT13, PIGZ, PYGM, GTDC1, FUT4, UGT8, EXTL1, FUT7, B3GALT2, HAS1, PPAT, B3GALT1, MGAT3, HAS3, ST8SIA4, HAS2, ST3GAL5, MGAT1, B4GALNT1, B4GALNT2, ST3GAL1, ST3GAL2, GALNT7, GALNT6, GALNT3, ST8SIA1, TIPARP, ST8SIA2, ALG2, B3GALT5, MGAT4C, WBSCR17, MFNG, PIGA, B3GNT5, MGAT4A, B3GNT2, HPRT1, UMPS, B4GALT7, B4GALT4	416	218	17650	8.17418	7.378e-23	1.8445e-23	1.5774e-23
[truncated: 148 more rows]

## Sheet: S8
HPV+ Thi samples							HPV+ Tlo samples
	Cluster							Cluster
Variable	Cluster1, N = 271	Cluster2, N = 111	Cluster3, N = 81	p-value2			Variable	Cluster1, N = 121	Cluster2, N = 71	Cluster3, N = 321	p-value2
Stage				0.23			Stage				0.88
Stage I	0 / 27 (0%)	1 / 11 (9.1%)	1 / 8 (12%)				Stage I	0 / 12 (0%)	0 / 7 (0%)	2 / 32 (6.2%)
[truncated: 42 more rows]

## Sheet: S9
Differential expression analysis TCGA HPV+ HNSC polyamine cluster 3 vs clusters 1&2
[truncated: 17,687 more rows]

[truncated: 8 more sheets: S10, S11, S12, S13, S14, S15, S16, S17]
